# Supplementary material for: Determination of the Genome and Primary Transcriptome of Syngas Fermenting Eubacterium limosum ATCC 8486
Source: Sci Rep. 2017 Oct 20;7:13694. doi: 10.1038/s41598-017-14123-3 (PMC5651825; doi:10.1038/s41598-017-14123-3)
Supplement: Supplementary file 1 — Supplementary Table 3 [file 41598_2017_14123_MOESM1_ESM.xls]

## Sheet: Sheet1
Supplementary Table 3. Genome annotation of Eubacterium limosum
Locus_Tag	Genome coordinate		Strand	Feature	Description
ELIM_c0001	57	449	-	CDS	Hypothetical protein
ELIM_c0002	625	1503	-	CDS	Phage capsid family
ELIM_c0003	1522	2016	-	CDS	Hypothetical protein
ELIM_c0004	2114	2869	-	CDS	Hypothetical protein
ELIM_c0005	2814	4241	-	CDS	Phage portal protein, SPP1 Gp6-like
ELIM_c0006	4238	5695	-	CDS	Gp11
ELIM_c0007	6562	7215	-	CDS	Site-specific DNA-methyltransferase (adenine-specific) [EC:2.1.1.72]
ELIM_c0008	7319	7729	-	CDS	Hypothetical protein
ELIM_c0009	7900	8127	-	CDS	Hypothetical protein
ELIM_c0010	8124	8528	-	CDS	Hypothetical protein
ELIM_c0011	8512	8763	-	CDS	Hypothetical protein
ELIM_c0012	9080	9259	-	CDS	Hypothetical protein
ELIM_c0013	9256	9414	-	CDS	Hypothetical protein
ELIM_c0014	9411	9761	-	CDS	Hypothetical protein
ELIM_c0015	9761	10171	-	CDS	Hypothetical protein
ELIM_c0016	10174	10455	-	CDS	Hypothetical protein
ELIM_c0017	10442	10924	-	CDS	Hypothetical protein
ELIM_c0018	10917	11255	-	CDS	Hypothetical protein
ELIM_c0019	11239	11538	-	CDS	Hypothetical protein
ELIM_c0020	11781	11891	-	CDS	Hypothetical protein
ELIM_c0021	11869	13752	-	CDS	Uncharacterized protein
ELIM_c0022	13767	14330	-	CDS	DNA primase
ELIM_c0023	14327	14776	-	CDS	Hypothetical protein
ELIM_c0024	14792	15310	-	CDS	Hypothetical protein
ELIM_c0025	15314	15955	-	CDS	Phage protein
ELIM_c0026	15958	16155	-	CDS	Hypothetical protein
ELIM_c0027	16158	16382	-	CDS	Hypothetical protein
ELIM_c0028	16514	16702	-	CDS	Hypothetical protein
ELIM_c0029	16686	17000	-	CDS	Hypothetical protein
ELIM_c0030	17247	18140	-	CDS	Band 7 protein
ELIM_c0031	18714	18815	-	CDS	Hypothetical protein
ELIM_c0032	18940	19158	-	CDS	Hypothetical protein
ELIM_c0033	19317	19505	-	CDS	HTH_XRE
ELIM_c0034	19737	20348	+	CDS	LexA repressor
ELIM_c0035	20341	21051	+	CDS	Hypothetical protein
ELIM_c0036	21192	21815	+	CDS	Host cell surface-exposed lipoprotein
ELIM_c0037	21902	22393	+	CDS	Hypothetical protein
ELIM_c0038	22561	23607	+	CDS	Tyrosine recombinase XerA
ELIM_c0039	23760	24359	-	CDS	Hypothetical protein
ELIM_c0040	24832	25488	-	CDS	Hemolysin III
ELIM_c0041	25636	26208	+	CDS	Hypothetical protein
ELIM_c0042	26209	27342	-	CDS	Opacity-associated protein A N-terminal motif protein
ELIM_c0043	27392	28321	-	CDS	Cell division transport system permease protein
ELIM_c0044	28508	29188	-	CDS	Hypothetical protein
ELIM_c0045	29353	29916	+	CDS	5-formyltetrahydrofolate cyclo-ligase [EC:6.3.3.2]
ELIM_c0046	29938	31254	+	CDS	Dihydrofolate synthase / folylpolyglutamate synthase [EC:6.3.2.12 6.3.2.17]
ELIM_c0047	31301	32989	-	CDS	ABC-2 type transport system permease protein
ELIM_c0048	32986	33711	-	CDS	ABC-2 type transport system ATP-binding protein
ELIM_c0049	33846	35219	-	CDS	Nucleobase:cation symporter-2, NCS2 family
ELIM_c0050	35362	36567	-	CDS	Serine/threonine transporter SstT
ELIM_c0051	36598	37839	-	CDS	NAD-specific glutamate dehydrogenase
ELIM_c0052	37858	39027	-	CDS	D-3-phosphoglycerate dehydrogenase [EC:1.1.1.95]
ELIM_c0053	39164	40252	-	CDS	Phosphoserine aminotransferase [EC:2.6.1.52]
ELIM_c0054	40665	43883	+	CDS	Peptidase S8 and S53 subtilisin kexin sedolisin
ELIM_c0055	43944	45167	-	CDS	Ybbr family
ELIM_c0056	45130	46008	-	CDS	Diadenylate cyclase [EC:2.7.7.85]
ELIM_c0057	46450	46878	+	CDS	(CBS) domain
ELIM_c0058	46929	50357	-	CDS	Pyruvate carboxylase [EC:6.4.1.1]
ELIM_c0059	50531	50824	-	CDS	Uncharacterized protein
ELIM_c0060	50835	51908	-	CDS	Chorismate synthase [EC:4.2.3.5]
ELIM_c0061	51886	53187	-	CDS	3-phosphoshikimate 1-carboxyvinyltransferase [EC:2.5.1.19]
ELIM_c0062	53199	54266	-	CDS	3-dehydroquinate synthase [EC:4.2.3.4]
ELIM_c0063	54580	55173	+	CDS	Hypothetical protein
ELIM_c0064	55249	55845	+	CDS	MarR family Transcriptional regulator
ELIM_c0065	56031	56564	+	CDS	Hypothetical protein
ELIM_c0066	56666	57142	+	CDS	Hypothetical protein
ELIM_c0067	57183	58508	-	CDS	Uroporphyrinogen decarboxylase/methylcobalamin:coenzyme M methyltransferase
ELIM_c0068	58528	59904	-	CDS	Putative uncharacterized protein
ELIM_c0069	59927	61264	-	CDS	Uroporphyrinogen-III decarboxylase-like protein
ELIM_c0070	61524	62960	+	CDS	Hypothetical protein
ELIM_c0071	63063	63515	+	CDS	Hypothetical protein
ELIM_c0072	63570	64922	-	CDS	Hypothetical protein
ELIM_c0073	65034	65627	-	CDS	[Fe] hydrogenase
ELIM_c0074	65732	67501	-	CDS	Hypothetical protein
ELIM_c0075	67519	68181	-	CDS	Phosphoglycolate phosphatase [EC:3.1.3.18]
ELIM_c0076	68438	69340	+	CDS	Cysteine synthase B [EC:2.5.1.47]
ELIM_c0077	69413	69967	+	CDS	LemA protein
ELIM_c0078	70064	71968	+	CDS	Hypothetical protein
ELIM_c0079	72149	74059	+	CDS	5'-nucleotidase / UDP-sugar diphosphatase [EC:3.1.3.5 3.6.1.45]
ELIM_c0080	74106	75146	-	CDS	Hypothetical protein
ELIM_c0081	75235	77331	-	CDS	Hypothetical protein
ELIM_c0082	77679	79421	-	CDS	Uncharacterized protein
ELIM_c0083	79664	80512	+	CDS	Two-component response regulator
ELIM_n0001	80612	81028	-	RNA	Hypothetical RNA
ELIM_c0084	80618	81001	-	CDS	Peptidase propeptide and YpeB domain protein
ELIM_c0085	81124	82368	-	CDS	Hypothetical 1041 kDa protein in hypE 3'region
ELIM_n0002	82823	83049	-	RNA	Hypothetical RNA
ELIM_c0086	83236	84072	+	CDS	Two component transcriptional regulator, LytTR family
ELIM_c0087	84113	84688	-	CDS	Hypothetical protein
ELIM_c0088	84718	86592	-	CDS	Glycerophosphoryl diester phosphodiesterase [EC:3.1.4.46]
ELIM_c0089	86611	87540	-	CDS	Delta-lactam-biosynthetic de-N-acetylase
ELIM_c0090	87594	88091	-	CDS	Hypothetical protein
ELIM_c0091	88105	89388	-	CDS	Asn thr-rich large protein family protein
ELIM_c0092	89588	92740	-	CDS	Peptidase S8 and S53 subtilisin kexin sedolisin
ELIM_c0093	92903	93709	-	CDS	Lysophospholipase
ELIM_c0094	93855	94541	-	CDS	Transcriptional regulatory protein
ELIM_c0095	94534	96030	-	CDS	Putative HAMP domain-containing sensor
ELIM_c0096	96103	97572	-	CDS	Alanine or glycine:cation symporter, AGCS family
ELIM_c0097	97686	98942	-	CDS	Glycine hydroxymethyltransferase [EC:2.1.2.1]
ELIM_c0098	99163	100485	-	CDS	D-serine dehydratase [EC:4.3.1.18]
ELIM_c0099	100635	102938	-	CDS	Putative uncharacterized protein
ELIM_c0100	102904	103599	-	CDS	Two-component response regulator
ELIM_c0101	103996	105390	-	CDS	Mll6665 protein
ELIM_c0102	105517	107487	-	CDS	K(+)-stimulated pyrophosphate-energized sodium pump [EC:3.6.1.1]
ELIM_c0103	107528	107758	-	CDS	Preprotein translocase subunit SecG
ELIM_c0104	107891	109423	-	CDS	2,3-bisphosphoglycerate-independent phosphoglycerate mutase [EC:5.4.2.12]
ELIM_c0105	109545	110285	-	CDS	Triosephosphate isomerase (TIM) [EC:5.3.1.1]
ELIM_c0106	110500	111687	-	CDS	Phosphoglycerate kinase [EC:2.7.2.3]
ELIM_c0107	111812	112825	-	CDS	Glyceraldehyde 3-phosphate dehydrogenase [EC:1.2.1.12]
ELIM_c0108	112854	113942	-	CDS	Central glycolytic genes regulator
ELIM_c0109	114126	115538	-	CDS	RNA polymerase sigma-54 factor
ELIM_t0001	115697	115780	-	tRNA	tRNA-Leu-CAA
ELIM_c0110	115998	116522	-	CDS	Shikimate kinase [EC:2.7.1.71]
ELIM_c0111	116512	117228	-	CDS	3-dehydroquinate dehydratase I [EC:4.2.1.10]
ELIM_c0112	117309	117701	-	CDS	Hypothetical protein
ELIM_c0113	117698	118195	-	CDS	Hypothetical protein
ELIM_c0114	118173	118547	-	CDS	Hypothetical protein
ELIM_c0115	118531	118995	-	CDS	Hypothetical protein
ELIM_c0116	119004	119408	-	CDS	General secretion pathway protein G
ELIM_c0117	119405	120493	-	CDS	Type IV pilus assembly protein PilC
ELIM_c0118	120465	121706	-	CDS	Type IV pilus assembly protein PilB
ELIM_c0119	121881	123758	-	CDS	1,4-alpha-glucan branching enzyme [EC:2.4.1.18]
ELIM_c0120	123902	124753	-	CDS	Putative esterase putative signal peptide
ELIM_c0121	124756	125496	-	CDS	Acyl-ACP thioesterase
ELIM_c0122	125538	127853	-	CDS	Glutamate--cysteine ligase [EC:6.3.2.2]
ELIM_c0123	128017	128298	-	CDS	Uncharacterized protein
ELIM_c0124	128390	129325	-	CDS	Thioredoxin reductase (NADPH) [EC:1.8.1.9]
ELIM_c0125	129562	130776	+	CDS	Thioredoxin reductase (NADPH) [EC:1.8.1.9]
ELIM_c0126	131804	132490	+	CDS	Xylulokinase [EC:2.7.1.17]
ELIM_c0127	133635	134054	+	CDS	Hypothetical protein
ELIM_c0128	134082	134429	-	CDS	Hypothetical protein
ELIM_c0129	134562	141662	-	CDS	Rhs family protein
ELIM_c0130	141831	142565	-	CDS	Zinc D-Ala-D-Ala carboxypeptidase
ELIM_c0131	142565	142816	-	CDS	Bacteriophage holin
ELIM_c0132	142995	143402	-	CDS	Hypothetical protein
ELIM_n0003	143679	144376	-	RNA	Hypothetical RNA
ELIM_c0133	143771	144211	+	CDS	Integrase family protein
ELIM_t0002	144303	144376	-	tRNA	tRNA-Pro-CGG
ELIM_c0134	144484	145083	+	CDS	Putative anionic nitroalkane dioxygenase
ELIM_c0135	145244	145723	+	CDS	23S rRNA (pseudouridine1915-N3)-methyltransferase [EC:2.1.1.177]
ELIM_c0136	145898	147199	+	CDS	Glutamate-5-semialdehyde dehydrogenase [EC:1.2.1.41]
ELIM_c0137	147267	147962	+	CDS	Beta-phosphoglucomutase
ELIM_c0138	147966	148688	+	CDS	Fe-S cluster assembly ATP-binding protein
ELIM_c0139	148690	149625	+	CDS	SufBD protein
ELIM_c0140	149653	150540	+	CDS	Permease of the drug/metabolite transporter (DMT) superfamily
ELIM_c0141	150627	151463	+	CDS	DAK2 and DegV domain protein
ELIM_c0142	151534	151737	-	CDS	Hypothetical protein
ELIM_c0143	151876	152532	-	CDS	Hypothetical protein
ELIM_c0144	152578	153390	-	CDS	Hypothetical protein
ELIM_c0145	153516	154217	-	CDS	Hypothetical protein
ELIM_c0146	154360	154932	-	CDS	Signal peptidase, endoplasmic reticulum-type [EC:3.4.-.-]
ELIM_c0147	155072	155686	-	CDS	Hypothetical protein
ELIM_c0148	155701	159210	-	CDS	Hypothetical protein
ELIM_c0149	159388	159810	-	CDS	Hypothetical protein
ELIM_c0150	159833	161029	-	CDS	ATP-dependent transcriptional regulator
ELIM_c0151	161244	162119	-	CDS	Hypothetical protein
ELIM_c0152	162122	162850	-	CDS	Hypothetical protein
ELIM_c0153	162862	163527	-	CDS	Hypothetical protein
ELIM_c0154	163784	166003	-	CDS	Cell wall anchor domain protein
ELIM_c0155	166190	166495	-	CDS	Hypothetical protein
ELIM_c0156	166567	168042	-	CDS	Diguanylate cyclase/phosphodiesterase with PAS/PAC sensor(S)
ELIM_c0157	168301	170439	+	CDS	Diguanylate cyclase/phosphodiesterase with PAS/PAC sensor(S)
ELIM_c0158	170513	171895	-	CDS	Diguanylate cyclase/phosphodiesterase with PAS/PAC sensor(S)
ELIM_c0159	171888	174800	-	CDS	Ammonium transporter, putative
ELIM_c0160	175039	175611	-	CDS	Peptidase M15A
ELIM_c0161	175635	175856	-	CDS	Hypothetical protein
ELIM_c0162	175895	176131	-	CDS	Hypothetical protein
ELIM_c0163	176169	176429	-	CDS	Helix-turn-helix domain protein
ELIM_c0164	176431	176607	-	CDS	Hypothetical protein
ELIM_c0165	176604	177260	-	CDS	Hypothetical protein
ELIM_c0166	177257	177730	-	CDS	Prophage LambdaSa1, antirepressor, putative
ELIM_c0167	177836	178612	-	CDS	Hypothetical protein
ELIM_c0168	178809	180581	+	CDS	Diguanylate cyclase/phosphodiesterase with PAS/PAC sensor(S)
ELIM_c0169	180623	181837	+	CDS	Signal transduction response regulator
ELIM_c0170	181840	183081	+	CDS	Uncharacterized protein
ELIM_c0171	183062	185452	+	CDS	Putative hybrid sensor and regulator
ELIM_c0172	185612	187654	+	CDS	Response regulator receiver:Metal-dependent phosphohydrolase
ELIM_c0173	187711	189615	+	CDS	Response regulator receiver:Metal-dependent phosphohydrolase
ELIM_c0174	189654	191138	-	CDS	Pgm1
ELIM_c0175	191307	192332	-	CDS	Ornithine carbamoyltransferase [EC:2.1.3.3]
ELIM_c0176	192559	192975	+	CDS	Hypothetical protein
ELIM_c0177	193047	195695	-	CDS	Hypothetical protein
ELIM_c0178	195898	197370	-	CDS	Hypothetical protein
ELIM_c0179	197677	198162	+	CDS	Hypothetical protein
ELIM_c0180	198179	199414	-	CDS	Arginine deiminase [EC:3.5.3.6]
ELIM_c0181	199646	199918	-	CDS	Hypothetical protein
ELIM_c0182	200373	201335	+	CDS	DeoR family transcriptional regulator
ELIM_c0183	201909	202250	-	CDS	Macrophage migration inhibitory factor
ELIM_c0184	202210	203145	-	CDS	Uncharacterized protein
ELIM_c0185	203228	204772	-	CDS	Xylulokinase [EC:2.7.1.17]
ELIM_c0186	204815	205618	-	CDS	3-oxoacyl-[acyl-carrier protein] reductase [EC:1.1.1.100]
ELIM_c0187	205655	206314	-	CDS	Deoxyribose-phosphate aldolase [EC:4.1.2.4]
ELIM_c0188	206348	207244	-	CDS	4-hydroxy-tetrahydrodipicolinate synthase [EC:4.3.3.7]
ELIM_c0189	207781	208527	-	CDS	Phosphoglycolate phosphatase [EC:3.1.3.18]
ELIM_c0190	208639	209961	-	CDS	Sensor histidine kinase, CHASE domain-containing
ELIM_c0191	210160	210795	+	CDS	Hypothetical protein
ELIM_c0192	211106	211975	+	CDS	3-deoxy-7-phosphoheptulonate synthase [EC:2.5.1.54]
ELIM_c0193	211989	212891	+	CDS	Chorismate mutase / prephenate dehydratase [EC:5.4.99.5 4.2.1.51]
ELIM_c0194	213012	215930	+	CDS	Diguanylate cyclase/phosphodiesterase with PAS/PAC sensor(S)
ELIM_c0195	218263	218784	-	CDS	Alkaline shock protein
ELIM_c0196	218871	219179	-	CDS	Hypothetical protein
ELIM_c0197	219195	219749	-	CDS	Hypothetical protein
ELIM_c0198	220009	220512	-	CDS	Uncharacterized protein
ELIM_c0199	220509	221336	-	CDS	Zinc transport system permease protein
ELIM_c0200	221329	222039	-	CDS	Zinc transport system ATP-binding protein [EC:3.6.3.-]
ELIM_c0201	222041	223027	-	CDS	Zinc transport system substrate-binding protein
ELIM_c0202	223115	223420	-	CDS	Hypothetical protein
ELIM_c0203	223534	223986	-	CDS	Acetyltransferase, (GNAT) family
ELIM_c0204	223987	224949	-	CDS	DMT superfamily drug/metabolite efflux pump
ELIM_c0205	225101	225739	-	CDS	B12 binding domain./Pterin binding enzyme
ELIM_c0206	225793	226587	-	CDS	5-methyltetrahydrofolate--homocysteine methyltransferase [EC:2.1.1.13]
ELIM_c0207	226614	227618	-	CDS	Membrane protein
ELIM_c0208	227644	229071	-	CDS	Trimethylamine---corrinoid protein Co-methyltransferase [EC:2.1.1.250]
ELIM_c0209	229430	230698	+	CDS	Homoserine kinase type II [EC:2.7.1.39]
ELIM_c0210	230741	232033	-	CDS	Membrane protein
ELIM_c0211	232048	233634	-	CDS	AraC family transcriptional regulator
ELIM_c0212	233902	237021	-	CDS	Isoleucyl-tRNA synthetase [EC:6.1.1.5]
ELIM_n0004	237104	237347	-	RNA	T-box
ELIM_c0213	237432	238469	-	CDS	Putative IS1239, transposase
ELIM_c0214	238574	239521	-	CDS	Hypothetical protein
ELIM_c0215	240150	240944	-	CDS	Putative bacteriophage protein
ELIM_c0216	240944	241201	-	CDS	Hypothetical protein
ELIM_c0217	241212	242687	-	CDS	Hypothetical protein
ELIM_c0218	242737	242943	+	CDS	Hypothetical protein
ELIM_t0003	242965	243048	-	tRNA	tRNA-Ala-CGC
ELIM_c0219	243119	243301	-	CDS	Hypothetical protein
ELIM_c0220	243318	243479	-	CDS	Hypothetical protein
ELIM_c0221	243730	243981	-	CDS	Hypothetical protein
ELIM_c0222	243978	244175	-	CDS	Hypothetical protein
ELIM_c0223	244341	244940	+	CDS	Hypothetical protein
ELIM_c0224	245054	245542	+	CDS	Membrane spanning protein
ELIM_c0225	245635	246966	+	CDS	Hypothetical protein
ELIM_c0226	247030	247251	+	CDS	Hypothetical protein
ELIM_c0227	247232	247543	+	CDS	UPF0145 protein
ELIM_c0228	247597	248121	-	CDS	Carbonic anhydrase, family 3
ELIM_c0229	248300	249310	-	CDS	Electron transfer flavoprotein alpha subunit
ELIM_c0230	249330	250112	-	CDS	Electron transfer flavoprotein beta subunit
ELIM_c0231	250137	251276	-	CDS	Uncharacterized protein
ELIM_c0232	251310	252149	-	CDS	3-hydroxybutyryl-CoA dehydrogenase [EC:1.1.1.157]
ELIM_c0233	252277	253053	-	CDS	Enoyl-CoA hydratase [EC:4.2.1.17]
ELIM_c0234	253081	254262	-	CDS	Acetyl-CoA C-acetyltransferase [EC:2.3.1.9]
ELIM_c0235	254640	256538	+	CDS	ATP-binding cassette, subfamily F, uup
ELIM_c0236	256654	257844	-	CDS	Cna protein B-type domain protein
ELIM_c0237	258125	258811	+	CDS	Virginiamycin A acetyltransferase [EC:2.3.1.-]
ELIM_c0238	258849	259511	-	CDS	L-fuculose-phosphate aldolase [EC:4.1.2.17]
ELIM_c0239	259683	260336	-	CDS	L-fuculose-phosphate aldolase [EC:4.1.2.17]
ELIM_c0240	260450	261112	-	CDS	L-fuculose-phosphate aldolase [EC:4.1.2.17]
ELIM_c0241	261163	262197	-	CDS	D-3-phosphoglycerate dehydrogenase [EC:1.1.1.95]
ELIM_c0242	262220	263752	-	CDS	Xylulokinase [EC:2.7.1.17]
ELIM_c0243	263861	264802	-	CDS	Uncharacterized protein
ELIM_c0244	265092	266591	-	CDS	Uncharacterized protein
ELIM_c0245	266697	267461	+	CDS	Exodeoxyribonuclease III [EC:3.1.11.2]
ELIM_c0246	267806	268465	+	CDS	Response regulator
ELIM_c0247	268462	269940	+	CDS	Histidine kinase
ELIM_c0248	270067	271536	+	CDS	Putative ABC transport system permease protein
ELIM_c0249	271552	272223	+	CDS	Putative ABC transport system ATP-binding protein
ELIM_c0250	272213	272662	+	CDS	Hypothetical protein
ELIM_c0251	272735	275224	-	CDS	FAD-dependent pyridine nucleotide-disulphide oxidoreductase
ELIM_c0252	275221	275514	-	CDS	Transcriptional regulator
ELIM_c0253	275763	277025	+	CDS	MFS transporter, UMF1 family
ELIM_c0254	277481	278869	-	CDS	Ribosomal RNA small subunit methyltransferase F
ELIM_c0255	279043	280149	-	CDS	PilT protein domain protein
ELIM_c0256	280298	280771	-	CDS	CarD family transcriptional regulator
ELIM_c0257	280858	282198	-	CDS	Multidrug export protein MepA
ELIM_c0258	282375	284525	-	CDS	Protein Tex
ELIM_c0259	284699	285589	+	CDS	DAK2 domain fusion protein YloV
ELIM_c0260	285685	285939	+	CDS	DNA transformation protein and related proteins
ELIM_c0261	286010	287398	-	CDS	ABC transporter permease protein
ELIM_c0262	287385	288137	-	CDS	ABC-2 type transport system ATP-binding protein
ELIM_c0263	288271	288498	+	CDS	Transcriptional regulator
ELIM_c0264	288485	288925	+	CDS	Hypothetical protein
ELIM_c0265	289033	289572	-	CDS	Dephospho-CoA kinase
ELIM_c0266	289718	290164	-	CDS	IAA acetyltransferase
ELIM_c0267	290243	293563	-	CDS	Putative ABC transport system permease protein
ELIM_c0268	293712	294158	+	CDS	Uncharacterized protein
ELIM_n0005	294199	294302	-	RNA	Hypothetical RNA
ELIM_n0006	294199	294302	-	RNA	Hypothetical RNA
ELIM_c0269	294498	296927	+	CDS	Cation-transporting ATPase E [EC:3.6.3.-]
ELIM_c0270	297030	298682	+	CDS	Diguanylate cyclase/phosphodiesterase with PAS/PAC sensor(S)
ELIM_c0271	298715	299518	-	CDS	4fe-4s ferredoxin, iron-sulfur binding
ELIM_c0272	299617	301098	-	CDS	UDP-N-acetylmuramoyl-L-alanyl-D-glutamate--2,6-diaminopimelate ligase [EC:6.3.2.13]
ELIM_c0273	301305	301979	+	CDS	Probable phosphoglycerate mutase [EC:5.4.2.12]
ELIM_c0274	302015	305515	-	CDS	Fibronectin-binding protein SdrD
ELIM_c0275	305491	306882	-	CDS	LPxTG motif containing protein
ELIM_c0276	307062	307718	-	CDS	DNA helicase
ELIM_c0277	307983	308438	+	CDS	Hypothetical protein
ELIM_c0278	308533	309924	+	CDS	Hypothetical protein
ELIM_c0279	309999	311825	-	CDS	Glucosamine--fructose-6-phosphate aminotransferase (isomerizing) [EC:2.6.1.16]
ELIM_n0007	311845	311995	-	RNA	glmS
ELIM_c0280	312197	312736	-	CDS	Hypothetical protein
ELIM_c0281	313036	314625	+	CDS	Para-nitrobenzyl esterase [EC:3.1.1.-]
ELIM_c0282	314694	315500	-	CDS	ABC transporter, ATP-binding protein SP1715
ELIM_c0283	315494	316192	-	CDS	ABC-2 type transport system ATP-binding protein
ELIM_c0284	316192	316560	-	CDS	Transcriptional regulator, GntR family
ELIM_c0285	316687	317286	-	CDS	Peptidase M15A
ELIM_c0286	317295	317525	-	CDS	Hypothetical protein
ELIM_c0287	317544	317771	-	CDS	Hypothetical protein
ELIM_c0288	317892	318824	-	CDS	Transcriptional regulator, AraC family
ELIM_c0289	318927	321170	+	CDS	UvrABC system protein A
ELIM_c0290	321186	321764	-	CDS	ECF subfamily RNA polymerase sigma-24 factor
ELIM_c0291	321761	321958	-	CDS	Hypothetical protein
ELIM_c0292	322017	322478	-	CDS	Hypothetical protein
ELIM_c0293	322465	323205	-	CDS	Predicted prophage antirepressor
ELIM_c0294	323568	323951	-	CDS	Hypothetical protein
ELIM_c0295	324200	325909	-	CDS	Peptidase S8 and S53 subtilisin kexin sedolisin
ELIM_c0296	325929	327179	-	CDS	TonB-dependent Receptor
ELIM_c0297	327176	327634	-	CDS	Cell division ATP-binding protein FtsE
ELIM_c0298	327674	328342	-	CDS	Hypothetical protein
ELIM_c0299	328373	329008	-	CDS	Hypothetical protein
ELIM_c0300	329040	329660	-	CDS	Hypothetical protein
ELIM_c0301	329705	330391	-	CDS	Hypothetical protein
ELIM_c0302	330486	335612	-	CDS	Hypothetical protein
ELIM_c0303	335643	336407	-	CDS	Hypothetical protein
ELIM_c0304	336519	337142	-	CDS	Response regulator receiver
ELIM_c0305	337238	339691	-	CDS	LuxR family transcriptional regulator, maltose regulon positive regulatory protein
ELIM_c0306	339880	340509	-	CDS	Recombinase Sin
ELIM_c0307	340751	340963	-	CDS	Hypothetical protein
ELIM_c0308	341078	341662	-	CDS	Maltose O-acetyltransferase [EC:2.3.1.79]
ELIM_c0309	341690	342298	-	CDS	Hypothetical protein
ELIM_c0310	342364	343464	-	CDS	Hypothetical protein
ELIM_c0311	343581	344051	-	CDS	Base excision DNA repair protein [Marinobacter nanhaiticus]
ELIM_c0312	344236	344718	+	CDS	Benzodiazapine receptor
ELIM_c0313	344779	347538	-	CDS	Uncharacterized protein
ELIM_c0314	347786	348796	-	CDS	Hypothetical protein
ELIM_c0315	348951	350612	-	CDS	Ubiquinone biosynthesis protein
ELIM_c0316	350578	350925	-	CDS	Hypothetical protein
ELIM_c0317	351071	352225	-	CDS	UPF0272 protein ELI_0452
ELIM_c0318	352234	352986	-	CDS	1-(5-phosphoribosyl)-5-amino-4-imidazole-carboxylate (AIR) carboxylase
ELIM_c0319	352983	353798	-	CDS	Uncharacterized protein
ELIM_n0008	353887	353964	-	RNA	Hypothetical RNA
ELIM_t0004	354092	354163	-	tRNA	tRNA-Gln-CTG
ELIM_c0320	354342	354704	-	CDS	Transcriptional regulator, ArsR family
ELIM_c0321	354775	355842	-	CDS	Twitching motility protein PilT
ELIM_c0322	355843	356286	-	CDS	Hypothetical protein
ELIM_c0323	356286	356723	-	CDS	Hypothetical protein
ELIM_c0324	356720	357235	-	CDS	Hypothetical protein
ELIM_c0325	357250	357555	-	CDS	Hypothetical protein
ELIM_c0326	357586	358638	-	CDS	Type IV pilus assembly protein PilC
ELIM_c0327	358650	359579	-	CDS	Transglutaminase
ELIM_n0009	360134	360418	+	RNA	Hypothetical RNA
ELIM_c0328	360444	361229	-	CDS	HAD family phosphatase
ELIM_c0329	361332	362015	-	CDS	Transcriptional regulator
ELIM_c0330	362192	363358	+	CDS	Uroporphyrinogen-III decarboxylase-like protein
ELIM_c0331	363548	363988	+	CDS	Hypothetical protein
ELIM_c0332	364130	364492	-	CDS	Hypothetical protein
ELIM_c0333	364559	365326	-	CDS	DeoR family transcriptional regulator, aga operon transcriptional repressor
ELIM_c0334	365515	366786	+	CDS	L-sorbose 1-phosphate reductase [EC:1.1.1.-]
ELIM_c0335	366861	368732	+	CDS	PTS system, mannitol-specific IIA component [EC:2.7.1.197]
ELIM_c0336	368902	369378	+	CDS	Flavodoxin
ELIM_c0337	369491	371275	-	CDS	Uncharacterized protein
ELIM_c0338	371383	371994	-	CDS	Peptidase M15A
ELIM_c0339	372067	372297	-	CDS	Hypothetical protein
ELIM_c0340	372347	372571	-	CDS	Hypothetical protein
ELIM_c0341	372713	373300	-	CDS	ECF subfamily RNA polymerase sigma-24 factor
ELIM_c0342	373309	373509	-	CDS	Hypothetical protein
ELIM_c0343	373506	374120	-	CDS	Hypothetical protein
ELIM_c0344	374117	374542	-	CDS	Hypothetical protein
ELIM_c0345	374539	375069	-	CDS	Anti-repressor
ELIM_c0346	375194	375748	-	CDS	Hypothetical protein
ELIM_n0010	375983	376054	-	RNA	Hypothetical RNA
ELIM_c0347	376356	376694	-	CDS	Helix-turn-helix domain protein
ELIM_n0011	376705	376998	-	RNA	Hypothetical RNA
ELIM_n0012	376897	376956	+	RNA	Hypothetical RNA
ELIM_c0348	377144	378787	-	CDS	Peptide/nickel transport system substrate-binding protein
ELIM_c0349	378818	379504	-	CDS	Peptide/nickel transport system ATP-binding protein
ELIM_c0350	379494	380405	-	CDS	Peptide/nickel transport system ATP-binding protein
ELIM_c0351	380402	381253	-	CDS	Peptide/nickel transport system permease protein
ELIM_c0352	381243	382235	-	CDS	Peptide/nickel transport system permease protein
ELIM_c0353	382232	383113	-	CDS	Methyltransferase
ELIM_c0354	383319	383966	-	CDS	Transcriptional regulator, TetR family
ELIM_c0355	384177	385334	+	CDS	Uroporphyrinogen-III decarboxylase-like protein
ELIM_c0356	385551	386723	+	CDS	Major facilitator superfamily protein
ELIM_c0357	386745	388076	+	CDS	Basic amino acid/polyamine antiporter, APA family
ELIM_c0358	388316	388960	+	CDS	Hypothetical protein
ELIM_c0359	389018	390316	-	CDS	Glycoside/pentoside/hexuronide:cation symporter, GPH family
ELIM_c0360	390437	391837	-	CDS	Uroporphyrinogen decarboxylase (URO-D)
ELIM_c0361	391870	393285	-	CDS	Glycoside/pentoside/hexuronide:cation symporter, GPH family
ELIM_c0362	393704	394636	-	CDS	LysR family transcriptional regulator
ELIM_t0005	394781	394854	-	tRNA	tRNA-Arg-ACG
ELIM_c0363	394976	396595	-	CDS	5-oxoprolinase (ATP-hydrolyzing)
ELIM_c0364	396774	397811	+	CDS	L-asparaginase [EC:3.5.1.1]
ELIM_c0365	397915	399384	+	CDS	Glycerol-3-phosphate dehydrogenase [EC:1.1.5.3]
ELIM_c0366	399466	399612	-	CDS	Hypothetical protein
ELIM_c0367	399623	400768	-	CDS	Uroporphyrinogen-III decarboxylase-like protein
ELIM_c0368	400910	401557	+	CDS	Regulatory protein
ELIM_c0369	401596	402798	-	CDS	Hexuronate transporter
ELIM_c0370	403123	404514	-	CDS	Solute carrier family 13 (sodium-dependent dicarboxylate transporter), member 2/3/5
ELIM_c0371	404599	406020	-	CDS	Glycoside/pentoside/hexuronide:cation symporter, GPH family
ELIM_c0372	406097	406231	-	CDS	Hypothetical protein
ELIM_c0373	406253	407407	-	CDS	Uroporphyrinogen decarboxylase (URO-D)
ELIM_c0374	407664	407813	-	CDS	Hypothetical protein
ELIM_c0375	407824	408963	-	CDS	Uroporphyrinogen-III decarboxylase-like protein
ELIM_c0376	409223	409885	+	CDS	Transcriptional repressor for acridine efflux pump ACRAB, multidrug efflux system repressor (TetR/AcrR family)
ELIM_c0377	410009	410659	+	CDS	TetR family transcriptional regulator
ELIM_c0378	410743	411495	-	CDS	Polar amino acid transport system ATP-binding protein [EC:3.6.3.21]
ELIM_c0379	411505	412200	-	CDS	Polar amino acid transport system permease protein
ELIM_c0380	412220	413035	-	CDS	Polar amino acid transport system substrate-binding protein
ELIM_c0381	413184	413621	-	CDS	Hypothetical protein
ELIM_c0382	413772	414419	-	CDS	Dihydroxyacetone kinase, C-terminal domain [EC:2.7.1.-]
ELIM_c0383	414581	415594	-	CDS	Dihydroxyacetone kinase, N-terminal domain [EC:2.7.1.-]
ELIM_c0384	415643	416041	-	CDS	Uncharacterized protein
ELIM_c0385	416168	418183	-	CDS	Two component, sigma54 specific, transcriptional regulator, Fis family
ELIM_c0386	418383	418832	+	CDS	Ribose 5-phosphate isomerase B [EC:5.3.1.6]
ELIM_c0387	418846	419619	+	CDS	Triosephosphate isomerase (TIM) [EC:5.3.1.1]
ELIM_c0388	419778	420188	+	CDS	Beta-galactosidase
ELIM_c0389	420287	421351	+	CDS	Membrane protein
ELIM_c0390	421410	422021	-	CDS	Lin2189 protein
ELIM_c0391	422167	422700	+	CDS	Ferredoxin domain containing protein
ELIM_c0392	422914	423720	-	CDS	DNA repair exonuclease family protein
ELIM_c0393	424138	425085	-	CDS	Uncharacterized protein
ELIM_c0394	425215	425619	-	CDS	Hypothetical protein
ELIM_c0395	426058	426537	-	CDS	PEBP family protein
ELIM_c0396	426670	427620	+	CDS	Probable prolyl aminopeptidase
ELIM_c0397	427723	427989	+	CDS	Prevent-host-death family
ELIM_c0398	427937	428296	+	CDS	Addiction module toxin, RelE StbE family
ELIM_c0399	428373	429902	-	CDS	Exopolyphosphatase / guanosine-5'-triphosphate,3'-diphosphate pyrophosphatase [EC:3.6.1.11 3.6.1.40]
ELIM_c0400	430071	432197	-	CDS	Polyphosphate kinase [EC:2.7.4.1]
ELIM_c0401	432194	433741	-	CDS	Exopolyphosphatase / guanosine-5'-triphosphate,3'-diphosphate pyrophosphatase [EC:3.6.1.11 3.6.1.40]
ELIM_c0402	433898	434596	+	CDS	Uncharacterized protein
ELIM_c0403	435801	436259	+	CDS	Transcriptional regulator, MerR family
ELIM_c0404	436339	436503	-	CDS	Hydroxylamine reductase
ELIM_c0405	436662	437609	-	CDS	Glucokinase [EC:2.7.1.2]
ELIM_c0406	437750	438262	+	CDS	Hypothetical protein
ELIM_c0407	438288	438947	-	CDS	Hydrolase, alpha/beta hydrolase fold family
ELIM_c0408	439041	439967	-	CDS	Uncharacterized protein
ELIM_c0409	440146	440973	-	CDS	Deoxyribonuclease IV [EC:3.1.21.2]
ELIM_c0410	440990	441799	-	CDS	Zinc transporter, ZIP family
ELIM_c0411	441979	443421	-	CDS	Alpha-amylase [EC:3.2.1.1]
ELIM_c0412	443576	444847	-	CDS	Cytochrome c-type biogenesis protein
ELIM_n0013	445758	445941	+	RNA	HPnc0260
ELIM_t0006	445880	445952	-	tRNA	tRNA-Val-GAC
ELIM_c0413	446009	446383	-	CDS	Hypothetical protein
ELIM_c0414	446547	447263	-	CDS	Signal peptidase, endoplasmic reticulum-type [EC:3.4.-.-]
ELIM_c0415	447382	447945	-	CDS	Hypothetical protein
ELIM_c0416	448332	449153	-	CDS	Transcriptional response regulator LytT
ELIM_c0417	449163	450662	-	CDS	Putative regulatory protein LytS
ELIM_c0418	450664	452586	-	CDS	Diguanylate cyclase/phosphodiesterase with PAS/PAC sensor(S)
ELIM_c0419	452607	453311	-	CDS	Transcriptional regulator
ELIM_c0420	453318	453950	-	CDS	Methyltransferase cognate corrinoid protein
ELIM_c0421	454200	456188	+	CDS	Fructose-1,6-bisphosphatase III [EC:3.1.3.11]
ELIM_c0422	456473	457342	+	CDS	DegV family protein
ELIM_c0423	457499	457873	+	CDS	Protein YegP
ELIM_c0424	458054	470953	-	CDS	Cna protein B-type domain
ELIM_c0425	471283	472944	-	CDS	Thioredoxin reductase (NADPH) [EC:1.8.1.9]
ELIM_c0426	472961	473527	-	CDS	Peroxiredoxin (alkyl hydroperoxide reductase subunit C) [EC:1.11.1.15]
ELIM_c0427	473717	474685	-	CDS	Uncharacterized protein
ELIM_c0428	474783	475667	-	CDS	Cyn operon transcriptional regulator
ELIM_n0014	475826	475941	-	RNA	Hypothetical RNA
ELIM_c0429	476046	476384	+	CDS	Helix-turn-helix domain protein
ELIM_n0015	476157	476435	-	RNA	Hypothetical RNA
ELIM_c0430	476421	476888	-	CDS	Hypothetical protein
ELIM_c0431	476932	477507	-	CDS	Accessory gene regulator B
ELIM_c0432	477507	477656	-	CDS	AgrD protein
ELIM_c0433	477816	479048	-	CDS	Uncharacterized protein
ELIM_c0434	479144	479863	-	CDS	Sensory transduction protein LytT
ELIM_n0016	480226	480434	-	RNA	Cobalamin
ELIM_c0435	480466	481857	-	CDS	Uncharacterized protein
ELIM_c0436	481872	482828	-	CDS	Oligopeptide transport system ATP-binding protein
ELIM_c0437	482821	483606	-	CDS	Dipeptide transport ATP-binding protein dppD
ELIM_c0438	483635	485203	-	CDS	Peptide/nickel transport system substrate-binding protein
ELIM_c0439	485526	486344	-	CDS	Peptide/nickel transport system permease protein
ELIM_c0440	486345	487313	-	CDS	Peptide/nickel transport system permease protein
ELIM_n0017	487390	487576	-	RNA	AdoCbl_riboswitch
ELIM_c0441	487834	488808	+	CDS	Succinylglutamate desuccinylase/aspartoacylase
ELIM_c0442	488921	491950	+	CDS	Cd2+/Zn2+-exporting ATPase [EC:3.6.3.3 3.6.3.5]
ELIM_c0443	492009	492422	-	CDS	Hypothetical protein
ELIM_c0444	492720	493982	-	CDS	Major Facilitator
ELIM_c0445	494202	495656	-	CDS	Trimethylamine---corrinoid protein Co-methyltransferase [EC:2.1.1.250]
ELIM_c0446	495901	497337	+	CDS	Transcriptional regulator (NifA family)
ELIM_c0447	497355	498023	-	CDS	Putative Mg2+ transporter-C (MgtC) family protein
ELIM_r0001	498129	498245	-	rRNA	5S RNA
ELIM_r0002	498321	501184	-	rRNA	Large Subunit Ribosomal RNA, lsuRNA, LSU rRNA
ELIM_r0003	501416	502919	-	rRNA	Small Subunit Ribosomal RNA, ssuRNA, SSU rRNA
ELIM_r0004	503342	503458	-	rRNA	5S RNA
ELIM_c0448	503520	504212	-	CDS	Two component transcriptional regulator, winged helix family
ELIM_c0449	504214	505725	-	CDS	Sensory transduction protein kinase
ELIM_c0450	505744	507210	-	CDS	Protein CA_C1420
ELIM_c0451	507377	508378	+	CDS	Hypothetical protein
ELIM_c0452	508611	509906	-	CDS	Enolase [EC:4.2.1.11]
ELIM_c0453	510060	510254	-	CDS	Hypothetical protein
ELIM_c0454	510381	511616	-	CDS	Phenylacetate-CoA ligase [EC:6.2.1.30]
ELIM_c0455	511945	514098	-	CDS	DNA helicase II / ATP-dependent DNA helicase PcrA [EC:3.6.4.12]
ELIM_c0456	514122	514862	-	CDS	Carboxymethylenebutenolidase-related protein
ELIM_c0457	515021	515722	+	CDS	ABC transporter ATP-binding protein
ELIM_c0458	515724	517298	+	CDS	Hypothetical protein
ELIM_c0459	517519	519006	-	CDS	Hypothetical protein
ELIM_c0460	519235	520392	-	CDS	Aldehyde-alcohol dehydrogenase
ELIM_c0461	520695	522425	+	CDS	ATP-binding cassette, subfamily B, bacterial
ELIM_c0462	522425	524308	+	CDS	ATP-binding cassette, subfamily B, bacterial
ELIM_n0018	524364	524670	-	RNA	Archaea_SRP
ELIM_c0463	524920	525456	-	CDS	Hypothetical protein
ELIM_c0464	525468	525608	-	CDS	Hypothetical protein
ELIM_c0465	525620	526774	-	CDS	Uroporphyrinogen decarboxylase/methylcobalamin:coenzyme M methyltransferase
ELIM_c0466	526920	527600	+	CDS	Bacterial regulatory proteins, tetR family
ELIM_t0007	527636	527724	-	tRNA	tRNA-Ser-GGA
ELIM_n0019	527637	527733	-	RNA	tRNA-Sec
ELIM_c0467	527917	528525	+	CDS	SNARE-like domain protein
ELIM_c0468	528528	529016	+	CDS	Hypothetical protein
ELIM_c0469	529020	529475	+	CDS	UPF0178 protein ELI_4413
ELIM_c0470	529477	530190	-	CDS	Radical SAM domain protein
ELIM_c0471	530192	530551	-	CDS	Arsenate reductase [EC:1.20.4.1]
ELIM_c0472	530548	530982	-	CDS	Putative acetyltransferase [EC:2.3.1.-]
ELIM_c0473	530984	531340	-	CDS	Hypothetical protein
ELIM_c0474	531342	531824	-	CDS	Hypothetical protein
ELIM_c0475	531917	533458	-	CDS	Multidrug ABC transporter ATP-binding protein
ELIM_n0020	533578	533784	-	RNA	Hypothetical RNA
ELIM_c0476	533823	534683	-	CDS	Uncharacterized protein
ELIM_c0477	534862	536391	-	CDS	Arylsulfotransferase (ASST)
ELIM_c0478	536466	538064	-	CDS	Putative chloride channel protein
ELIM_c0479	538253	539287	-	CDS	Sn-glycerol 3-phosphate transport system ATP-binding protein [EC:3.6.3.20]
ELIM_c0480	539291	540034	-	CDS	Protein-tyrosine phosphatase [EC:3.1.3.48]
ELIM_c0481	540038	540871	-	CDS	Putative transcriptional regulator, TetR family
ELIM_c0482	540881	541855	-	CDS	Multiple sugar transport system permease protein
ELIM_c0483	541874	543217	-	CDS	Multiple sugar transport system substrate-binding protein
ELIM_c0484	543244	544101	-	CDS	3',5'-cyclic-nucleotide phosphodiesterase
ELIM_c0485	544278	544934	+	CDS	Transcriptional regulator gntR family
ELIM_c0486	544959	545870	-	CDS	Sensory transduction protein kinase
ELIM_c0487	545895	546644	-	CDS	Uncharacterized protein
ELIM_c0488	546658	547392	-	CDS	Uncharacterized protein
ELIM_c0489	547402	548124	-	CDS	Uncharacterized protein
ELIM_c0490	548117	549040	-	CDS	ABC-2 type transport system ATP-binding protein
ELIM_c0491	549126	549812	-	CDS	Uncharacterized transcriptional regulatory protein YcbL
ELIM_c0492	549827	551788	-	CDS	GTP-binding protein
ELIM_c0493	552005	553408	-	CDS	Aspartate ammonia-lyase [EC:4.3.1.1]
ELIM_c0494	553694	554629	-	CDS	Uncharacterized protein
ELIM_c0495	554642	554791	-	CDS	Hypothetical protein
ELIM_c0496	554815	555987	-	CDS	Uroporphyrinogen-III decarboxylase-like protein
ELIM_c0497	556237	556911	+	CDS	Transcriptional regulator
ELIM_c0498	556972	557958	-	CDS	D-lactate dehydrogenase [EC:1.1.1.28]
ELIM_c0499	558074	559915	+	CDS	ATP-dependent DNA helicase RecQ [EC:3.6.4.12]
ELIM_c0500	559956	561227	-	CDS	Metal dependent phosphohydrolase
ELIM_c0501	561400	561966	+	CDS	Hypothetical protein
ELIM_c0502	562350	563630	-	CDS	Serpin B
ELIM_c0503	563723	564181	-	CDS	Transcriptional regulator, AsnC family
ELIM_c0504	564343	565680	+	CDS	Uncharacterized protein
ELIM_c0505	565722	566672	-	CDS	D-3-phosphoglycerate dehydrogenase [EC:1.1.1.95]
ELIM_c0506	566763	567656	-	CDS	Oligopeptide transport system ATP-binding protein
ELIM_c0507	567656	568690	-	CDS	Oligopeptide transport system ATP-binding protein
ELIM_c0508	569028	570584	-	CDS	Peptide/nickel transport system substrate-binding protein
ELIM_c0509	570628	571530	-	CDS	Peptide/nickel transport system permease protein
ELIM_c0510	571527	572609	-	CDS	Peptide/nickel transport system permease protein
ELIM_c0511	572830	573582	-	CDS	Iron complex transport system ATP-binding protein [EC:3.6.3.34]
ELIM_c0512	573579	574646	-	CDS	Iron complex transport system permease protein
ELIM_c0513	574652	575749	-	CDS	Iron complex transport system substrate-binding protein
ELIM_c0514	575764	576288	-	CDS	Formylmethanofuran dehydrogenase subunit E [EC:1.2.99.5]
ELIM_c0515	576649	577185	+	CDS	Uncharacterized protein
ELIM_c0516	577193	577777	+	CDS	Uncharacterized protein
ELIM_c0517	577814	578152	-	CDS	Helix-turn-helix domain protein
ELIM_c0518	578555	579595	-	CDS	Uroporphyrinogen decarboxylase [EC:4.1.1.37]
ELIM_c0519	579867	580490	+	CDS	Cobalamin biosynthesis CobW
ELIM_c0520	580451	581194	-	CDS	O-acetylhomoserine/O-acetylserine sulfhydrylase
ELIM_c0521	581332	583671	-	CDS	PAS/PAC sensor hybrid histidine kinase
ELIM_c0522	583839	584894	-	CDS	Coenzyme PQQ synthesis protein E
ELIM_c0523	584911	585549	-	CDS	Transcriptional regulator, TetR family
ELIM_c0524	585638	586384	-	CDS	ABC-2 type transport system permease protein
ELIM_c0525	586368	587096	-	CDS	ABC-2 type transport system ATP-binding protein
ELIM_c0526	587537	588454	-	CDS	DNA-binding domain-containing protein, AraC-type
ELIM_c0527	588524	589387	-	CDS	Peptidase U61, LD-carboxypeptidase A
ELIM_c0528	589505	591544	-	CDS	Cu2+-exporting ATPase [EC:3.6.3.4]
ELIM_c0529	591599	592282	-	CDS	Putative ABC transport system ATP-binding protein
ELIM_c0530	592293	594791	-	CDS	Putative ABC transport system permease protein
ELIM_c0531	594897	596294	-	CDS	Sensor histidine kinase
ELIM_c0532	596291	597010	-	CDS	Vancomycin response regulator VanR
ELIM_c0533	597094	597477	-	CDS	4-carboxymuconolactone decarboxylase [EC:4.1.1.44]
ELIM_c0534	597565	597915	+	CDS	DNA-binding transcriptional activator of copper-responsive regulon genes
ELIM_c0535	597916	598389	-	CDS	Hypothetical protein
ELIM_c0536	598484	599812	+	CDS	Branched-chain amino acid:cation transporter, LIVCS family
ELIM_c0537	599961	600761	+	CDS	NADPH-dependent 7-cyano-7-deazaguanine reductase
ELIM_c0538	600758	601573	+	CDS	ABC-2 type transport system ATP-binding protein
ELIM_c0539	601570	602286	+	CDS	ABC-2 type transport system permease protein
ELIM_c0540	602315	604132	-	CDS	Penicillin-binding protein
ELIM_c0541	604243	604698	-	CDS	Hypothetical protein
ELIM_c0542	604714	604977	-	CDS	Transcriptional regulator
ELIM_c0543	604977	605564	-	CDS	Transcriptional regulator
ELIM_c0544	605677	606207	-	CDS	Hypothetical protein
ELIM_c0545	606198	607553	-	CDS	Accessory gene regulator C
ELIM_c0546	607717	608202	-	CDS	GCN5-related N-acetyltransferase
ELIM_c0547	608360	609058	-	CDS	Triosephosphate isomerase (TIM) [EC:5.3.1.1]
ELIM_c0548	609061	609582	-	CDS	Secondary thiamine-phosphate synthase enzyme
ELIM_c0549	609604	610443	-	CDS	Fructose-bisphosphate aldolase, class II [EC:4.1.2.13]
ELIM_c0550	610459	611106	-	CDS	Ribulose-phosphate 3-epimerase [EC:5.1.3.1]
ELIM_c0551	611134	612675	-	CDS	Ribulokinase
ELIM_c0552	612933	613874	+	CDS	Putative deoxyribonucleoside regulator
ELIM_c0553	613917	614396	-	CDS	Hypothetical protein
ELIM_c0554	614464	615237	-	CDS	Hypothetical protein
ELIM_c0555	615254	615769	-	CDS	Hypothetical protein
ELIM_c0556	616104	616628	-	CDS	Hypothetical protein
ELIM_c0557	616625	616909	-	CDS	Hypothetical protein
ELIM_c0558	616924	620562	-	CDS	Hypothetical protein
ELIM_c0559	620805	621107	-	CDS	Helix-turn-helix domain protein
ELIM_c0560	621369	621752	+	CDS	Putative prophage LambdaCh01, repressor protein
ELIM_c0561	622184	623548	-	CDS	Uncharacterized RNA methyltransferase CTC_01941
ELIM_c0562	623703	624299	-	CDS	Acetyltransferase, (GNAT) family
ELIM_c0563	624399	625196	-	CDS	Putative ABC transport system ATP-binding protein
ELIM_c0564	625186	626079	-	CDS	Putative ABC transport system permease protein
ELIM_c0565	626181	627188	-	CDS	Putative ABC transport system substrate-binding protein
ELIM_n0021	627350	627608	-	RNA	T-box
ELIM_c0566	627751	628863	+	CDS	N-acetylglucosamine-6-phosphate deacetylase [EC:3.5.1.25]
ELIM_c0567	628922	629245	-	CDS	Thioredoxin 1
ELIM_c0568	629257	629814	-	CDS	NADPH-dependent FMN reductase
ELIM_c0569	629856	633026	-	CDS	Exonuclease SbcC
ELIM_c0570	633023	634186	-	CDS	Exonuclease SbcD
ELIM_c0571	634332	634844	-	CDS	Hypothetical protein
ELIM_c0572	634973	635134	-	CDS	Rubredoxin-type Fe(Cys)4 protein
ELIM_c0573	635312	636211	+	CDS	Uncharacterized protein
ELIM_c0574	636578	637987	+	CDS	Trimethylamine---corrinoid protein Co-methyltransferase [EC:2.1.1.250]
ELIM_c0575	638093	639370	+	CDS	Major Facilitator
ELIM_c0576	639537	641156	+	CDS	Betaine/carnitine transporter, BCCT family
ELIM_c0577	641320	642933	+	CDS	Betaine/carnitine transporter, BCCT family
ELIM_c0578	642983	644491	-	CDS	High-affinity choline uptake protein BetT
ELIM_c0579	644534	645802	-	CDS	Sugar phosphate permease
ELIM_c0580	645820	647256	-	CDS	Trimethylamine---corrinoid protein Co-methyltransferase [EC:2.1.1.250]
ELIM_c0581	647451	648101	+	CDS	Transcriptional regulator, TetR family
ELIM_c0582	648141	648785	-	CDS	TetR family transcriptional regulator protein
ELIM_c0583	648961	650400	+	CDS	Trimethylamine---corrinoid protein Co-methyltransferase [EC:2.1.1.250]
ELIM_c0584	650481	650723	-	CDS	Filamentation induced by cAMP protein fic
ELIM_c0585	650884	652317	-	CDS	Putative sigma54 specific transcriptional regulator with PAS/PAC sensor
ELIM_c0586	652510	652680	-	CDS	Ferridoxin
ELIM_c0587	652747	653646	-	CDS	PSP1 domain protein
ELIM_c0588	653666	654628	-	CDS	DNA polymerase III subunit delta' [EC:2.7.7.7]
ELIM_c0589	654641	654904	-	CDS	Hypothetical protein
ELIM_c0590	654891	655577	-	CDS	DTMP kinase [EC:2.7.4.9]
ELIM_c0591	655637	656983	-	CDS	Arginine/lysine decarboxylase
ELIM_c0592	657147	657470	+	CDS	Thioredoxin 1
ELIM_c0593	657687	658022	+	CDS	Helix-turn-helix domain protein
ELIM_n0022	658097	658201	+	RNA	c-di-GMP-I
ELIM_c0594	658291	658623	+	CDS	Helix-turn-helix domain protein
ELIM_c0595	658664	660667	-	CDS	Putative capsular polysaccharide biosynthesis protein WcbQ
ELIM_n0023	660694	660854	-	RNA	Clostridiales-1
ELIM_c0596	660919	662865	-	CDS	Methionyl-tRNA synthetase [EC:6.1.1.10]
ELIM_n0024	662909	663152	-	RNA	T-box
ELIM_c0597	663486	664316	-	CDS	16S rRNA (cytidine1402-2'-O)-methyltransferase [EC:2.1.1.198]
ELIM_c0598	664331	665716	-	CDS	Uncharacterized protein
ELIM_c0599	665950	667290	-	CDS	Replicative DNA helicase [EC:3.6.4.12]
ELIM_c0600	667348	667797	-	CDS	Large subunit ribosomal protein L9
ELIM_c0601	667794	669773	-	CDS	Phosphoesterase, RecJ-like protein
ELIM_c0602	669770	670708	-	CDS	Membrane protein
ELIM_c0603	671022	671930	+	CDS	Molecular chaperone Hsp33
ELIM_c0604	671956	672591	-	CDS	5'-phosphate synthase pdxT subunit [EC:4.3.3.6]
ELIM_c0605	672572	673444	-	CDS	Pyridoxal 5'-phosphate synthase pdxS subunit [EC:4.3.3.6]
ELIM_c0606	673571	674992	+	CDS	Transcriptional regulator
ELIM_c0607	675003	675335	+	CDS	Acylphosphatase [EC:3.6.1.7]
ELIM_c0608	675312	675539	-	CDS	Small subunit ribosomal protein S18
ELIM_c0609	675557	676021	-	CDS	Single-strand DNA-binding protein
ELIM_c0610	676032	676319	-	CDS	Small subunit ribosomal protein S6
ELIM_c0611	676706	676909	-	CDS	Hypothetical protein
ELIM_c0612	676922	677803	-	CDS	Small conductance mechanosensitive channel
ELIM_c0613	677816	678466	-	CDS	Colicin V production protein
ELIM_c0614	678469	679545	-	CDS	Hypothetical protein
ELIM_c0615	679532	680431	-	CDS	Chromosome partitioning protein, ParB family
ELIM_c0616	680435	681199	-	CDS	Chromosome partitioning protein
ELIM_c0617	681486	682295	-	CDS	Chromosome partitioning protein, ParB family
ELIM_c0618	682346	683065	-	CDS	16S rRNA (guanine527-N7)-methyltransferase [EC:2.1.1.170]
ELIM_c0619	683058	684959	-	CDS	TRNA uridine 5-carboxymethylaminomethyl modification enzyme
ELIM_c0620	684969	686345	-	CDS	TRNA modification GTPase [EC:3.6.-.-]
ELIM_c0621	686526	687152	-	CDS	SpoIIIJ-associated protein
ELIM_c0622	687215	688138	-	CDS	YidC/Oxa1 family membrane protein insertase
ELIM_c0623	688377	688727	-	CDS	Ribonuclease P protein component [EC:3.1.26.5]
ELIM_c0624	689466	690815	+	CDS	Chromosomal replication initiator protein
ELIM_c0625	691169	692284	+	CDS	DNA polymerase III subunit beta [EC:2.7.7.7]
ELIM_c0626	692502	692720	+	CDS	Ribosome-associated protein
ELIM_c0627	692717	693832	+	CDS	DNA replication and repair protein RecF
ELIM_c0628	693968	695890	+	CDS	DNA gyrase subunit B [EC:5.99.1.3]
ELIM_c0629	696060	698564	+	CDS	DNA gyrase subunit A [EC:5.99.1.3]
ELIM_c0630	698568	699023	+	CDS	PTS system, galactitol-specific IIA component [EC:2.7.1.200]
ELIM_c0631	699075	699734	+	CDS	Ribulose-phosphate 3-epimerase [EC:5.1.3.1]
ELIM_c0632	699731	700015	+	CDS	PTS system, galactitol-specific IIB component [EC:2.7.1.200]
ELIM_c0633	700187	702385	+	CDS	Diguanylate cyclase/phosphodiesterase with PAS/PAC sensor(S)
ELIM_c0634	702510	703154	+	CDS	Hypothetical protein
ELIM_c0635	703144	703719	-	CDS	Chromate transporter
ELIM_c0636	703729	704295	-	CDS	Chromate transporter
ELIM_c0637	704392	705285	-	CDS	Hypothetical protein
ELIM_c0638	705297	706400	-	CDS	Iron complex transport system substrate-binding protein
ELIM_c0639	706413	707216	-	CDS	Iron complex transport system ATP-binding protein [EC:3.6.3.34]
ELIM_c0640	707204	708247	-	CDS	Iron complex transport system permease protein
ELIM_c0641	708237	709634	-	CDS	Sarcosine oxidase alpha subunit
ELIM_c0642	709636	711075	-	CDS	Glycerol-3-phosphate dehydrogenase [EC:1.1.5.3]
ELIM_c0643	711075	711722	-	CDS	Hypothetical protein
ELIM_c0644	711867	713225	-	CDS	Radical SAM domain protein
ELIM_c0645	713401	714192	-	CDS	NagD protein
ELIM_c0646	714397	714771	+	CDS	Hypothetical protein
ELIM_c0647	714941	716221	+	CDS	5-methylthioribose kinase [EC:2.7.1.100]
ELIM_c0648	716276	716491	+	CDS	Sulfurtransferase TusA homolog
ELIM_c0649	716481	717380	-	CDS	Transcriptional regulator, LysR family
ELIM_c0650	717559	718242	+	CDS	Uncharacterized protein
ELIM_c0651	718287	718514	+	CDS	SirA family protein
ELIM_c0652	718541	719089	+	CDS	Uncharacterized protein
ELIM_c0653	719114	720337	+	CDS	Thioredoxin reductase (NADPH) [EC:1.8.1.9]
ELIM_c0654	720448	721113	-	CDS	Deoxyribose-phosphate aldolase [EC:4.1.2.4]
ELIM_c0655	721127	722644	-	CDS	Ribulokinase
ELIM_c0656	722696	723766	-	CDS	L-iditol 2-dehydrogenase [EC:1.1.1.14]
ELIM_c0657	724017	724862	+	CDS	Transcriptional regulator, RpiR family
ELIM_c0658	724938	726503	-	CDS	Xylulokinase [EC:2.7.1.17]
ELIM_c0659	726560	726928	-	CDS	Protein with conserved CXXC pairs
ELIM_c0660	726933	728198	-	CDS	Sarcosine oxidase alpha subunit
ELIM_c0661	728209	729663	-	CDS	Glycerol-3-phosphate dehydrogenase [EC:1.1.5.3]
ELIM_c0662	729678	730328	-	CDS	Deoxyribose-phosphate aldolase [EC:4.1.2.4]
ELIM_c0663	730362	731549	-	CDS	Xylose isomerase domain protein TIM barrel
ELIM_c0664	731571	732614	-	CDS	L-iditol 2-dehydrogenase [EC:1.1.1.14]
ELIM_c0665	732632	733684	-	CDS	L-iditol 2-dehydrogenase [EC:1.1.1.14]
ELIM_c0666	733899	734744	+	CDS	DNA-binding transcriptional regulator HexR
ELIM_c0667	734907	735446	+	CDS	Hypothetical protein
ELIM_c0668	735467	735991	-	CDS	Hypothetical protein
ELIM_c0669	736285	736584	-	CDS	Hypothetical protein
ELIM_c0670	736609	737115	-	CDS	Hypothetical protein
ELIM_c0671	737182	739317	-	CDS	N-acetylmuramoyl-L-alanine amidase
ELIM_c0672	739493	740227	-	CDS	Putative muramoyl-pentapeptide carboxypeptidase
ELIM_c0673	740227	740478	-	CDS	Bacteriophage holin
ELIM_c0674	740659	741066	-	CDS	Hypothetical protein
ELIM_c0675	741507	742937	+	CDS	Trimethylamine---corrinoid protein Co-methyltransferase [EC:2.1.1.250]
ELIM_c0676	742948	744177	+	CDS	Major Facilitator
ELIM_c0677	744174	745625	-	CDS	Arginine utilization regulatory protein
ELIM_c0678	745892	746485	+	CDS	Hypothetical protein
ELIM_c0679	746532	747923	-	CDS	Two component, sigma54 specific, transcriptional regulator, Fis family
ELIM_c0680	748040	748195	+	CDS	Hypothetical protein
ELIM_c0681	748222	749685	+	CDS	Trimethylamine---corrinoid protein Co-methyltransferase [EC:2.1.1.250]
ELIM_c0682	749713	750627	+	CDS	Xylose Isomerase Domain-Containing protein
ELIM_c0683	750649	751977	+	CDS	Major Facilitator
ELIM_c0684	751990	753393	+	CDS	Trimethylamine---corrinoid protein Co-methyltransferase [EC:2.1.1.250]
ELIM_c0685	753764	755398	+	CDS	Choline/carnitine/betaine transporter
ELIM_c0686	755672	757132	+	CDS	Trimethylamine---corrinoid protein Co-methyltransferase [EC:2.1.1.250]
ELIM_c0687	757188	758465	+	CDS	Tetracycline resistance protein, class C
ELIM_c0688	758604	759914	+	CDS	PAS domain S-box
ELIM_c0689	759911	761284	+	CDS	Transcriptional regulator, NtrC family
ELIM_c0690	761479	762915	+	CDS	Trimethylamine---corrinoid protein Co-methyltransferase [EC:2.1.1.250]
ELIM_c0691	762934	763311	+	CDS	2-iminobutanoate/2-iminopropanoate deaminase [EC:3.5.99.10]
ELIM_c0692	763376	764761	-	CDS	Sigma-54-dependent transcriptional response regulator
ELIM_c0693	764955	766238	+	CDS	Uncharacterized protein
ELIM_c0694	766239	766661	+	CDS	Uncharacterized protein
ELIM_c0695	766661	766987	+	CDS	Hypothetical protein
ELIM_c0696	767022	768665	+	CDS	Choline/carnitine/betaine transporter
ELIM_c0697	768674	769246	+	CDS	Pyruvate ferredoxin oxidoreductase gamma subunit [EC:1.2.7.1]
ELIM_c0698	769247	769549	+	CDS	Pyruvate ferredoxin oxidoreductase delta subunit [EC:1.2.7.1]
ELIM_c0699	769552	770727	+	CDS	Pyruvate ferredoxin oxidoreductase alpha subunit [EC:1.2.7.1]
ELIM_c0700	770739	771671	+	CDS	Pyruvate ferredoxin oxidoreductase beta subunit [EC:1.2.7.1]
ELIM_c0701	771962	772318	-	CDS	XRE family transcriptional regulator
ELIM_c0702	772526	772768	+	CDS	Toxin-antitoxin system, antitoxin component, Xre family
ELIM_c0703	772755	772991	+	CDS	Hypothetical protein
ELIM_c0704	772995	773708	+	CDS	Hypothetical protein
ELIM_c0705	773765	774700	-	CDS	Pyruvate formate lyase activating enzyme [EC:1.97.1.4]
ELIM_c0706	774735	777113	-	CDS	Choline trimethylamine-lyase [EC:4.3.99.4]
ELIM_c0707	777302	778108	-	CDS	Pyrroline-5-carboxylate reductase [EC:1.5.1.2]
ELIM_c0708	778458	779717	-	CDS	Uncharacterized protein
ELIM_c0709	779972	781429	+	CDS	Trimethylamine---corrinoid protein Co-methyltransferase [EC:2.1.1.250]
ELIM_c0710	781548	782120	-	CDS	DNA-binding transcriptional repressor PuuR
ELIM_c0711	782674	785976	+	CDS	Alkaline serine protease, subtilase family
ELIM_c0712	786030	786542	-	CDS	Hypothetical protein
ELIM_c0713	786570	787112	-	CDS	NADPH-dependent FMN reductase
ELIM_c0714	787142	787711	-	CDS	Acetyl transferase
ELIM_c0715	787869	788762	+	CDS	Transcriptional regulator, LysR family
ELIM_c0716	788804	789574	-	CDS	Putative transporter
ELIM_c0717	789762	789986	+	CDS	Hypothetical protein
ELIM_c0718	790005	790232	+	CDS	Hypothetical protein
ELIM_c0719	790243	790638	+	CDS	Toxin secretion phage lysis holin
ELIM_c0720	790635	791156	+	CDS	Putative muramoyl-pentapeptide carboxypeptidase
ELIM_c0721	791217	792839	-	CDS	Hypothetical protein
ELIM_c0722	792853	800037	-	CDS	Alpha-L-fucosidase
ELIM_c0723	800042	800854	-	CDS	Hypothetical protein
ELIM_c0724	801047	802285	-	CDS	Integrase family protein
ELIM_c0725	802658	803575	-	CDS	Membrane protein, drug/metabolite transporter (DMT) family
ELIM_c0726	803589	803720	-	CDS	Hypothetical protein
ELIM_c0727	803735	804889	-	CDS	Uroporphyrinogen-III decarboxylase-like protein
ELIM_c0728	805028	805726	+	CDS	Tetr family transcriptional regulator
ELIM_c0729	805779	806468	-	CDS	GntR family transcriptional regulator
ELIM_c0730	806490	806990	-	CDS	Uncharacterized protein
ELIM_c0731	807178	807825	-	CDS	Methionine synthase
ELIM_c0732	807842	809218	-	CDS	Trimethylamine---corrinoid protein Co-methyltransferase [EC:2.1.1.250]
ELIM_c0733	809324	810781	-	CDS	Trimethylamine---corrinoid protein Co-methyltransferase [EC:2.1.1.250]
ELIM_c0734	811116	812633	+	CDS	Glycine betaine transporter
ELIM_c0735	812693	813967	+	CDS	Major Facilitator
ELIM_c0736	814107	814913	+	CDS	Methyltransferase
ELIM_c0737	815213	816595	-	CDS	Di-/tricarboxylate transporter
ELIM_c0738	816613	817998	-	CDS	Uncharacterized protein
ELIM_c0739	818161	819558	-	CDS	Di-/tricarboxylate transporter
ELIM_c0740	819724	821196	+	CDS	Hypothetical protein
ELIM_c0741	821294	823174	+	CDS	Uncharacterized protein
ELIM_c0742	823216	824112	-	CDS	Hypothetical protein
ELIM_c0743	824281	825708	-	CDS	Trimethylamine---corrinoid protein Co-methyltransferase [EC:2.1.1.250]
ELIM_c0744	825730	826977	-	CDS	Transporter
ELIM_c0745	827202	828608	+	CDS	ATPase AAA
ELIM_c0746	828823	829641	+	CDS	Preprotein translocase
ELIM_c0747	829839	830672	+	CDS	Preprotein translocase
ELIM_c0748	830720	831079	-	CDS	Helix-turn-helix domain protein
ELIM_c0749	831633	832463	-	CDS	Uncharacterized protein
ELIM_c0750	832481	833743	-	CDS	Glucarate transporter
ELIM_c0751	833897	834814	+	CDS	LysR family transcriptional regulator
ELIM_c0752	834899	836302	-	CDS	Trimethylamine---corrinoid protein Co-methyltransferase [EC:2.1.1.250]
ELIM_c0753	836315	837748	-	CDS	Trimethylamine---corrinoid protein Co-methyltransferase [EC:2.1.1.250]
ELIM_c0754	837745	838986	-	CDS	Sugar phosphate permease
ELIM_c0755	839243	840349	+	CDS	Transcriptional regulator
ELIM_c0756	840508	841434	-	CDS	Homoserine O-succinyltransferase [EC:2.3.1.46]
ELIM_c0757	841513	842439	-	CDS	Cysteine synthase A [EC:2.5.1.47]
ELIM_c0758	842461	843747	-	CDS	O-acetylhomoserine (thiol)-lyase [EC:2.5.1.49]
ELIM_c0759	843976	845238	+	CDS	DGTPase [EC:3.1.5.1]
ELIM_c0760	845343	845465	+	CDS	Hypothetical protein
ELIM_c0761	845608	846618	+	CDS	3-deoxy-7-phosphoheptulonate synthase [EC:2.5.1.54]
ELIM_c0762	846620	847522	+	CDS	Prephenate dehydrogenase [EC:1.3.1.12]
ELIM_c0763	847920	848690	+	CDS	TatD DNase family protein [EC:3.1.21.-]
ELIM_c0764	849075	849767	+	CDS	CRISPR-associated endoribonuclease Cas6 [EC:3.1.-.-]
ELIM_c0765	849782	851521	+	CDS	CRISPR-associated protein Csh1
ELIM_c0766	851514	852449	+	CDS	CRISPR-associated protein Csh2
ELIM_c0767	852451	853191	+	CDS	CRISPR-associated protein Cas5h
ELIM_c0768	853178	855763	+	CDS	CRISPR-associated endonuclease/helicase Cas3 [EC:3.1.-.- 3.6.4.-]
ELIM_c0769	855774	856268	+	CDS	CRISPR-associated exonuclease Cas4 [EC:3.1.12.1]
ELIM_c0770	856280	857278	+	CDS	CRISP-associated protein Cas1
ELIM_c0771	857275	857565	+	CDS	CRISPR-associated protein Cas2
ELIM_c0772	859839	861485	-	CDS	Diguanylate cyclase
ELIM_c0773	861931	862722	+	CDS	Methyltransferase small
ELIM_c0774	862740	863711	-	CDS	DNA replication protein DnaC
ELIM_c0775	863704	864723	-	CDS	DNA replication protein DnaD
ELIM_c0776	864914	866191	+	CDS	UDP-N-acetylglucosamine 1-carboxyvinyltransferase [EC:2.5.1.7]
ELIM_c0777	866194	867069	+	CDS	Polysaccharide deacetylase
ELIM_c0778	867252	868040	+	CDS	Ribonuclease Z
ELIM_c0779	868079	869191	+	CDS	Serine protease
ELIM_c0780	869548	869958	+	CDS	Lactoylglutathione lyase [EC:4.4.1.5]
ELIM_c0781	870034	870291	+	CDS	Uncharacterized protein
ELIM_c0782	870419	870862	+	CDS	Transcriptional regulator
ELIM_c0783	870901	871548	-	CDS	Putative glutamine transport system permease protein
ELIM_c0784	871541	872233	-	CDS	Putative glutamine transport system permease protein
ELIM_c0785	872226	872996	-	CDS	Putative glutamine transport system substrate-binding protein
ELIM_c0786	873006	873731	-	CDS	Putative glutamine transport system ATP-binding protein [EC:3.6.3.-]
ELIM_c0787	873890	874687	-	CDS	Two component transcriptional regulator, LytTR family
ELIM_c0788	874684	876492	-	CDS	Histidine kinase internal region
ELIM_c0789	876583	877776	-	CDS	F420-0:Gamma-glutamyl ligase
ELIM_c0790	877929	878807	-	CDS	Diguanylate cyclase (GGDEF) domain
ELIM_c0791	879027	879557	+	CDS	Hypothetical protein
ELIM_c0792	879709	880770	+	CDS	Homocysteine S-methyltransferase
ELIM_c0793	880777	882531	+	CDS	Putative methyltransferase CheR
ELIM_c0794	882836	883786	+	CDS	Transcriptional regulator, DeoR family
ELIM_c0795	883845	885026	+	CDS	Glycerol-1-phosphate dehydrogenase [NAD(P)+] [EC:1.1.1.261]
ELIM_c0796	885029	885823	+	CDS	NagD protein
ELIM_c0797	886033	886602	+	CDS	Uncharacterized protein
ELIM_c0798	886751	887323	+	CDS	PTS system, glucitol/sorbitol-specific IIC component
ELIM_c0799	887327	888295	+	CDS	PTS system, glucitol/sorbitol-specific IIB component [EC:2.7.1.198]
ELIM_c0800	888320	888679	+	CDS	PTS system, glucitol/sorbitol-specific IIA component [EC:2.7.1.198]
ELIM_c0801	888698	888973	+	CDS	Phosphocarrier protein
ELIM_c0802	889128	890336	+	CDS	Aspartate aminotransferase [EC:2.6.1.1]
ELIM_c0803	890346	891290	+	CDS	3'-5' exoribonuclease [EC:3.1.-.-]
ELIM_r0005	891743	893246	+	rRNA	Small Subunit Ribosomal RNA, ssuRNA, SSU rRNA
ELIM_r0006	893478	896341	+	rRNA	Large Subunit Ribosomal RNA, lsuRNA, LSU rRNA
ELIM_r0007	896419	896535	+	rRNA	5S RNA
ELIM_c0804	896872	897960	-	CDS	A/G-specific adenine glycosylase [EC:3.2.2.-]
ELIM_c0805	898102	899214	+	CDS	Hypothetical protein
ELIM_c0806	899348	900412	+	CDS	Branched-chain amino acid aminotransferase [EC:2.6.1.42]
ELIM_n0025	900505	900591	+	RNA	tRNA-Sec
ELIM_t0008	900505	900590	+	tRNA	tRNA-Ser-TGA
ELIM_t0009	900651	900739	+	tRNA	tRNA-Pseudo-GCT
ELIM_n0026	900652	900719	+	RNA	Hypothetical RNA
ELIM_c0807	900863	901060	+	CDS	Hypothetical protein
ELIM_c0808	901107	902099	+	CDS	Hypothetical protein
ELIM_c0809	902240	904252	+	CDS	Cell wall anchor domain protein
ELIM_c0810	904258	905772	+	CDS	Cell wall anchor domain protein
ELIM_c0811	905792	906607	+	CDS	Sortase A [EC:3.4.22.70]
ELIM_c0812	906600	906914	+	CDS	Hypothetical protein
ELIM_c0813	907000	907638	+	CDS	Hypothetical protein
ELIM_c0814	907752	907856	+	CDS	Hypothetical protein
ELIM_c0815	908147	908974	+	CDS	Chromosome partitioning protein
ELIM_c0816	908928	909854	+	CDS	Chromosome partitioning protein, ParB family
ELIM_c0817	909909	910490	+	CDS	Hypothetical protein
ELIM_c0818	910490	910756	+	CDS	Hypothetical protein
ELIM_c0819	910749	911036	+	CDS	Hypothetical protein
ELIM_c0820	911048	911314	+	CDS	Hypothetical protein
ELIM_c0821	911286	911864	+	CDS	Hypothetical protein
ELIM_c0822	911870	912265	+	CDS	Hypothetical protein
ELIM_c0823	912289	913296	+	CDS	Anti-restriction protein ArdA
ELIM_c0824	913417	913587	+	CDS	Hypothetical protein
ELIM_c0825	913559	914005	+	CDS	Hypothetical protein
ELIM_c0826	914012	914419	+	CDS	Hypothetical protein
ELIM_c0827	914624	916099	-	CDS	Putative uncharacterized protein
ELIM_c0828	916227	916553	+	CDS	Hypothetical protein
ELIM_c0829	916555	917913	+	CDS	TPR repeat-containing protein
ELIM_c0830	917897	918784	+	CDS	Hypothetical protein
ELIM_c0831	918781	919668	+	CDS	Hypothetical protein
ELIM_c0832	919677	919871	+	CDS	Hypothetical protein
ELIM_c0833	919861	921705	+	CDS	Type IV secretion system protein VirD4
ELIM_c0834	921671	922024	+	CDS	Aspartyl glutamyl-tRNA(Asn Gln) amidotransferase, subunit A
ELIM_c0835	922090	922929	+	CDS	Hypothetical protein
ELIM_c0836	922956	923336	-	CDS	Hypothetical protein
ELIM_c0837	923427	923807	+	CDS	Hypothetical protein
ELIM_c0838	923800	926124	+	CDS	Type IV secretion-like conjugative transfer system protein TraC
ELIM_c0839	926152	927099	+	CDS	CHAP domain
ELIM_c0840	927038	928000	+	CDS	CHAP domain
ELIM_n0027	929092	929194	-	RNA	Hypothetical RNA
ELIM_c0841	929453	929791	+	CDS	Helix-turn-helix domain protein
ELIM_c0842	929863	930156	-	CDS	ArsR family transcriptional regulator
ELIM_c0843	930317	930862	+	CDS	4fe-4s ferredoxin, iron-sulfur binding
ELIM_c0844	930975	931346	+	CDS	Heterodisulfide reductase subunit A-like protein
ELIM_c0845	931349	931633	+	CDS	Probable ferredoxin MJ0251-putative Fe-S containing oxidoreductase
ELIM_c0846	931635	932483	+	CDS	Glycine cleavage system H protein
ELIM_c0847	932476	932874	+	CDS	DGC domain
ELIM_c0848	932879	933277	+	CDS	DGC domain
ELIM_c0849	933334	933939	+	CDS	ADP-ribose pyrophosphatase [EC:3.6.1.13]
ELIM_c0850	933998	934534	-	CDS	CO dehydrogenase/acetyl-CoA synthase delta subunit
ELIM_c0851	934525	935691	-	CDS	Cysteine desulfurase
ELIM_c0852	935841	936212	+	CDS	Arsenical resistance operon tranS-acting repressor
ELIM_c0853	936274	937005	+	CDS	Glutamine amidotransferase
ELIM_c0854	937092	938807	+	CDS	Arsenite-transporting ATPase [EC:3.6.3.16]
ELIM_c0855	938870	939277	+	CDS	ArsR family transcriptional regulator
ELIM_c0856	939279	939665	+	CDS	Arsenite efflux ATP-binding protein ArsA
ELIM_n0028	939789	940182	+	RNA	Hypothetical RNA
ELIM_c0857	939804	940193	-	CDS	Arsenate reductase [EC:1.20.4.1]
ELIM_c0858	940292	940603	+	CDS	Redox-active disulfide protein 2
ELIM_c0859	940635	942383	+	CDS	Uncharacterized protein
ELIM_c0860	942410	943324	+	CDS	ATPase associated with various cellular activities AAA_5
ELIM_c0861	943765	944265	+	CDS	Sigma-70, region 4
ELIM_c0862	944766	945152	+	CDS	Hypothetical protein
ELIM_c0863	945206	946561	+	CDS	Integrase family protein
ELIM_c0864	946911	948404	-	CDS	Hypothetical protein
ELIM_c0865	948683	949705	+	CDS	Diguanylate cyclase/phosphodiesterase with PAS/PAC sensor(S)
ELIM_c0866	949683	952196	+	CDS	Hypothetical protein
ELIM_c0867	952217	953710	+	CDS	Cell wall anchor domain protein
ELIM_c0868	953714	954547	+	CDS	Sortase A [EC:3.4.22.70]
ELIM_n0029	954943	955233	-	RNA	Hypothetical RNA
ELIM_c0869	955495	955833	+	CDS	Helix-turn-helix domain protein
ELIM_c0870	955945	957762	-	CDS	Hypothetical protein
ELIM_c0871	957843	960632	-	CDS	Methylase
ELIM_c0872	960887	961528	+	CDS	Endonuclease III [EC:4.2.99.18]
ELIM_c0873	962018	962344	-	CDS	Hypothetical protein
ELIM_c0874	962671	963219	+	CDS	Pyruvate ferredoxin oxidoreductase gamma subunit [EC:1.2.7.1]
ELIM_c0875	963220	963522	+	CDS	Pyruvate ferredoxin oxidoreductase delta subunit [EC:1.2.7.1]
ELIM_c0876	963519	964703	+	CDS	Pyruvate ferredoxin oxidoreductase alpha subunit [EC:1.2.7.1]
ELIM_c0877	964693	965583	+	CDS	Pyruvate ferredoxin oxidoreductase beta subunit [EC:1.2.7.1]
ELIM_c0878	965593	967053	+	CDS	4-hydroxybutyryl-CoA dehydratase / vinylacetyl-CoA-Delta-isomerase [EC:4.2.1.120 5.3.3.3]
ELIM_c0879	967056	968234	+	CDS	Putative aspartate transaminase
ELIM_c0880	968369	969640	+	CDS	Glutamate dehydrogenase (NAD(P)+) [EC:1.4.1.3]
ELIM_c0881	969933	971318	+	CDS	Glutamate mutase, mutL
ELIM_c0882	971341	973086	+	CDS	Dimethylamine corrinoid protein
ELIM_c0883	973210	974016	+	CDS	Transcriptional regulator
ELIM_c0884	974188	974874	+	CDS	Transcriptional regulator, GntR family
ELIM_c0885	975043	976248	+	CDS	Hypothetical protein
ELIM_c0886	976284	977186	+	CDS	D-isomer specific 2-hydroxyacid dehydrogenase
ELIM_c0887	977258	978709	+	CDS	Na+:H+ antiporter, NhaC family
ELIM_n0030	977330	978007	-	RNA	Hypothetical RNA
ELIM_c0888	979026	979634	+	CDS	Pyruvate formate lyase activating enzyme [EC:1.97.1.4]
ELIM_c0889	979660	982020	+	CDS	Formate C-acetyltransferase [EC:2.3.1.54]
ELIM_c0890	982327	982428	+	CDS	Hypothetical protein
ELIM_c0891	982444	983757	+	CDS	Neurotransmitter:Na+ symporter, NSS family
ELIM_c0892	983837	984583	+	CDS	1-(5-phosphoribosyl)-5-amino-4-imidazole-carboxylate (AIR) carboxylase
ELIM_c0893	984597	986522	+	CDS	Methionyl-tRNA synthetase [EC:6.1.1.10]
ELIM_c0894	986652	987308	-	CDS	TetR family transcriptional regulator
ELIM_c0895	987552	988712	+	CDS	Uroporphyrinogen decarboxylase (URO-D)
ELIM_c0896	988756	988902	+	CDS	Hypothetical protein
ELIM_c0897	988927	990339	+	CDS	Solute carrier family 13 (sodium-dependent dicarboxylate transporter), member 2/3/5
ELIM_c0898	990362	991534	+	CDS	Predicted Uroporphyrinogen-III decarboxylase-like protein
ELIM_c0899	991558	991695	+	CDS	Hypothetical protein
ELIM_c0900	992010	992291	+	CDS	Response regulator receiver protein
ELIM_c0901	992495	993046	+	CDS	Hypothetical protein
ELIM_c0902	993182	993685	-	CDS	HD Domain
ELIM_c0903	994119	995324	+	CDS	Ammonium transporter, Amt family
ELIM_c0904	995388	996536	-	CDS	Succinyl-diaminopimelate desuccinylase [EC:3.5.1.18]
ELIM_c0905	996676	998028	+	CDS	Multidrug export protein MepA
ELIM_c0906	998210	998995	+	CDS	Electron transfer flavoprotein beta subunit
ELIM_c0907	999008	1001347	+	CDS	Acyl-coa dehydrogenase, short-chain specific
ELIM_c0908	1001661	1002548	-	CDS	Amidohydrolase
ELIM_c0909	1002677	1003315	+	CDS	Phosphoglycolate phosphatase [EC:3.1.3.18]
ELIM_c0910	1003385	1004983	-	CDS	L-serine dehydratase [EC:4.3.1.17]
ELIM_c0911	1005134	1006291	+	CDS	Uncharacterized protein
ELIM_c0912	1006361	1007128	-	CDS	Gluconate 5-dehydrogenase [EC:1.1.1.69]
ELIM_c0913	1007215	1009050	-	CDS	Glycerophosphoryl diester phosphodiesterase [EC:3.1.4.46]
ELIM_c0914	1009166	1009519	-	CDS	Methylated-DNA-protein-cysteine methyltransferase related protein
ELIM_c0915	1009619	1010554	-	CDS	Coenzyme F420 hydrogenase subunit beta
ELIM_c0916	1010701	1011579	+	CDS	Transcriptional regulator
ELIM_c0917	1011878	1012522	+	CDS	Ethanolamine utilization protein EutL
ELIM_c0918	1013001	1013420	+	CDS	NADH-quinone oxidoreductase subunit F 2
ELIM_c0919	1013417	1015309	+	CDS	Aldehyde:ferredoxin oxidoreductase [EC:1.2.7.5]
ELIM_c0920	1015306	1015554	+	CDS	Uncharacterized protein
ELIM_c0921	1015637	1015831	-	CDS	CO dehydrogenase/acetyl-CoA synthase delta subunit, TIM barrel
ELIM_c0922	1015934	1016605	+	CDS	Possible hydrolase
ELIM_c0923	1016740	1017102	+	CDS	Arsenite efflux ATP-binding protein ArsA
ELIM_c0924	1017092	1017577	+	CDS	Hypothetical protein
ELIM_c0925	1017703	1018131	+	CDS	Transcriptional regulator
ELIM_c0926	1018178	1019536	+	CDS	Uncharacterized protein
ELIM_c0927	1019653	1020105	+	CDS	Predicted transcriptional regulator
ELIM_c0928	1020106	1020864	+	CDS	ABC-2 type transport system ATP-binding protein
ELIM_c0929	1020842	1021486	+	CDS	Hypothetical protein
ELIM_c0930	1021846	1022139	+	CDS	TfoX, N-terminal domain protein
ELIM_c0931	1022142	1022570	+	CDS	HAD-superfamily hydrolase
ELIM_c0932	1022580	1023989	-	CDS	Sigma-54-dependent transcriptional response regulator
ELIM_c0933	1024275	1025735	+	CDS	Trimethylamine---corrinoid protein Co-methyltransferase [EC:2.1.1.250]
ELIM_c0934	1025785	1027095	+	CDS	Major Facilitator
ELIM_c0935	1027188	1027775	+	CDS	4'-phosphopantetheinyl transferase [EC:2.7.8.-]
ELIM_c0936	1027778	1028509	+	CDS	Branched-chain amino acid
ELIM_c0937	1028506	1028820	+	CDS	Branched-chain amino acid transport
ELIM_c0938	1028878	1029675	+	CDS	NADPH-dependent 7-cyano-7-deazaguanine reductase
ELIM_c0939	1029840	1031165	+	CDS	Multidrug export protein MepA
ELIM_c0940	1031228	1031851	-	CDS	Phosphoribosyl-ATP pyrophosphohydrolase / phosphoribosyl-AMP cyclohydrolase [EC:3.6.1.31 3.5.4.19]
ELIM_c0941	1031869	1032624	-	CDS	Cyclase [EC:4.1.3.-]
ELIM_c0942	1032626	1033339	-	CDS	Phosphoribosylformimino-5-aminoimidazole carboxamide ribotide isomerase [EC:5.3.1.16]
ELIM_c0943	1033336	1033944	-	CDS	Glutamine amidotransferase [EC:2.4.2.-]
ELIM_c0944	1033941	1034528	-	CDS	Imidazoleglycerol-phosphate dehydratase [EC:4.2.1.19]
ELIM_c0945	1034530	1035582	-	CDS	Histidinol-phosphate aminotransferase [EC:2.6.1.9]
ELIM_c0946	1035594	1036880	-	CDS	Histidinol dehydrogenase [EC:1.1.1.23]
ELIM_c0947	1036892	1037521	-	CDS	ATP phosphoribosyltransferase [EC:2.4.2.17]
ELIM_c0948	1037523	1038776	-	CDS	ATP phosphoribosyltransferase regulatory subunit
ELIM_c0949	1039030	1040835	+	CDS	Diguanylate cyclase/phosphodiesterase with PAS/PAC sensor(S)
ELIM_c0950	1040871	1041509	+	CDS	Phosphoglycolate phosphatase [EC:3.1.3.18]
ELIM_c0951	1041509	1042756	+	CDS	TRNA nucleotidyltransferase (CCA-adding enzyme) [EC:2.7.7.72 3.1.3.- 3.1.4.-]
ELIM_c0952	1042725	1043582	+	CDS	16S rRNA (adenine1518-N6/adenine1519-N6)-dimethyltransferase [EC:2.1.1.182]
ELIM_c0953	1043653	1043934	+	CDS	Hypothetical protein
ELIM_c0954	1044056	1044442	+	CDS	Transcriptional regulator
ELIM_c0955	1044490	1046271	-	CDS	4Fe-4S ferredoxin iron-sulfur binding domain protein
ELIM_c0956	1046570	1047385	+	CDS	5-methyltetrahydrofolate--homocysteine methyltransferase [EC:2.1.1.13]
ELIM_c0957	1048087	1049766	+	CDS	Formate--tetrahydrofolate ligase [EC:6.3.4.3]
ELIM_c0958	1049925	1050554	+	CDS	Formimidoyltetrahydrofolate cyclodeaminase
ELIM_c0959	1050590	1051492	+	CDS	Methylenetetrahydrofolate dehydrogenase (NADP+) / methenyltetrahydrofolate cyclohydrolase [EC:1.5.1.5 3.5.4.9]
ELIM_c0960	1051558	1052223	+	CDS	Methylenetetrahydrofolate reductase
ELIM_c0961	1052213	1053103	+	CDS	Methylenetetrahydrofolate reductase
ELIM_c0962	1053117	1054490	+	CDS	Dihydrolipoamide dehydrogenase [EC:1.8.1.4]
ELIM_c0963	1054872	1055252	+	CDS	Glycine cleavage system H protein
ELIM_c0964	1055266	1056150	+	CDS	Amidohydrolase
ELIM_c0965	1056327	1056956	+	CDS	D-alanyl-D-alanine dipeptidase [EC:3.4.13.22]
ELIM_c0966	1056978	1058348	+	CDS	Multidrug export protein MepA
ELIM_c0967	1058449	1061223	+	CDS	UPF0182 protein ELI_0382
ELIM_c0968	1061370	1061735	+	CDS	Hypothetical protein
ELIM_c0969	1061746	1062555	+	CDS	Linocin_m18 bacteriocin protein
ELIM_c0970	1062681	1064066	+	CDS	Inner-membrane translocator
ELIM_c0971	1064167	1064355	+	CDS	Hypothetical protein
ELIM_c0972	1064561	1064968	+	CDS	Chew protein
ELIM_c0973	1064989	1067349	+	CDS	Diguanylate cyclase/phosphodiesterase with PAS/PAC sensor(S)
ELIM_c0974	1067366	1067734	+	CDS	Purine-binding chemotaxis protein CheW
ELIM_c0975	1067731	1068540	+	CDS	Chemotaxis protein methyltransferase CheR [EC:2.1.1.80]
ELIM_c0976	1068566	1069153	+	CDS	Two-component system, chemotaxis family, response regulator CheB [EC:3.1.1.61]
ELIM_c0977	1069179	1069535	+	CDS	Two-component system, chemotaxis family, response regulator CheY
ELIM_c0978	1069552	1070163	+	CDS	Chemotaxis protein CheC
ELIM_c0979	1070160	1070648	+	CDS	Chemotaxis protein CheD [EC:3.5.1.44]
ELIM_c0980	1070663	1072342	+	CDS	Methyl-accepting chemotaxis protein
ELIM_c0981	1072357	1072743	+	CDS	Two-component system, chemotaxis family, response regulator CheY
ELIM_c0982	1072740	1073351	+	CDS	Chemotaxis protein CheC
ELIM_c0983	1073352	1073831	+	CDS	Chemotaxis protein CheD [EC:3.5.1.44]
ELIM_c0984	1073854	1074807	+	CDS	Response regulator/GGDEF domain protein
ELIM_c0985	1074809	1076851	+	CDS	Two-component system, chemotaxis family, sensor kinase CheA [EC:2.7.13.3]
ELIM_c0986	1076835	1077269	+	CDS	Purine-binding chemotaxis protein CheW
ELIM_c0987	1077310	1078176	-	CDS	CAAX amino protease family protein
ELIM_c0988	1078192	1081560	-	CDS	Protease
ELIM_c0989	1081802	1083121	+	CDS	Uncharacterized protein
ELIM_c0990	1083268	1086330	-	CDS	M6 family metalloprotease domain protein
ELIM_c0991	1086584	1087327	+	CDS	Response regulator receiver and sarp domain protein
ELIM_n0031	1086815	1087000	+	RNA	Hypothetical RNA
ELIM_c0992	1087416	1087922	+	CDS	Hypothetical protein
ELIM_c0993	1087941	1088612	+	CDS	Hypothetical protein
ELIM_c0994	1088619	1088879	+	CDS	Hypothetical protein
ELIM_c0995	1088902	1089621	+	CDS	Endonuclease Exonuclease phosphatase
ELIM_c0996	1090457	1091536	+	CDS	Integrase family protein
ELIM_c0997	1092015	1096394	+	CDS	Uncharacterized protein
ELIM_c0998	1096496	1097059	+	CDS	Response regulator receiver modulated metal dependent phosphohydrolase
ELIM_c0999	1097185	1097745	+	CDS	Hypothetical protein
ELIM_c1000	1097889	1098326	+	CDS	Hypothetical protein
ELIM_c1001	1098323	1098934	+	CDS	Hypothetical protein
ELIM_c1002	1098939	1099139	+	CDS	Hypothetical protein
ELIM_c1003	1099150	1099725	+	CDS	Uncharacterized protein
ELIM_c1004	1099931	1100164	+	CDS	Hypothetical protein
ELIM_c1005	1100179	1100406	+	CDS	Hypothetical protein
ELIM_c1006	1100463	1101017	+	CDS	Peptidase M15A
ELIM_c1007	1101239	1101460	-	CDS	Hypothetical protein
ELIM_c1008	1101444	1101743	-	CDS	Uncharacterized protein
ELIM_c1009	1101899	1103755	+	CDS	Peptidase C1A papain
ELIM_c1010	1103853	1105160	+	CDS	GMP synthase (glutamine-hydrolysing) [EC:6.3.5.2]
ELIM_c1011	1105271	1105744	-	CDS	Helix-turn-helix domain protein
ELIM_c1012	1105909	1106100	+	CDS	Hypothetical protein
ELIM_c1013	1106100	1107173	+	CDS	Integrase family protein
ELIM_c1014	1107175	1107495	+	CDS	Hypothetical protein
ELIM_c1015	1107496	1108617	+	CDS	DNA repair protein RadA domain
ELIM_c1016	1108968	1109309	+	CDS	Bacterial mobilisation protein (MobC). Ribbon-helix-helix protein, copG family
ELIM_c1017	1109257	1110621	+	CDS	TPR repeat-containing protein
ELIM_c1018	1111326	1111985	+	CDS	Methyltransferase cognate corrinoid protein
ELIM_c1019	1112062	1112673	+	CDS	Methylamine---corrinoid protein Co-methyltransferase [EC:2.1.1.248]
ELIM_n0032	1112671	1112770	+	RNA	PYLIS_1
ELIM_c1020	1112836	1113450	+	CDS	Methylamine---corrinoid protein Co-methyltransferase [EC:2.1.1.248]
ELIM_c1021	1113766	1116489	+	CDS	Conserved methanogen protein with ferredoxin domains
ELIM_c1022	1116505	1117353	+	CDS	Pyrrolysine-tRNA ligase
ELIM_c1023	1117361	1118413	+	CDS	Methylornithine synthase [EC:5.4.99.58]
ELIM_c1024	1118413	1119552	+	CDS	Pyrrolysine biosynthesis protein PylC
ELIM_c1025	1119549	1120334	+	CDS	Pyrrolysine biosynthesis protein PylD
ELIM_c1026	1120346	1120705	+	CDS	Pyrrolysine--tRNA ligase
ELIM_c1027	1120861	1122213	+	CDS	Uroporphyrinogen decarboxylase [EC:4.1.1.37]
ELIM_c1028	1122214	1123131	+	CDS	CobW protein
ELIM_c1029	1123154	1124407	+	CDS	Ammonium transporter, Amt family
ELIM_c1030	1124773	1125111	+	CDS	Nitrogen regulatory protein P-II 1
ELIM_c1031	1126392	1126766	-	CDS	HTH_XRE
ELIM_c1032	1126949	1127161	+	CDS	Helix-turn-helix domain protein
ELIM_c1033	1127175	1127381	+	CDS	Hypothetical protein
ELIM_c1034	1127456	1127740	+	CDS	Hypothetical protein
ELIM_c1035	1127719	1127925	-	CDS	Hypothetical protein
ELIM_n0033	1127823	1127967	-	RNA	Hypothetical RNA
ELIM_c1036	1128086	1128301	+	CDS	Hypothetical protein
ELIM_c1037	1128404	1130416	+	CDS	Uncharacterized protein
ELIM_c1038	1130449	1131369	+	CDS	Putative ATPase, transposase-like protein
ELIM_c1039	1131479	1131733	+	CDS	Transcriptional pleiotropic regulator of transition state genes
ELIM_c1040	1131735	1132385	+	CDS	Hypothetical protein
ELIM_c1041	1132502	1132792	+	CDS	Hypothetical protein
ELIM_c1042	1132789	1133127	+	CDS	Hypothetical protein
ELIM_c1043	1133150	1133662	+	CDS	Hypothetical protein
ELIM_c1044	1133664	1133975	+	CDS	Mor transcription activator
ELIM_c1045	1134079	1134426	+	CDS	Hypothetical protein
ELIM_c1046	1134419	1134745	+	CDS	Hypothetical protein
ELIM_c1047	1134750	1135298	+	CDS	Hypothetical protein
ELIM_c1048	1135295	1135786	+	CDS	Transcriptional antiterminator NusG
ELIM_c1049	1136115	1137590	+	CDS	Phage protein
ELIM_c1050	1137651	1139078	+	CDS	Phage Portal Protein
ELIM_c1051	1139059	1140516	+	CDS	Head morphogenesis protein, SPP1 gp7
ELIM_c1052	1140507	1140692	+	CDS	Hypothetical protein
ELIM_c1053	1140748	1141506	+	CDS	Hypothetical protein
ELIM_c1054	1141530	1142114	+	CDS	Phage minor structural protein GP20
ELIM_c1055	1142128	1143012	+	CDS	Hypothetical protein
ELIM_c1056	1143062	1143370	+	CDS	Hypothetical protein
ELIM_c1057	1143374	1143694	+	CDS	Hypothetical protein
ELIM_c1058	1143687	1144103	+	CDS	Hypothetical protein
ELIM_c1059	1144103	1144486	+	CDS	Hypothetical protein
ELIM_c1060	1144473	1145054	+	CDS	Hypothetical protein
ELIM_c1061	1145117	1145593	+	CDS	Hypothetical protein
ELIM_c1062	1145649	1145999	+	CDS	Hypothetical protein
ELIM_c1063	1146262	1149267	+	CDS	Phage tail tape measure protein
ELIM_c1064	1149281	1150174	+	CDS	Tail component
ELIM_c1065	1150193	1150822	+	CDS	Phage structural protein
ELIM_c1066	1150801	1155879	+	CDS	Signal recognition particle receptor FtsY
ELIM_c1067	1155894	1156139	+	CDS	Hypothetical protein
ELIM_c1068	1156141	1156401	+	CDS	Hypothetical protein
ELIM_c1069	1156401	1156736	+	CDS	Hypothetical protein
ELIM_c1070	1156740	1157150	+	CDS	Hypothetical protein
ELIM_c1071	1157261	1157590	+	CDS	Holin, SPP1 family
ELIM_c1072	1157592	1158602	+	CDS	N-acetylmuramoyl-L-alanine amidase [EC:3.5.1.28]
ELIM_c1073	1158648	1159403	+	CDS	DNA adenine methylase [EC:2.1.1.72]
ELIM_c1074	1159544	1159735	+	CDS	Putative transcriptional regulator
ELIM_c1075	1160003	1160704	+	CDS	Membrane protein
ELIM_c1076	1160847	1161911	+	CDS	Uncharacterized protein
ELIM_c1077	1162065	1163096	+	CDS	L-iditol 2-dehydrogenase [EC:1.1.1.14]
ELIM_c1078	1163164	1164603	-	CDS	Trimethylamine---corrinoid protein Co-methyltransferase [EC:2.1.1.250]
ELIM_c1079	1164627	1166138	-	CDS	Glycine betaine transporter
ELIM_c1080	1166170	1166787	-	CDS	Major Facilitator
ELIM_c1081	1167052	1167372	+	CDS	Hydrogenase-4 transcriptional activator
ELIM_c1082	1167463	1168719	-	CDS	Major Facilitator
ELIM_c1083	1168833	1170287	-	CDS	Trimethylamine---corrinoid protein Co-methyltransferase [EC:2.1.1.250]
ELIM_c1084	1170518	1171903	+	CDS	ATPase AAA
ELIM_c1085	1171970	1173547	-	CDS	L-carnitine/gamma-butyrobetaine antiporter
ELIM_c1086	1173896	1175308	+	CDS	Trimethylamine---corrinoid protein Co-methyltransferase [EC:2.1.1.250]
ELIM_c1087	1175465	1176844	+	CDS	PAS modulated sigma54 specific transcriptional regulator, Fis family
ELIM_c1088	1177018	1177866	+	CDS	Transcriptional regulator
ELIM_c1089	1177856	1179934	+	CDS	DNA helicase II / ATP-dependent DNA helicase PcrA [EC:3.6.4.12]
ELIM_c1090	1179931	1181277	-	CDS	Glutamate:Na+ symporter, ESS family
ELIM_n0034	1180963	1181289	-	RNA	Hypothetical RNA
ELIM_c1091	1181345	1182790	-	CDS	Trimethylamine---corrinoid protein Co-methyltransferase [EC:2.1.1.250]
ELIM_c1092	1182825	1184117	-	CDS	Major Facilitator
ELIM_c1093	1184270	1184980	+	CDS	Tetr family transcriptional regulator
ELIM_c1094	1185090	1185245	+	CDS	Hypothetical protein
ELIM_c1095	1185265	1187931	+	CDS	Ca2+-transporting ATPase [EC:3.6.3.8]
ELIM_c1096	1187990	1188802	-	CDS	Lysophospholipase
ELIM_c1097	1189052	1189726	+	CDS	Uncharacterized protein
ELIM_c1098	1189788	1191287	-	CDS	Conserved Prokaryal protein
ELIM_c1099	1191310	1192635	-	CDS	Two component transcriptional regulator, LuxR family
ELIM_c1100	1192648	1194204	-	CDS	Acetylserotonin O-methyltransferase
ELIM_c1101	1194191	1195267	-	CDS	Nicotinate-nucleotide--dimethylbenzimidazole phosphoribosyltransferase [EC:2.4.2.21]
ELIM_c1102	1195386	1196669	-	CDS	Phosphomethylpyrimidine synthase [EC:4.1.99.17]
ELIM_c1103	1196683	1197966	-	CDS	Phosphomethylpyrimidine synthase [EC:4.1.99.17]
ELIM_n0035	1198201	1198392	-	RNA	Cobalamin
ELIM_c1104	1199897	1201084	+	CDS	Sigma-54 interacting regulator
ELIM_c1105	1201224	1202444	+	CDS	Adenosylhomocysteinase
ELIM_c1106	1202470	1203300	+	CDS	Sigma-54 interacting regulator
ELIM_c1107	1203480	1204751	+	CDS	Hypothetical protein
ELIM_c1108	1204897	1205772	+	CDS	EamA-like transporter family protein
ELIM_c1109	1205779	1206360	-	CDS	Septum formation protein
ELIM_c1110	1206500	1207753	-	CDS	Ammonium transporter, Amt family
ELIM_c1111	1207934	1208272	-	CDS	Nitrogen regulatory protein P-II 1
ELIM_c1112	1208390	1210510	-	CDS	Glutamine synthetase [EC:6.3.1.2]
ELIM_n0036	1210628	1210913	-	RNA	Hypothetical RNA
ELIM_c1113	1211310	1212413	+	CDS	Glutamine amidotransferase-like protein
ELIM_c1114	1212417	1213922	+	CDS	Glutamate synthase
ELIM_c1115	1213919	1214137	+	CDS	Hypothetical protein
ELIM_c1116	1214261	1214719	+	CDS	Carbon-monoxide dehydrogenase iron sulfur subunit
ELIM_c1117	1214712	1215950	+	CDS	Phenylglyoxylate:acceptor oxidoreductase
ELIM_c1118	1215962	1216684	+	CDS	Glutamate synthase (Ferredoxin)
ELIM_c1119	1216696	1217994	+	CDS	Glutamine synthetase [EC:6.3.1.2]
ELIM_c1120	1218036	1218605	+	CDS	Response regulator NasT
ELIM_c1121	1218690	1219289	+	CDS	[Fe] hydrogenase
ELIM_c1122	1219409	1220065	+	CDS	Transaldolase
ELIM_c1123	1220225	1222135	+	CDS	Molecular chaperone HtpG
ELIM_c1124	1222212	1222892	-	CDS	Transcriptional regulator
ELIM_c1125	1223093	1224250	+	CDS	Predicted Uroporphyrinogen-III decarboxylase-like protein
ELIM_c1126	1224262	1224408	+	CDS	Hypothetical protein
ELIM_c1127	1224455	1225822	+	CDS	Glycoside/pentoside/hexuronide:cation symporter, GPH family
ELIM_c1128	1225870	1227207	+	CDS	Basic amino acid/polyamine antiporter, APA family
ELIM_c1129	1227209	1228360	+	CDS	Uroporphyrinogen-III decarboxylase-like protein
ELIM_c1130	1228371	1228517	+	CDS	Hypothetical protein
ELIM_c1131	1228571	1231231	-	CDS	Ca2+-transporting ATPase [EC:3.6.3.8]
ELIM_n0037	1231686	1231841	-	RNA	Hypothetical RNA
ELIM_c1132	1231945	1235628	+	CDS	DNA-directed RNA polymerase subunit beta [EC:2.7.7.6]
ELIM_c1133	1235703	1239455	+	CDS	DNA-directed RNA polymerase subunit beta' [EC:2.7.7.6]
ELIM_c1134	1239594	1239833	+	CDS	Large subunit ribosomal protein L7A
ELIM_c1135	1239968	1240342	+	CDS	Small subunit ribosomal protein S12
ELIM_c1136	1240454	1240924	+	CDS	Small subunit ribosomal protein S7
ELIM_c1137	1241122	1243197	+	CDS	Elongation factor G
ELIM_c1138	1243558	1244751	+	CDS	Elongation factor Tu
ELIM_c1139	1245154	1247019	-	CDS	Glycerophosphoryl diester phosphodiesterase [EC:3.1.4.46]
ELIM_c1140	1247033	1247737	-	CDS	Transcriptional regulator
ELIM_c1141	1247741	1248382	-	CDS	B12 binding domain/Pterin binding enzyme
ELIM_c1142	1248629	1249324	-	CDS	5-methyltetrahydrofolate--homocysteine S-methyltransferase
ELIM_n0038	1249547	1249719	-	RNA	Hypothetical RNA
ELIM_c1143	1249900	1250793	-	CDS	Ureidoglycolate lyase
ELIM_c1144	1251080	1252006	+	CDS	Aspartate carbamoyltransferase catalytic subunit [EC:2.1.3.2]
ELIM_c1145	1251999	1252430	+	CDS	Aspartate carbamoyltransferase regulatory subunit
ELIM_c1146	1252596	1253768	+	CDS	Dihydroorotase [EC:3.5.2.3]
ELIM_c1147	1253746	1254612	+	CDS	Orotidine-5'-phosphate decarboxylase [EC:4.1.1.23]
ELIM_c1148	1254603	1255301	+	CDS	Dihydroorotate dehydrogenase electron transfer subunit
ELIM_c1149	1255298	1256206	+	CDS	Dihydroorotate dehydrogenase (NAD+) catalytic subunit [EC:1.3.1.14]
ELIM_c1150	1256391	1256813	-	CDS	Molecular chaperone (Small heat shock protein)
ELIM_c1151	1257139	1258992	+	CDS	Response regulator receiver:Metal-dependent phosphohydrolase
ELIM_c1152	1258994	1259509	+	CDS	Protease I [EC:3.2.-.-]
ELIM_c1153	1259628	1261304	+	CDS	Type IV pilus assembly protein PilB
ELIM_c1154	1261325	1262374	+	CDS	Twitching motility protein PilT
ELIM_c1155	1262393	1265509	+	CDS	Diguanylate cyclase/phosphodiesterase with PAS/PAC and GAF sensor
ELIM_c1156	1265649	1265867	+	CDS	DNA-damage-inducible protein J
ELIM_c1157	1266500	1267780	+	CDS	O-antigen polymerase
ELIM_n0039	1268046	1268139	+	RNA	c-di-GMP-I
ELIM_c1158	1268320	1268820	+	CDS	Uncharacterized protein
ELIM_c1159	1269216	1269746	+	CDS	Uncharacterized protein
ELIM_c1160	1269810	1270265	+	CDS	Uncharacterized protein
ELIM_c1161	1270304	1271077	+	CDS	Leader peptidase (prepilin peptidase) / N-methyltransferase [EC:3.4.23.43 2.1.1.-]
ELIM_c1162	1271138	1272328	+	CDS	Type IV pilus assembly protein PilC
ELIM_c1163	1272346	1273893	+	CDS	Type IV pilus assembly protein PilM
ELIM_c1164	1273890	1274690	+	CDS	Hypothetical protein
ELIM_c1165	1274978	1275967	+	CDS	General secretion pathway protein
ELIM_c1166	1275970	1277271	+	CDS	Hypothetical protein
ELIM_c1167	1277268	1278569	+	CDS	Prepilin-type cleavage methylation N-terminal domain protein
ELIM_c1168	1278551	1279429	+	CDS	Uncharacterized protein
ELIM_c1169	1279426	1280298	+	CDS	Uncharacterized protein
ELIM_c1170	1280473	1281204	-	CDS	Transcriptional regulator, XRE family
ELIM_c1171	1281389	1283065	+	CDS	Uncharacterized protein
ELIM_c1172	1283181	1285016	+	CDS	Uncharacterized protein
ELIM_c1173	1285196	1286629	+	CDS	Nicotinate phosphoribosyltransferase [EC:6.3.4.21]
ELIM_c1174	1286780	1287817	+	CDS	L-threonylcarbamoyladenylate synthase [EC:2.7.7.87]
ELIM_c1175	1287910	1288458	-	CDS	Hypothetical protein
ELIM_c1176	1288621	1289070	+	CDS	Ribose 5-phosphate isomerase B [EC:5.3.1.6]
ELIM_c1177	1289251	1290573	+	CDS	UDPglucose 6-dehydrogenase [EC:1.1.1.22]
ELIM_c1178	1290591	1291463	+	CDS	UTP--glucose-1-phosphate uridylyltransferase [EC:2.7.7.9]
ELIM_c1179	1291671	1293374	+	CDS	Phosphoglucomutase [EC:5.4.2.2]
ELIM_c1180	1293470	1294156	+	CDS	TIGR00266 family
ELIM_c1181	1294272	1294889	+	CDS	Transferase hexapeptide repeat containing protein
ELIM_c1182	1294901	1296415	+	CDS	D-alanine-D-alanine ligase [EC:6.3.2.4]
ELIM_c1183	1296578	1297024	+	CDS	Hypothetical protein
ELIM_c1184	1297170	1298861	+	CDS	Arginyl-tRNA synthetase [EC:6.1.1.19]
ELIM_c1185	1298861	1299541	+	CDS	Putative molybdopterin biosynthesis protein MoeB
ELIM_c1186	1300458	1300778	+	CDS	Hypothetical protein
ELIM_c1187	1301079	1301561	+	CDS	2-C-methyl-D-erythritol 2,4-cyclodiphosphate synthase [EC:4.6.1.12]
ELIM_c1188	1301591	1302277	+	CDS	Adenosylhomocysteine nucleosidase [EC:3.2.2.9]
ELIM_c1189	1302296	1303495	+	CDS	Alanine racemase [EC:5.1.1.1]
ELIM_c1190	1303556	1304431	+	CDS	YitT family
ELIM_c1191	1304664	1305473	+	CDS	Transketolase [EC:2.2.1.1]
ELIM_c1192	1305476	1306417	+	CDS	Transketolase [EC:2.2.1.1]
ELIM_c1193	1307052	1308485	+	CDS	Hypothetical protein
ELIM_c1194	1308496	1310364	+	CDS	Uncharacterized protein
ELIM_c1195	1310658	1315442	+	CDS	Hypothetical protein
ELIM_c1196	1315599	1317221	+	CDS	CTP synthase [EC:6.3.4.2]
ELIM_c1197	1318085	1320034	+	CDS	NAD+ synthase (glutamine-hydrolysing) [EC:6.3.5.1]
ELIM_c1198	1320074	1320811	-	CDS	1-acyl-sn-glycerol-3-phosphate acyltransferase [EC:2.3.1.51]
ELIM_c1199	1320825	1321478	-	CDS	TRNA (guanine-N7-)-methyltransferase [EC:2.1.1.33]
ELIM_c1200	1321982	1322626	+	CDS	Methyltransferase cognate corrinoid protein
ELIM_c1201	1322613	1323338	+	CDS	GntR family transcriptional regulator
ELIM_c1202	1323348	1324031	+	CDS	Transcriptional regulator
ELIM_c1203	1324236	1325528	+	CDS	Major Facilitator
ELIM_c1204	1325565	1326971	+	CDS	Trimethylamine---corrinoid protein Co-methyltransferase [EC:2.1.1.250]
ELIM_c1205	1327041	1328573	+	CDS	Betaine/carnitine transporter, BCCT family
ELIM_c1206	1328977	1330887	+	CDS	Heavy metal translocating P-type ATPase
ELIM_c1207	1330873	1331850	-	CDS	BirA family transcriptional regulator, biotin operon repressor / biotin-[acetyl-CoA-carboxylase] ligase [EC:6.3.4.15]
ELIM_c1208	1332211	1333476	+	CDS	Histidine kinase
ELIM_c1209	1333469	1334545	+	CDS	Two-component system, response regulator YesN
ELIM_c1210	1334860	1335135	+	CDS	Predicted microcompartment shellprotein
ELIM_c1211	1335162	1335947	+	CDS	Putative carboxysome-related structural protein with putative role in ethanolamine utilization
ELIM_c1212	1335990	1337648	+	CDS	Propanediol dehydratase large subunit [EC:4.2.1.28]
ELIM_c1213	1337667	1338338	+	CDS	Propanediol dehydratase medium subunit [EC:4.2.1.28]
ELIM_c1214	1338351	1338860	+	CDS	Propanediol dehydratase small subunit [EC:4.2.1.28]
ELIM_c1215	1338899	1340713	+	CDS	Diol dehydratase-reactivating factor large subunit
ELIM_c1216	1340715	1341080	+	CDS	Glycerol dehydratase reactivation factor, small subunit
ELIM_c1217	1341096	1341542	+	CDS	Microcompartment protein
ELIM_c1218	1341591	1342250	+	CDS	Phosphate propanoyltransferase
ELIM_c1219	1342250	1343074	+	CDS	Ethanolamine utilization protein EutJ
ELIM_c1220	1343108	1343929	+	CDS	DNA/pantothenate metabolism flavoprotein
ELIM_c1221	1343941	1344219	+	CDS	Ethanolamine utilization protein EutN
ELIM_c1222	1344232	1345239	+	CDS	ATP:cob(I)alamin adenosyltransferase
ELIM_c1223	1345279	1346688	+	CDS	Propionaldehyde dehydrogenase [EC:1.2.1.87]
ELIM_c1224	1346709	1348034	+	CDS	Electron transport complex subunit C
ELIM_c1225	1348058	1348999	+	CDS	Membrane protein
ELIM_c1226	1349074	1349622	+	CDS	Carbon dioxide concentrating mechanism/carboxysome shell protein
ELIM_c1227	1349751	1350512	+	CDS	Chromosome partitioning protein
ELIM_c1228	1350513	1351493	+	CDS	Uncharacterized protein
ELIM_c1229	1351650	1352009	+	CDS	Hypothetical protein
ELIM_c1230	1352087	1352353	+	CDS	Hypothetical protein
ELIM_c1231	1352501	1354240	+	CDS	VWA
ELIM_c1232	1354280	1355194	+	CDS	ATPase associated with various cellular activities AAA_5
ELIM_c1233	1355236	1357011	+	CDS	Von Willebrand factor type A
ELIM_c1234	1357044	1357784	-	CDS	Lysozyme
ELIM_c1235	1357771	1358274	-	CDS	Undecaprenyl-diphosphatase [EC:3.6.1.27]
ELIM_c1236	1358325	1359002	-	CDS	Uracil-DNA glycosylase [EC:3.2.2.27]
ELIM_c1237	1359017	1359667	-	CDS	Pseudouridine synthase
ELIM_c1238	1359849	1360700	+	CDS	4-diphosphocytidyl-2-C-methyl-D-erythritol kinase [EC:2.7.1.148]
ELIM_c1239	1360715	1361395	+	CDS	Transcriptional regulator, GntR family
ELIM_c1240	1361470	1362228	-	CDS	Signal peptidase II [EC:3.4.23.36]
ELIM_c1241	1362472	1363719	+	CDS	Putative permease PerM (YfgO)
ELIM_n0040	1362675	1362839	-	RNA	Hypothetical RNA
ELIM_c1242	1363758	1364984	+	CDS	Tyrosyl-tRNA synthetase [EC:6.1.1.1]
ELIM_c1243	1364997	1366232	+	CDS	Histidyl-tRNA synthetase [EC:6.1.1.21]
ELIM_c1244	1366308	1367474	+	CDS	Putative N6-adenine-specific DNA methylase [EC:2.1.1.-]
ELIM_c1245	1367554	1368405	+	CDS	23S rRNA (guanosine2251-2'-O)-methyltransferase [EC:2.1.1.185]
ELIM_c1246	1368474	1368995	+	CDS	Uncharacterized protein
ELIM_c1247	1368995	1369570	+	CDS	RNA polymerase sporulation-specific sigma factor
ELIM_t0010	1369761	1369842	+	tRNA	tRNA-Tyr-GTA
ELIM_t0011	1369990	1370062	+	tRNA	tRNA-Thr-GGT
ELIM_c1248	1370444	1371688	+	CDS	Cell wall/surface repeat protein
ELIM_n0041	1372245	1372614	+	RNA	cspA
ELIM_c1249	1372363	1372563	+	CDS	Cold shock protein (beta-ribbon, CspA family)
ELIM_c1250	1372774	1373967	+	CDS	Elongation factor Tu
ELIM_c1251	1374151	1374609	-	CDS	Hypothetical acetyltransferase
ELIM_c1252	1376186	1376494	+	CDS	Small subunit ribosomal protein S10
ELIM_c1253	1376557	1377186	+	CDS	Large subunit ribosomal protein L3
ELIM_c1254	1377216	1377836	+	CDS	Large subunit ribosomal protein L4
ELIM_c1255	1377836	1378126	+	CDS	Large subunit ribosomal protein L23
ELIM_c1256	1378173	1379006	+	CDS	Large subunit ribosomal protein L2
ELIM_c1257	1379024	1379302	+	CDS	Small subunit ribosomal protein S19
ELIM_c1258	1379321	1379665	+	CDS	Large subunit ribosomal protein L22
ELIM_c1259	1379678	1380400	+	CDS	Small subunit ribosomal protein S3
ELIM_c1260	1380419	1380847	+	CDS	Large subunit ribosomal protein L16
ELIM_c1261	1380850	1381053	+	CDS	Large subunit ribosomal protein L29
ELIM_c1262	1381072	1381326	+	CDS	Small subunit ribosomal protein S17
ELIM_c1263	1381356	1381724	+	CDS	Large subunit ribosomal protein L14
ELIM_c1264	1381740	1382066	+	CDS	Large subunit ribosomal protein L24
ELIM_c1265	1382087	1382626	+	CDS	Large subunit ribosomal protein L5
ELIM_c1266	1382641	1382826	+	CDS	Small subunit ribosomal protein S14
ELIM_c1267	1382862	1383260	+	CDS	Small subunit ribosomal protein S8
ELIM_c1268	1383285	1383818	+	CDS	Large subunit ribosomal protein L6
ELIM_c1269	1383865	1384233	+	CDS	Large subunit ribosomal protein L18
ELIM_c1270	1384251	1384757	+	CDS	Small subunit ribosomal protein S5
ELIM_c1271	1384770	1384952	+	CDS	Large subunit ribosomal protein L30
ELIM_c1272	1384963	1385406	+	CDS	Large subunit ribosomal protein L15
ELIM_c1273	1385407	1386666	+	CDS	Preprotein translocase subunit SecY
ELIM_c1274	1386686	1387336	+	CDS	Adenylate kinase [EC:2.7.4.3]
ELIM_c1275	1387374	1388087	+	CDS	Methionyl aminopeptidase [EC:3.4.11.18]
ELIM_c1276	1388099	1388395	+	CDS	Ribosomal protein
ELIM_c1277	1388399	1388626	+	CDS	Translation initiation factor IF-1
ELIM_c1278	1388642	1388755	+	CDS	Large subunit ribosomal protein L36
ELIM_c1279	1388945	1389313	+	CDS	Small subunit ribosomal protein S13
ELIM_c1280	1389325	1389717	+	CDS	Small subunit ribosomal protein S11
ELIM_c1281	1389738	1390367	+	CDS	Small subunit ribosomal protein S4
ELIM_c1282	1390471	1391430	+	CDS	DNA-directed RNA polymerase subunit alpha [EC:2.7.7.6]
ELIM_c1283	1391438	1391779	+	CDS	Large subunit ribosomal protein L17
ELIM_c1284	1391878	1392744	+	CDS	Energy-coupling factor transport system ATP-binding protein [EC:3.6.3.-]
ELIM_c1285	1392735	1393601	+	CDS	Energy-coupling factor transport system ATP-binding protein [EC:3.6.3.-]
ELIM_c1286	1393594	1394415	+	CDS	Energy-coupling factor transport system permease protein
ELIM_c1287	1394478	1395212	+	CDS	TRNA pseudouridine38-40 synthase [EC:5.4.99.12]
ELIM_c1288	1395419	1395856	+	CDS	Large subunit ribosomal protein L13
ELIM_c1289	1395881	1396273	+	CDS	Small subunit ribosomal protein S9
ELIM_c1290	1396474	1397529	-	CDS	Integrase family protein
ELIM_c1291	1397595	1398131	-	CDS	Transcriptional regulator
ELIM_c1292	1398345	1398539	+	CDS	Toxin-antitoxin system
ELIM_c1293	1398546	1398782	+	CDS	Hypothetical protein
ELIM_c1294	1398785	1399810	+	CDS	Uncharacterized protein
ELIM_c1295	1400034	1400375	+	CDS	Bacterial mobilisation protein (MobC). Ribbon-helix-helix protein, copG family
ELIM_c1296	1400323	1401687	+	CDS	TPR repeat-containing protein
ELIM_c1297	1402254	1403504	+	CDS	Transposase, IS605 OrfB
ELIM_c1298	1403776	1404978	+	CDS	Glutamine--scyllo-inositol transaminase
ELIM_c1299	1404971	1405699	+	CDS	Methyltransferase, type 11
ELIM_c1300	1406180	1407409	+	CDS	UDPglucose 6-dehydrogenase [EC:1.1.1.22]
ELIM_c1301	1408158	1408853	+	CDS	Undecaprenyl-phosphate glucose phosphotransferase
ELIM_c1302	1408868	1409644	+	CDS	Glycosyl transferase family 2
ELIM_c1303	1409716	1410153	+	CDS	Serine O-acetyltransferase [EC:2.3.1.30]
ELIM_c1304	1410179	1411258	+	CDS	Glycosyl transferase group 1
ELIM_c1305	1411283	1412218	+	CDS	UDP-glucose 4-epimerase [EC:5.1.3.2]
ELIM_c1306	1412229	1413341	+	CDS	Glycosyl transferase (Group 1
ELIM_c1307	1413345	1414730	+	CDS	Hypothetical protein
ELIM_c1308	1414754	1416874	+	CDS	Putative dehydrogenase
ELIM_c1309	1416871	1417539	+	CDS	Putative antibiotic acetyltransferase, isoleucine patch superfamily
ELIM_c1310	1417543	1418736	+	CDS	Polysaccharide biosynthesis protein
ELIM_c1311	1418741	1420744	+	CDS	Heparinase II III family protein
ELIM_c1312	1420748	1421968	+	CDS	UDP-N-acetyl-D-mannosaminuronic acid dehydrogenase [EC:1.1.1.336]
ELIM_c1313	1422266	1422445	+	CDS	Glucose-1-phosphate thymidylyltransferase
ELIM_c1314	1423108	1423803	+	CDS	Glycoside hydrolase family 3 domain protein
ELIM_c1315	1423906	1425024	+	CDS	UDP-N-acetylglucosamine 2-epimerase (non-hydrolysing) [EC:5.1.3.14]
ELIM_c1316	1425805	1426929	+	CDS	XRE family transcriptional regulator
ELIM_c1317	1426944	1427321	+	CDS	Inorganic pyrophosphatase [EC:3.6.1.1]
ELIM_c1318	1427495	1428727	+	CDS	Phenylacetate-CoA ligase [EC:6.2.1.30]
ELIM_c1319	1428755	1429429	+	CDS	Phosphoglycolate phosphatase [EC:3.1.3.18]
ELIM_c1320	1429416	1430318	+	CDS	Membrane protein
ELIM_c1321	1430382	1431524	-	CDS	Lysine-N-methylase [EC:2.1.1.-]
ELIM_c1322	1431833	1433650	+	CDS	GTP-binding protein
ELIM_c1323	1434264	1435442	+	CDS	Uncharacterized protein
ELIM_c1324	1435475	1435804	+	CDS	UBA/THIF-type NAD/FAD binding protein
ELIM_c1325	1435899	1438613	-	CDS	Uncharacterized protein
ELIM_c1326	1439050	1440708	-	CDS	2-isopropylmalate synthase [EC:2.3.3.13]
ELIM_n0042	1441224	1441474	-	RNA	T-box
ELIM_c1327	1441994	1442827	-	CDS	Undecaprenyl-diphosphatase [EC:3.6.1.27]
ELIM_c1328	1443006	1443839	-	CDS	Undecaprenyl-diphosphatase [EC:3.6.1.27]
ELIM_c1329	1444066	1445364	+	CDS	Raffinose/stachyose/melibiose transport system substrate-binding protein
ELIM_c1330	1445361	1447595	+	CDS	Diguanylate cyclase/phosphodiesterase with PAS/PAC sensor(S)
ELIM_c1331	1447699	1447974	+	CDS	Nickel-resistant pritein NirB
ELIM_c1332	1448101	1448721	+	CDS	Transcriptional regulator, TetR family
ELIM_c1333	1448718	1449608	+	CDS	ABC-2 type transport system ATP-binding protein
ELIM_c1334	1449601	1450407	+	CDS	ABC-2 type transport system permease protein
ELIM_c1335	1450604	1451374	+	CDS	Short-chain dehydrogenase of various substrate specificities
ELIM_n0043	1451430	1451615	+	RNA	Cobalamin
ELIM_c1336	1451726	1452742	+	CDS	Iron complex transport system substrate-binding protein
ELIM_c1337	1452758	1453843	+	CDS	Iron complex transport system permease protein
ELIM_c1338	1453843	1454610	+	CDS	Iron complex transport system ATP-binding protein [EC:3.6.3.34]
ELIM_c1339	1454702	1456045	-	CDS	Multidrug export protein MepA
ELIM_c1340	1456155	1456607	-	CDS	Transcriptional regulator, MarR family
ELIM_c1341	1456951	1457664	+	CDS	DNA primase (Bacterial type)
ELIM_c1342	1457651	1459096	+	CDS	Uncharacterized protein
ELIM_c1343	1459306	1459662	+	CDS	Hypothetical protein
ELIM_c1344	1459792	1461162	-	CDS	Beta-N-acetylhexosaminidase [EC:3.2.1.52]
ELIM_c1345	1461700	1462938	-	CDS	Hypothetical protein
ELIM_c1346	1463259	1464176	-	CDS	Phosphate butyryltransferase [EC:2.3.1.19]
ELIM_c1347	1464439	1464948	+	CDS	Hypothetical protein
ELIM_c1348	1465004	1465573	+	CDS	Integral membrane protein
ELIM_c1349	1465687	1467525	-	CDS	ATP-binding cassette, subfamily B, bacterial
ELIM_c1350	1467522	1469249	-	CDS	ATP-binding cassette, subfamily B, bacterial
ELIM_c1351	1469367	1470209	+	CDS	Multidrug ABC transporter ATPase
ELIM_c1352	1470294	1470677	-	CDS	CrcB protein
ELIM_c1353	1470830	1471066	-	CDS	Uncharacterized protein
ELIM_c1354	1471166	1472026	-	CDS	Hypothetical protein
ELIM_c1355	1472394	1473410	-	CDS	Hypothetical protein
ELIM_c1356	1473605	1473838	-	CDS	Hypothetical protein
ELIM_c1357	1474137	1475303	+	CDS	Cyclopropane-fatty-acyl-phospholipid synthase [EC:2.1.1.79]
ELIM_c1358	1475357	1477357	-	CDS	KUP system potassium uptake protein
ELIM_c1359	1477545	1478522	-	CDS	Hypothetical protein
ELIM_c1360	1478519	1478860	-	CDS	Transcriptional regulator, PadR family
ELIM_n0044	1479035	1479158	+	RNA	MOCO_RNA_motif
ELIM_c1361	1479565	1480341	+	CDS	Formate/nitrite family of transporter
ELIM_c1362	1480491	1481027	+	CDS	Phosphopantothenoylcysteine decarboxylase / phosphopantothenate--cysteine ligase [EC:4.1.1.36 6.3.2.5]
ELIM_c1363	1481170	1482009	+	CDS	ABC transporter, ATP-binding protein / methyltransferase
ELIM_c1364	1482206	1483303	+	CDS	Iron complex transport system substrate-binding protein
ELIM_c1365	1483401	1484447	+	CDS	Iron complex transport system permease protein
ELIM_c1366	1484449	1485228	+	CDS	Iron complex transport system ATP-binding protein [EC:3.6.3.34]
ELIM_c1367	1485681	1485959	+	CDS	Response regulator receiver protein
ELIM_c1368	1486098	1487417	+	CDS	Ribosome biogenesis GTPase [EC:3.6.1.-]
ELIM_c1369	1487488	1487874	+	CDS	Arsenite efflux ATP-binding protein ArsA
ELIM_c1370	1488146	1488991	+	CDS	Transketolase [EC:2.2.1.1]
ELIM_c1371	1488991	1489944	+	CDS	Transketolase [EC:2.2.1.1]
ELIM_c1372	1489955	1491265	+	CDS	Transaldolase
ELIM_c1373	1491293	1492144	+	CDS	Fructose-bisphosphate aldolase, class II [EC:4.1.2.13]
ELIM_c1374	1492156	1493094	+	CDS	3',5'-nucleoside bisphosphate phosphatase [EC:3.1.3.97]
ELIM_c1375	1493103	1493759	+	CDS	Phosphoglycolate phosphatase [EC:3.1.3.18]
ELIM_c1376	1493784	1494503	+	CDS	Deoxyribose-phosphate aldolase [EC:4.1.2.4]
ELIM_c1377	1494540	1495259	+	CDS	Deoxyribose-phosphate aldolase [EC:4.1.2.4]
ELIM_c1378	1495315	1496034	+	CDS	Deoxyribose-phosphate aldolase [EC:4.1.2.4]
ELIM_c1379	1496069	1496788	+	CDS	Deoxyribose-phosphate aldolase [EC:4.1.2.4]
ELIM_c1380	1496876	1498396	+	CDS	Xylulokinase [EC:2.7.1.17]
ELIM_c1381	1498459	1499823	+	CDS	Glycerol-1-phosphate dehydrogenase [NAD(P)+] [EC:1.1.1.261]
ELIM_c1382	1499946	1500680	+	CDS	Uncharacterized protein
ELIM_c1383	1500830	1502050	+	CDS	Uncharacterized protein
ELIM_c1384	1502095	1502817	-	CDS	Gp37gp68 family
ELIM_c1385	1503108	1504763	-	CDS	ErfK YbiS YcfS YnhG family
ELIM_c1386	1504972	1505646	+	CDS	Thiamine transporter
ELIM_c1387	1506016	1506336	-	CDS	Cobalt/nickel transport protein
ELIM_c1388	1506338	1507090	-	CDS	Cobalt/nickel transport system permease protein
ELIM_n0045	1507226	1507393	-	RNA	AdoCbl_riboswitch
ELIM_c1389	1507802	1508626	+	CDS	Peptidase S8 and S53 subtilisin kexin sedolisin
ELIM_n0046	1508678	1508846	+	RNA	Cobalamin
ELIM_c1390	1508965	1509651	+	CDS	SmcR-like protein VvpR
ELIM_n0047	1509826	1510140	+	RNA	Hypothetical RNA
ELIM_c1391	1510296	1510937	+	CDS	Hypothetical protein
ELIM_c1392	1511251	1512030	+	CDS	Hypothetical protein
ELIM_c1393	1512118	1515693	+	CDS	Polysaccharide lyase family protein 8
ELIM_c1394	1515817	1518930	+	CDS	Bacterial Ig-like domain (group 2)
ELIM_c1395	1518948	1521110	+	CDS	Polysaccharide lyase family protein 8
ELIM_c1396	1521197	1525222	+	CDS	Peptidase S8 and S53 subtilisin kexin sedolisin
ELIM_c1397	1525219	1526160	+	CDS	Energy-coupling factor transport system substrate-specific component
ELIM_c1398	1526193	1527287	+	CDS	Hypothetical protein
ELIM_c1399	1527631	1528569	+	CDS	Energy-coupling factor transport system permease protein
ELIM_c1400	1528566	1529168	+	CDS	Uncharacterized protein
ELIM_c1401	1529376	1529711	+	CDS	Cell surface protein
ELIM_c1402	1529773	1531440	+	CDS	Energy-coupling factor transport system ATP-binding protein [EC:3.6.3.-]
ELIM_c1403	1531419	1532288	+	CDS	Energy-coupling factor transport system substrate-specific component
ELIM_c1404	1532360	1533289	+	CDS	Peptidase S8 and S53 subtilisin kexin sedolisin
ELIM_c1405	1533331	1535688	+	CDS	Preprotein translocase subunit SecA
ELIM_c1406	1535999	1537264	+	CDS	Adenylosuccinate synthase [EC:6.3.4.4]
ELIM_c1407	1537355	1538467	+	CDS	Carbamoyl-phosphate synthase small subunit [EC:6.3.5.5]
ELIM_c1408	1538458	1541664	+	CDS	Carbamoyl-phosphate synthase large subunit [EC:6.3.5.5]
ELIM_c1409	1541865	1542350	+	CDS	Transcription elongation factor GreA
ELIM_c1410	1542360	1543826	+	CDS	Lysyl-tRNA synthetase, class II [EC:6.1.1.6]
ELIM_n0048	1544144	1544336	+	RNA	Hypothetical RNA
ELIM_r0008	1544277	1545780	+	rRNA	Small Subunit Ribosomal RNA, ssuRNA, SSU rRNA
ELIM_r0009	1546012	1548875	+	rRNA	Large Subunit Ribosomal RNA, lsuRNA, LSU rRNA
ELIM_r0010	1548955	1549071	+	rRNA	5S RNA
ELIM_c1411	1549395	1551332	-	CDS	4-alpha-glucanotransferase
ELIM_c1412	1551332	1552765	-	CDS	Starch synthase [EC:2.4.1.21]
ELIM_c1413	1552768	1553880	-	CDS	Glucose-1-phosphate adenylyltransferase [EC:2.7.7.27]
ELIM_c1414	1553894	1555018	-	CDS	Glucose-1-phosphate adenylyltransferase [EC:2.7.7.27]
ELIM_c1415	1555015	1557462	-	CDS	Starch phosphorylase [EC:2.4.1.1]
ELIM_c1416	1557483	1559498	-	CDS	1,4-alpha-glucan branching enzyme [EC:2.4.1.18]
ELIM_c1417	1559664	1560482	-	CDS	Putative ribonuclease BN
ELIM_c1418	1560486	1561310	-	CDS	YihY family protein
ELIM_c1419	1561908	1562090	+	CDS	Hypothetical protein
ELIM_c1420	1562155	1564077	+	CDS	Aconitate hydratase [EC:4.2.1.3]
ELIM_c1421	1564281	1565402	-	CDS	Function transcriptional attenuator common domain
ELIM_c1422	1565608	1566471	+	CDS	DTDP-4-dehydrorhamnose reductase [EC:1.1.1.133]
ELIM_c1423	1566496	1567377	+	CDS	Glucose-1-phosphate thymidylyltransferase [EC:2.7.7.24]
ELIM_c1424	1567377	1567937	+	CDS	DTDP-4-dehydrorhamnose 3,5-epimerase [EC:5.1.3.13]
ELIM_c1425	1567952	1569058	+	CDS	DTDP-glucose 4,6-dehydratase [EC:4.2.1.46]
ELIM_c1426	1569148	1569954	+	CDS	Lipopolysaccharide transport system permease protein
ELIM_c1427	1569970	1570707	+	CDS	Uncharacterized protein
ELIM_c1428	1570752	1572902	+	CDS	O-antigen biosynthesis protein [EC:2.4.1.-]
ELIM_c1429	1572899	1575028	+	CDS	O-antigen biosynthesis protein [EC:2.4.1.-]
ELIM_c1430	1575108	1576274	+	CDS	UDPglucose 6-dehydrogenase [EC:1.1.1.22]
ELIM_c1431	1576286	1577488	+	CDS	TuaG-like glycosyl transferase
ELIM_c1432	1577821	1579725	+	CDS	Membrane protein
ELIM_c1433	1579895	1582750	+	CDS	Putative N-acetylmuramoyl-L-alanine amidase
ELIM_c1434	1583633	1584607	+	CDS	Glycosyl transferase GT2 family
ELIM_c1435	1584687	1585544	+	CDS	Glycosyltransferase/rhamnosyltransferase
ELIM_c1436	1585565	1586962	+	CDS	Undecaprenyl-phosphate glucose phosphotransferase
ELIM_c1437	1586990	1587343	+	CDS	Small multidrug resistance
ELIM_c1438	1587354	1588082	+	CDS	Glycosyltransferase involved in cell wall biogenesis
ELIM_c1439	1588079	1588444	+	CDS	Uncharacterized protein
ELIM_c1440	1588441	1589217	+	CDS	Glycosyl transferase, family 2
ELIM_c1441	1589601	1590566	-	CDS	UDP-glucose 4-epimerase [EC:5.1.3.2]
ELIM_c1442	1590597	1591835	-	CDS	Function transcriptional attenuator common domain
ELIM_c1443	1592050	1592616	+	CDS	Hypothetical protein
ELIM_c1444	1592621	1594135	+	CDS	Hypothetical protein
ELIM_c1445	1594362	1595141	+	CDS	Glutamine ABC transport system substrate binding protein GlnH1
ELIM_c1446	1595180	1595845	+	CDS	Polar amino acid transport system permease protein
ELIM_c1447	1595826	1596554	+	CDS	Polar amino acid transport system ATP-binding protein [EC:3.6.3.21]
ELIM_c1448	1596648	1597892	-	CDS	Glycosyl transferase, group 2 family
ELIM_c1449	1598341	1598934	+	CDS	MembrAne
ELIM_c1450	1598954	1599925	+	CDS	Peptidase S58, DmpA
ELIM_c1451	1599942	1600766	+	CDS	HAD hydrolase
ELIM_c1452	1600779	1601168	-	CDS	Putative 3-methyladenine DNA glycosylase
ELIM_c1453	1601290	1602933	+	CDS	ATP-dependent RNA helicase DeaD [EC:3.6.4.13]
ELIM_c1454	1602962	1604329	+	CDS	Multi antimicrobial extrusion protein (Na(+)/drug antiporter), MATE family of MDR efflux pumps
ELIM_c1455	1604450	1605589	+	CDS	Type 1 capsular polysaccharide biosynthesis protein J
ELIM_c1456	1605570	1606265	+	CDS	1-acyl-sn-glycerol-3-phosphate acyltransferase [EC:2.3.1.51]
ELIM_c1457	1606310	1606696	-	CDS	Superoxide reductase [EC:1.15.1.2]
ELIM_n0049	1606354	1606749	+	RNA	Hypothetical RNA
ELIM_c1458	1606858	1607475	+	CDS	ADP-ribose pyrophosphatase
ELIM_c1459	1607593	1608132	+	CDS	[Fe] hydrogenase
ELIM_c1460	1608249	1608551	+	CDS	Hypothetical protein
ELIM_c1461	1608567	1609136	-	CDS	A/G-specific adenine glycosylase
ELIM_c1462	1609147	1609458	-	CDS	Arsenite efflux ATP-binding protein ArsA
ELIM_t0012	1609596	1609668	+	tRNA	tRNA-Ala-GGC
ELIM_c1463	1609718	1609963	-	CDS	Hypothetical protein
ELIM_c1464	1610144	1611079	+	CDS	Hypothetical protein
ELIM_c1465	1611112	1612449	-	CDS	Patatin
ELIM_c1466	1612468	1613340	-	CDS	Hypothetical protein
ELIM_c1467	1613451	1613942	-	CDS	Hypothetical protein
ELIM_c1468	1614041	1615456	-	CDS	UDP-N-acetylmuramate--alanine ligase [EC:6.3.2.8]
ELIM_c1469	1615635	1616438	+	CDS	Purine operon repressor
ELIM_c1470	1616575	1616901	+	CDS	Stage V sporulation protein G
ELIM_c1471	1617106	1618488	+	CDS	Bifunctional UDP-N-acetylglucosamine pyrophosphorylase / Glucosamine-1-phosphate N-acetyltransferase [EC:2.7.7.23 2.3.1.157]
ELIM_c1472	1618523	1619482	+	CDS	Ribose-phosphate pyrophosphokinase [EC:2.7.6.1]
ELIM_c1473	1619489	1620100	+	CDS	Peptidyl-tRNA hydrolase, PTH1 family [EC:3.1.1.29]
ELIM_c1474	1620161	1623583	+	CDS	Transcription-repair coupling factor (superfamily II helicase) [EC:3.6.4.-]
ELIM_c1475	1623647	1625140	+	CDS	Peptidylprolyl isomerase
ELIM_c1476	1625243	1626853	+	CDS	Stage V sporulation protein B
ELIM_c1477	1626869	1628326	+	CDS	Tetrapyrrole methylase family protein / MazG family protein
ELIM_c1478	1628436	1628711	+	CDS	DNA-binding protein HU-beta
ELIM_c1479	1628772	1629011	+	CDS	Heat shock protein 15
ELIM_c1480	1629100	1629522	+	CDS	Septum formation initiator
ELIM_c1481	1629519	1630472	+	CDS	Exopolyphosphatase / guanosine-5'-triphosphate,3'-diphosphate pyrophosphatase [EC:3.6.1.11 3.6.1.40]
ELIM_t0013	1630562	1630647	+	tRNA	tRNA-Leu-TAA
ELIM_t0014	1630686	1630759	+	tRNA	tRNA-Met-CAT
ELIM_t0015	1630777	1630850	+	tRNA	tRNA-Met-CAT
ELIM_t0016	1630887	1630958	+	tRNA	tRNA-Glu-TTC
ELIM_t0017	1630999	1631071	+	tRNA	tRNA-Val-TAC
ELIM_c1482	1631123	1632535	+	CDS	TRNA(Ile)-lysidine synthase [EC:6.3.4.19]
ELIM_c1483	1632525	1633058	+	CDS	Hypoxanthine phosphoribosyltransferase [EC:2.4.2.8]
ELIM_c1484	1633115	1634998	+	CDS	Cell division protease FtsH [EC:3.4.24.-]
ELIM_c1485	1635080	1635478	+	CDS	Uncharacterized protein
ELIM_c1486	1635497	1636282	+	CDS	Type III pantothenate kinase [EC:2.7.1.33]
ELIM_c1487	1636283	1637257	+	CDS	TRNA-dihydrouridine synthase
ELIM_c1488	1637250	1637984	+	CDS	Hypothetical protein
ELIM_c1489	1638088	1638909	+	CDS	Hypothetical protein
ELIM_c1490	1639011	1639640	+	CDS	Uncharacterized protein
ELIM_c1491	1640359	1641135	+	CDS	Enoyl-CoA hydratase [EC:4.2.1.17]
ELIM_c1492	1641145	1642701	+	CDS	Propionate CoA-transferase [EC:2.8.3.1]
ELIM_c1493	1642745	1643884	+	CDS	Acyl-CoA dehydrogenase domain protein
ELIM_c1494	1644094	1644516	+	CDS	Transcriptional regulator, MarR family
ELIM_c1495	1644685	1646043	+	CDS	Neurotransmitter:Na+ symporter, NSS family
ELIM_c1496	1646058	1646702	+	CDS	Nerd domain protein
ELIM_c1497	1646823	1647836	+	CDS	Nuclease-related domain
ELIM_c1498	1648012	1648713	+	CDS	Putative ABC transport system ATP-binding protein
ELIM_c1499	1648713	1650989	+	CDS	Putative ABC transport system permease protein
ELIM_c1500	1650997	1651578	-	CDS	Bacterial regulatory proteins, tetR family
ELIM_c1501	1651764	1652201	+	CDS	Uncharacterized protein
ELIM_c1502	1652207	1652623	+	CDS	Transcriptional regulator
ELIM_c1503	1652645	1654009	+	CDS	Pyridine nucleotide-disulphide oxidoreductase family protein
ELIM_c1504	1654047	1654364	+	CDS	Thioredoxin 1
ELIM_c1505	1654548	1654898	+	CDS	Hpt domain
ELIM_c1506	1654962	1655417	-	CDS	Peptide deformylase [EC:3.5.1.88]
ELIM_c1507	1655548	1656405	-	CDS	Uncharacterized protein
ELIM_c1508	1656610	1657290	+	CDS	PhoP family transcriptional regulator
ELIM_c1509	1657262	1658329	+	CDS	Sensor protein resE
ELIM_c1510	1658429	1659100	+	CDS	Putative ABC transport system ATP-binding protein
ELIM_c1511	1659106	1661502	+	CDS	Putative ABC transport system permease protein
ELIM_c1512	1661681	1662088	+	CDS	Rrf2 family transcriptional regulator
ELIM_c1513	1662103	1663311	+	CDS	Cysteine desulfurase [EC:2.8.1.7]
ELIM_c1514	1663354	1663734	+	CDS	Nitrogen fixation protein NifU and related proteins
ELIM_c1515	1663887	1665068	+	CDS	PerM protein
ELIM_c1516	1665179	1665724	+	CDS	Hypothetical protein
ELIM_c1517	1665705	1666772	+	CDS	Uncharacterized protein
ELIM_n0050	1666839	1667068	+	RNA	T-box
ELIM_c1518	1667148	1669787	+	CDS	Alanyl-tRNA synthetase [EC:6.1.1.7]
ELIM_c1519	1669870	1670142	+	CDS	UPF0297 protein
ELIM_c1520	1670264	1671211	+	CDS	Oxidoreductase, aldo/keto reductase family
ELIM_c1521	1671151	1671687	+	CDS	Putative holliday junction resolvase [EC:3.1.-.-]
ELIM_c1522	1671753	1672055	+	CDS	Hypothetical protein
ELIM_c1523	1672058	1672765	+	CDS	Sugar fermentation stimulation protein A
ELIM_c1524	1672786	1674531	+	CDS	Ribonuclease J [EC:3.1.-.-]
ELIM_c1525	1674708	1675073	+	CDS	UPF0342 protein
ELIM_c1526	1675152	1676633	+	CDS	Uncharacterized protein
ELIM_c1527	1676649	1677299	+	CDS	Caffeoyl-coA O-methyltransferase
ELIM_c1528	1677391	1678626	+	CDS	Peptidase U32
ELIM_c1529	1679027	1680079	+	CDS	Integrase family protein
ELIM_c1530	1680172	1680768	+	CDS	Response regulator RpfG
ELIM_c1531	1681072	1685259	+	CDS	Hypothetical protein
ELIM_c1532	1685367	1686839	+	CDS	Alpha-L-fucosidase
ELIM_c1533	1687093	1693959	+	CDS	Hypothetical protein
ELIM_c1534	1694045	1694308	+	CDS	Hypothetical protein
ELIM_c1535	1694362	1695015	+	CDS	Hypothetical protein
ELIM_c1536	1695034	1701015	+	CDS	Putative glycerophosphoryl diester phosphodiesterase
ELIM_c1537	1701032	1701490	+	CDS	Hypothetical protein
ELIM_c1538	1701611	1702171	+	CDS	Hypothetical protein
ELIM_c1539	1702314	1702697	+	CDS	Uncharacterized phage-encoded protein
ELIM_c1540	1702694	1703332	+	CDS	Hypothetical protein
ELIM_c1541	1703360	1703560	+	CDS	Hypothetical protein
ELIM_c1542	1703570	1704199	+	CDS	RNA polymerase sporulation-specific sigma factor
ELIM_c1543	1704288	1704512	+	CDS	Hypothetical protein
ELIM_c1544	1704572	1704802	+	CDS	Hypothetical protein
ELIM_c1545	1704873	1705466	+	CDS	Peptidase M15A
ELIM_c1546	1705503	1706375	-	CDS	Multidrug transporter
ELIM_c1547	1706734	1707996	+	CDS	Transcriptional regulator, AraC family
ELIM_c1548	1708033	1708680	+	CDS	Methionine synthase
ELIM_c1549	1708826	1709623	+	CDS	5-methyltetrahydrofolate--homocysteine methyltransferase [EC:2.1.1.13]
ELIM_c1550	1709653	1710279	+	CDS	Putative cobalamin binding protein
ELIM_c1551	1710291	1711730	+	CDS	Trimethylamine---corrinoid protein Co-methyltransferase [EC:2.1.1.250]
ELIM_c1552	1711740	1712681	+	CDS	Uncharacterized protein
ELIM_c1553	1712814	1713203	+	CDS	Molybdate transport system regulatory protein
ELIM_c1554	1713280	1716555	+	CDS	Histidine kinase
ELIM_c1555	1716595	1716732	-	CDS	1,2-diacylglycerol 3-glucosyltransferase / glucosyldiacylglycerol 6-beta-glucosyltransferase
ELIM_c1556	1716829	1717752	-	CDS	Processive 1,2-diacylglycerol beta-glucosyltransferase [EC:2.4.1.315]
ELIM_c1557	1717885	1718661	-	CDS	Phosphoserine phosphatase RsbU/P [EC:3.1.3.3]
ELIM_c1558	1719097	1719507	+	CDS	Hypothetical protein
ELIM_c1559	1719589	1720557	+	CDS	Putative radical SAM protein
ELIM_c1560	1720637	1721476	+	CDS	Putative GTP pyrophosphokinase [EC:2.7.6.5]
ELIM_c1561	1721793	1722332	+	CDS	Hypothetical protein
ELIM_c1562	1722449	1723462	+	CDS	Sel1 domain and tetratricopeptide repeat-containing protein
ELIM_c1563	1723693	1724139	+	CDS	Hypothetical protein
ELIM_c1564	1724136	1725842	+	CDS	Phosphatidylglycerol lysyltransferase [EC:2.3.2.3]
ELIM_c1565	1725832	1726554	+	CDS	Uncharacterized protein
ELIM_c1566	1726574	1727638	+	CDS	Probable prolyl aminopeptidase
ELIM_c1567	1727931	1730390	+	CDS	Cell wall anchor domain protein
ELIM_c1568	1730473	1732104	+	CDS	Cell wall anchor domain protein
ELIM_c1569	1732178	1732999	+	CDS	Sortase A [EC:3.4.22.70]
ELIM_c1570	1733050	1734495	-	CDS	Arginine utilization regulatory protein
ELIM_c1571	1734616	1736031	-	CDS	Trimethylamine---corrinoid protein Co-methyltransferase [EC:2.1.1.250]
ELIM_c1572	1736059	1737489	-	CDS	Trimethylamine---corrinoid protein Co-methyltransferase [EC:2.1.1.250]
ELIM_c1573	1737624	1738403	-	CDS	Hypothetical protein
ELIM_c1574	1739011	1740660	+	CDS	Choline/carnitine/betaine transporter
ELIM_c1575	1740774	1742219	-	CDS	Arginine utilization regulatory protein
ELIM_c1576	1742548	1744194	+	CDS	Glycine betaine transporter
ELIM_c1577	1744216	1745619	+	CDS	Trimethylamine---corrinoid protein Co-methyltransferase [EC:2.1.1.250]
ELIM_c1578	1745792	1746187	-	CDS	Membrane-bound hydrogenase subunit ehbK
ELIM_c1579	1746824	1748038	+	CDS	Opine dehydrogenase [EC:1.5.1.28]
ELIM_c1580	1748209	1749060	+	CDS	3-methyl-2-oxobutanoate hydroxymethyltransferase [EC:2.1.2.11]
ELIM_c1581	1749099	1749725	+	CDS	Putative cobalamin binding protein
ELIM_c1582	1749859	1751151	+	CDS	Uncharacterized protein
ELIM_c1583	1751136	1751564	+	CDS	Uncharacterized protein
ELIM_c1584	1751557	1752345	+	CDS	Hypothetical protein
ELIM_c1585	1752365	1753249	+	CDS	Membrane protein
ELIM_c1586	1753278	1753916	+	CDS	Vitamin B12 dependent methionine synthase, activation domain
ELIM_c1587	1754008	1754652	-	CDS	Von Willebrand factor, type A
ELIM_c1588	1754738	1755325	+	CDS	Hypothetical protein
ELIM_c1589	1755337	1756599	-	CDS	Transcriptional regulator, AraC family
ELIM_c1590	1756904	1758361	-	CDS	Trimethylamine---corrinoid protein Co-methyltransferase [EC:2.1.1.250]
ELIM_c1591	1758511	1759131	-	CDS	Putative cobalamin binding protein
ELIM_c1592	1759173	1760216	-	CDS	Alanine dehydrogenase [EC:1.4.1.1]
ELIM_c1593	1760812	1762266	+	CDS	Trimethylamine---corrinoid protein Co-methyltransferase [EC:2.1.1.250]
ELIM_c1594	1762365	1764026	+	CDS	Glycine betaine transporter
ELIM_c1595	1764132	1765889	+	CDS	Arginine utilization regulatory protein
ELIM_c1596	1765928	1766827	+	CDS	Uncharacterized protein
ELIM_c1597	1766817	1767308	+	CDS	Ala-tRNA(Pro) deacylase [EC:3.1.1.-]
ELIM_c1598	1767329	1767982	+	CDS	5-methyltetrahydrofolate--homocysteine methyltransferase
ELIM_c1599	1768221	1769300	+	CDS	Cobalamin synthesis protein, P47K
ELIM_c1600	1769499	1770848	+	CDS	Uroporphyrinogen decarboxylase [EC:4.1.1.37]
ELIM_c1601	1770907	1771827	+	CDS	CobW protein
ELIM_c1602	1771837	1772478	+	CDS	Acetolactate decarboxylase [EC:4.1.1.5]
ELIM_c1603	1772746	1773795	+	CDS	Putative PTS system protein
ELIM_c1604	1773864	1774349	+	CDS	VanZ-like protein
ELIM_c1605	1774360	1775721	+	CDS	DNA repair protein RadA/Sms
ELIM_c1606	1776126	1776737	+	CDS	Holliday junction DNA helicase RuvA [EC:3.6.4.12]
ELIM_c1607	1776749	1777777	+	CDS	Holliday junction DNA helicase RuvB [EC:3.6.4.12]
ELIM_c1608	1777788	1778822	+	CDS	S-adenosylmethionine:tRNA ribosyltransferase-isomerase [EC:2.4.99.17]
ELIM_c1609	1778835	1779944	+	CDS	Queuine tRNA-ribosyltransferase [EC:2.4.2.29]
ELIM_c1610	1779963	1780409	+	CDS	Preprotein translocase subunit YajC
ELIM_c1611	1780436	1780576	+	CDS	Hypothetical protein
ELIM_c1612	1780666	1782015	+	CDS	Radical SAM domain-containing protein
ELIM_c1613	1782244	1782411	+	CDS	Hypothetical protein
ELIM_n0051	1782512	1782742	+	RNA	Hypothetical RNA
ELIM_c1614	1782874	1783407	+	CDS	Putative sigma-54 modulation protein
ELIM_c1615	1783556	1785274	+	CDS	Hypothetical protein
ELIM_c1616	1785423	1787978	+	CDS	Preprotein translocase subunit SecA
ELIM_c1617	1788274	1789098	+	CDS	Peptide chain release factor 2
ELIM_n0052	1789298	1789401	+	RNA	SAM
ELIM_c1618	1789463	1790623	+	CDS	Hypothetical protein
ELIM_c1619	1790623	1791024	+	CDS	NADH:ubiquinone oxidoreductase, NADH-binding 51 kD subunit
ELIM_c1620	1791059	1791742	+	CDS	Uncharacterized protein
ELIM_c1621	1791753	1794128	+	CDS	5-methyltetrahydrofolate--homocysteine methyltransferase [EC:2.1.1.13]
ELIM_n0053	1794254	1794386	+	RNA	Hypothetical RNA
ELIM_c1622	1794458	1794829	-	CDS	SOS response transcriptional repressor, RecA-mediated autopeptidase
ELIM_c1623	1794970	1795770	-	CDS	FMN-binding domain protein
ELIM_c1624	1795875	1797497	-	CDS	Manganese-dependent inorganic pyrophosphatase [EC:3.6.1.1]
ELIM_c1625	1797682	1798857	-	CDS	Cystathione beta-lyase [EC:4.4.1.8]
ELIM_c1626	1798867	1800000	-	CDS	Cystathionine gamma-synthase [EC:2.5.1.48]
ELIM_c1627	1800226	1801158	+	CDS	Cysteine synthase A [EC:2.5.1.47]
ELIM_c1628	1801208	1801672	-	CDS	Anaerobic ribonucleoside-triphosphate reductase activating protein [EC:1.97.1.4]
ELIM_c1629	1801650	1803974	-	CDS	Ribonucleoside-triphosphate reductase [EC:1.17.4.2]
ELIM_c1630	1804294	1805925	-	CDS	Hypothetical protein
ELIM_c1631	1806106	1807380	-	CDS	Hypothetical protein
ELIM_c1632	1807605	1809179	-	CDS	Peptide/nickel transport system substrate-binding protein
ELIM_c1633	1809296	1810819	-	CDS	4-alpha-glucanotransferase [EC:2.4.1.25]
ELIM_c1634	1811158	1811811	+	CDS	Transaldolase [EC:2.2.1.2]
ELIM_c1635	1811898	1812962	-	CDS	Conserved inner membrane protein
ELIM_c1636	1813055	1813711	-	CDS	Phosphoglycolate phosphatase [EC:3.1.3.18]
ELIM_c1637	1813853	1814107	-	CDS	Hypothetical protein
ELIM_c1638	1814233	1816131	+	CDS	Excinuclease ABC subunit C
ELIM_c1639	1816128	1817123	+	CDS	HPr kinase/phosphorylase [EC:2.7.11.- 2.7.4.-]
ELIM_c1640	1817120	1817875	+	CDS	Putative hydrolase
ELIM_c1641	1818022	1818882	+	CDS	DegV family protein
ELIM_c1642	1818912	1819985	+	CDS	Peptide chain release factor 1
ELIM_c1643	1820050	1821267	+	CDS	Tripeptide aminopeptidase [EC:3.4.11.4]
ELIM_c1644	1821396	1822289	+	CDS	DTDP-4-dehydrorhamnose reductase [EC:1.1.1.133]
ELIM_c1645	1822276	1823547	+	CDS	Sodium:dicarboxylate symporter
ELIM_c1646	1823589	1825067	-	CDS	Cardiolipin synthase A/B [EC:2.7.8.-]
ELIM_c1647	1825417	1826187	+	CDS	CO dehydrogenase maturation factor
ELIM_c1648	1826309	1828234	+	CDS	Putative metal-binding protein
ELIM_c1649	1828248	1828895	+	CDS	Hypothetical protein
ELIM_c1650	1829216	1830151	+	CDS	Acetyl-CoA decarbonylase/synthase complex subunit delta [EC:2.1.1.245]
ELIM_c1651	1830171	1831517	+	CDS	Acetyl-CoA decarbonylase/synthase complex subunit gamma [EC:2.1.1.245]
ELIM_c1652	1831641	1832426	+	CDS	5-methyltetrahydrofolate corrinoid/iron sulfur protein methyltransferase [EC:2.1.1.258]
ELIM_c1653	1832633	1834528	+	CDS	Carbon-monoxide dehydrogenase catalytic subunit [EC:1.2.7.4]
ELIM_c1654	1834569	1835351	+	CDS	CO dehydrogenase maturation factor
ELIM_c1655	1835415	1837562	+	CDS	Acetyl-CoA synthase [EC:2.3.1.169]
ELIM_c1656	1837692	1838084	+	CDS	Hypothetical protein
ELIM_c1657	1838248	1838448	+	CDS	Predicted RNA-binding protein
ELIM_c1658	1838450	1838863	+	CDS	Hypothetical protein
ELIM_c1659	1838889	1839107	+	CDS	Hypothetical protein
ELIM_c1660	1839287	1840075	+	CDS	D-alanyl-D-alanine carboxypeptidase [EC:3.4.16.4]
ELIM_c1661	1840122	1840883	+	CDS	Hypothetical protein
ELIM_t0018	1840931	1841004	+	tRNA	tRNA-Arg-CCT
ELIM_c1662	1841089	1841949	+	CDS	3-hydroxyisobutyrate dehydrogenase [EC:1.1.1.31]
ELIM_c1663	1841973	1842518	+	CDS	Hypothetical protein
ELIM_c1664	1842609	1842794	+	CDS	Hypothetical protein
ELIM_c1665	1842806	1843330	+	CDS	Phosphinothricin acetyltransferase [EC:2.3.1.183]
ELIM_c1666	1843706	1844080	+	CDS	Preprotein translocase subunit SecE
ELIM_c1667	1844096	1844635	+	CDS	Transcriptional antiterminator NusG
ELIM_c1668	1844681	1845106	+	CDS	Large subunit ribosomal protein L11
ELIM_c1669	1845169	1845858	+	CDS	Large subunit ribosomal protein L1
ELIM_c1670	1846074	1846601	+	CDS	Large subunit ribosomal protein L10
ELIM_c1671	1846771	1847151	+	CDS	Large subunit ribosomal protein L7/L12
ELIM_c1672	1847288	1848739	+	CDS	Prolyl-tRNA synthetase [EC:6.1.1.15]
ELIM_c1673	1848741	1849325	+	CDS	Hypothetical protein
ELIM_c1674	1849328	1850659	+	CDS	Alcohol acetyltransferase
ELIM_c1675	1850659	1851375	+	CDS	Hypothetical protein
ELIM_c1676	1851388	1851927	+	CDS	Hypothetical protein
ELIM_c1677	1852005	1852538	+	CDS	Hypothetical protein
ELIM_c1678	1852798	1853169	+	CDS	Hypothetical protein
ELIM_c1679	1853166	1853429	+	CDS	Hypothetical protein
ELIM_c1680	1853511	1853756	+	CDS	Hypothetical protein
ELIM_c1681	1853794	1854195	+	CDS	Hypothetical protein
ELIM_c1682	1854387	1854890	+	CDS	Hypothetical protein
ELIM_c1683	1854926	1855198	+	CDS	Hypothetical protein
ELIM_c1684	1855254	1855775	+	CDS	Hypothetical protein
ELIM_c1685	1856059	1856562	+	CDS	Redoxin
ELIM_c1686	1856722	1857450	+	CDS	Two component transcriptional regulator, LytTR family
ELIM_c1687	1857453	1858745	+	CDS	Signal transduction histidine kinase regulating citrate/malate metabolism
ELIM_c1688	1858879	1859040	+	CDS	Hypothetical protein
ELIM_c1689	1859107	1859580	+	CDS	Hypothetical protein
ELIM_c1690	1859652	1859798	+	CDS	Hypothetical protein
ELIM_c1691	1859814	1860638	+	CDS	Hypothetical protein
ELIM_c1692	1860628	1861251	+	CDS	Hypothetical protein
ELIM_c1693	1861254	1861934	+	CDS	Hypothetical protein
ELIM_c1694	1861946	1862590	+	CDS	ABC-2 type transport system ATP-binding protein
ELIM_c1695	1862757	1863341	+	CDS	Accessory gene regulator B
ELIM_c1696	1863450	1863794	+	CDS	Hypothetical protein
ELIM_c1697	1864120	1864608	+	CDS	Hypothetical protein
ELIM_c1698	1864601	1865131	+	CDS	Hypothetical protein
ELIM_c1699	1865121	1865603	+	CDS	DnaD domain protein
ELIM_c1700	1865600	1866172	+	CDS	Loader and inhibitor of phage G40P
ELIM_c1701	1866156	1866797	+	CDS	RNA polymerase sigma-70 factor, ECF subfamily
ELIM_c1702	1866779	1867231	-	CDS	Transcription activator, effector binding
ELIM_c1703	1867290	1868189	-	CDS	Uncharacterized protein
ELIM_c1704	1868240	1869208	-	CDS	Protein-tyrosine phosphatase [EC:3.1.3.48]
ELIM_c1705	1869328	1870467	+	CDS	Oxygen-independent coproporphyrinogen III oxidase [EC:1.3.99.22]
ELIM_c1706	1870644	1871678	+	CDS	Heat-inducible transcriptional repressor
ELIM_c1707	1871687	1872247	+	CDS	Molecular chaperone GrpE
ELIM_c1708	1872353	1874188	+	CDS	Molecular chaperone DnaK
ELIM_c1709	1874319	1875488	+	CDS	Molecular chaperone DnaJ
ELIM_c1710	1875554	1876120	+	CDS	Transcriptional regulator
ELIM_c1711	1876117	1876365	-	CDS	Hypothetical protein
ELIM_c1712	1876623	1879133	+	CDS	Putative membrane protein
ELIM_c1713	1879242	1879712	+	CDS	Transcriptional regulator, MarR family
ELIM_c1714	1879853	1880557	+	CDS	DNA repair protein RadC
ELIM_c1715	1880676	1881590	+	CDS	23S rRNA pseudouridine1911/1915/1917 synthase [EC:5.4.99.23]
ELIM_c1716	1881606	1883768	+	CDS	Penicillin-binding protein 1A [EC:2.4.1.- 3.4.-.-]
ELIM_c1717	1883782	1884144	+	CDS	Cupin 2, conserved barrel domain protein
ELIM_c1718	1884137	1884778	+	CDS	Endonuclease III [EC:4.2.99.18]
ELIM_c1719	1884877	1886043	+	CDS	Branched-chain amino acid transport system substrate-binding protein
ELIM_c1720	1886153	1887028	+	CDS	Branched-chain amino acid transport system permease protein
ELIM_c1721	1887032	1888039	+	CDS	Branched-chain amino acid transport system permease protein
ELIM_c1722	1888039	1888797	+	CDS	Branched-chain amino acid transport system ATP-binding protein
ELIM_c1723	1888808	1889512	+	CDS	Branched-chain amino acid transport system ATP-binding protein
ELIM_c1724	1889771	1891057	+	CDS	Trigger factor
ELIM_c1725	1891071	1891658	+	CDS	ATP-dependent Clp protease, protease subunit [EC:3.4.21.92]
ELIM_c1726	1891670	1892935	+	CDS	ATP-dependent Clp protease ATP-binding subunit ClpX
ELIM_c1727	1893026	1895410	+	CDS	ATP-dependent Lon protease [EC:3.4.21.53]
ELIM_c1728	1895407	1895988	+	CDS	GTP-binding protein
ELIM_c1729	1896055	1897002	+	CDS	Epoxyqueuosine reductase [EC:1.17.99.6]
ELIM_c1730	1897071	1898555	+	CDS	Nondiscriminating glutamyl-tRNA synthetase [EC:6.1.1.24]
ELIM_c1731	1898590	1899849	+	CDS	Preprotein translocase subunit SecD
ELIM_c1732	1899865	1900809	+	CDS	Preprotein translocase subunit SecF
ELIM_c1733	1900872	1902944	+	CDS	Single-stranded-DNA-specific exonuclease [EC:3.1.-.-]
ELIM_c1734	1902971	1903489	+	CDS	Adenine phosphoribosyltransferase [EC:2.4.2.7]
ELIM_c1735	1903574	1905751	+	CDS	GTP pyrophosphokinase [EC:2.7.6.5]
ELIM_c1736	1905760	1906212	+	CDS	D-tyrosyl-tRNA(Tyr) deacylase [EC:3.1.-.-]
ELIM_c1737	1906224	1906853	+	CDS	Zn-dependent glyoxylase
ELIM_c1738	1906857	1908302	+	CDS	Oxygen-independent coproporphyrinogen III oxidase [EC:1.3.99.22]
ELIM_c1739	1908329	1908769	+	CDS	GCN5-related N-acetyltransferase
ELIM_c1740	1908896	1909498	+	CDS	Tetr family transcriptional regulator
ELIM_c1741	1909491	1910336	+	CDS	Uncharacterized protein
ELIM_c1742	1910333	1910443	+	CDS	Uncharacterized protein
ELIM_c1743	1910443	1911009	+	CDS	Uncharacterized protein
ELIM_c1744	1911006	1911713	+	CDS	Uncharacterized protein
ELIM_c1745	1911813	1912631	+	CDS	Nitroreductase
ELIM_c1746	1912634	1912885	+	CDS	DNA transformation protein and related proteins
ELIM_c1747	1912948	1914327	-	CDS	Uroporphyrinogen decarboxylase (URO-D)
ELIM_c1748	1914486	1915142	-	CDS	Transcriptional regulator
ELIM_c1749	1915350	1917125	+	CDS	Aspartyl-tRNA synthetase [EC:6.1.1.12]
ELIM_c1750	1917188	1917637	+	CDS	Sigma-E factor negative regulatory protein RseC
ELIM_c1751	1917684	1918460	-	CDS	Uncharacterized protein
ELIM_c1752	1918588	1919517	-	CDS	Lysophospholipase L2
ELIM_c1753	1919514	1920749	-	CDS	Patatin
ELIM_c1754	1920896	1921606	+	CDS	Metal-dependent hydrolases of the beta-lactamase superfamily III
ELIM_c1755	1921653	1923968	+	CDS	Competence protein ComEC
ELIM_c1756	1923990	1925003	+	CDS	DNA polymerase III subunit delta [EC:2.7.7.7]
ELIM_c1757	1925137	1925403	-	CDS	Small subunit ribosomal protein S20
ELIM_c1758	1925573	1927378	+	CDS	GTP-binding protein LepA
ELIM_c1759	1927561	1929414	+	CDS	Transcription termination factor Rho
ELIM_c1760	1929519	1929725	+	CDS	Large subunit ribosomal protein L31
ELIM_c1761	1929725	1930639	+	CDS	Release factor glutamine methyltransferase [EC:2.1.1.297]
ELIM_c1762	1930745	1931302	+	CDS	Elongation factor P
ELIM_c1763	1931302	1931763	+	CDS	Hypothetical protein
ELIM_c1764	1931776	1932120	+	CDS	Uncharacterized protein
ELIM_c1765	1932185	1932643	+	CDS	Nutilization substance protein B
ELIM_c1766	1932650	1933609	+	CDS	N6-L-threonylcarbamoyladenine synthase [EC:2.3.1.234]
ELIM_c1767	1933621	1934841	+	CDS	Exodeoxyribonuclease VII large subunit [EC:3.1.11.6]
ELIM_c1768	1934823	1935044	+	CDS	Exodeoxyribonuclease VII small subunit [EC:3.1.11.6]
ELIM_c1769	1935041	1935934	+	CDS	Geranylgeranyl diphosphate synthase, type II [EC:2.5.1.1 2.5.1.10 2.5.1.29]
ELIM_c1770	1935979	1937994	-	CDS	Putative ABC transport system permease protein
ELIM_c1771	1937984	1938760	-	CDS	Putative ABC transport system ATP-binding protein
ELIM_c1772	1938870	1939886	-	CDS	Two-component sensor histidine kinase
ELIM_c1773	1939890	1940552	-	CDS	Two-component system, response regulator
ELIM_c1774	1940806	1942488	+	CDS	FAD-dependent pyridine nucleotide-disulphide oxidoreductase
ELIM_c1775	1942529	1942807	+	CDS	DNA transformation protein and related proteins
ELIM_c1776	1942849	1944234	-	CDS	Glycyl-tRNA synthetase [EC:6.1.1.14]
ELIM_c1777	1944549	1946024	+	CDS	Putative uncharacterized protein
ELIM_c1778	1946146	1947795	+	CDS	Phosphate:Na+ symporter
ELIM_c1779	1947795	1948727	+	CDS	Thioredoxin reductase (NADPH) [EC:1.8.1.9]
ELIM_c1780	1948724	1949770	+	CDS	Basic membrane protein A and related proteins
ELIM_c1781	1949890	1951797	+	CDS	5'-nucleotidase / UDP-sugar diphosphatase [EC:3.1.3.5 3.6.1.45]
ELIM_c1782	1951986	1953080	+	CDS	Glycerol dehydrogenase [EC:1.1.1.6]
ELIM_c1783	1953258	1954145	+	CDS	Fructose-bisphosphate aldolase, class I [EC:4.1.2.13]
ELIM_c1784	1954224	1954370	-	CDS	Hypothetical protein
ELIM_c1785	1954383	1955540	-	CDS	Uroporphyrinogen-III decarboxylase-like protein
ELIM_c1786	1955737	1956438	+	CDS	Bacterial regulatory proteins, tetR family
ELIM_c1787	1956692	1957189	+	CDS	Transcriptional regulator, MarR family
ELIM_c1788	1957223	1959460	+	CDS	ATP-binding cassette, subfamily B, bacterial
ELIM_c1789	1959453	1961324	+	CDS	ATP-binding cassette, subfamily B, bacterial
ELIM_c1790	1961335	1961934	+	CDS	Cytidylate kinase
ELIM_c1791	1962169	1962867	+	CDS	Helix-turn-helix domain protein
ELIM_c1792	1963266	1964600	+	CDS	Branched-chain amino acid:cation transporter, LIVCS family
ELIM_c1793	1964682	1965725	+	CDS	Leucine dehydrogenase [EC:1.4.1.9]
ELIM_c1794	1965853	1966527	+	CDS	ATP gtp-binding protein
ELIM_c1795	1966552	1966776	+	CDS	2-oxoglutarate ferredoxin oxidoreductase subunit delta [EC:1.2.7.3]
ELIM_c1796	1966789	1967856	+	CDS	2-oxoglutarate/2-oxoacid ferredoxin oxidoreductase subunit alpha [EC:1.2.7.3 1.2.7.11]
ELIM_c1797	1967840	1968592	+	CDS	2-oxoglutarate/2-oxoacid ferredoxin oxidoreductase subunit beta [EC:1.2.7.3 1.2.7.11]
ELIM_c1798	1968594	1969145	+	CDS	2-oxoglutarate ferredoxin oxidoreductase subunit gamma [EC:1.2.7.3]
ELIM_c1799	1969179	1970480	+	CDS	Acetyl-CoA hydrolase
ELIM_c1800	1970708	1971934	-	CDS	Integrase family protein
ELIM_c1801	1972353	1974416	+	CDS	Putative exported protein
ELIM_c1802	1974417	1974920	+	CDS	Signal peptidase, endoplasmic reticulum-type [EC:3.4.-.-]
ELIM_c1803	1974935	1975567	+	CDS	Hypothetical protein
ELIM_c1804	1975613	1976248	+	CDS	Hypothetical protein
ELIM_c1805	1976282	1976842	+	CDS	Hypothetical protein
ELIM_c1806	1976889	1977605	+	CDS	Hypothetical protein
ELIM_c1807	1977859	1979169	-	CDS	Aspartyl aminopeptidase [EC:3.4.11.21]
ELIM_c1808	1979185	1980615	-	CDS	Amino acid ABC transporter
ELIM_c1809	1980830	1982002	+	CDS	RNase II stability modulator
ELIM_c1810	1982328	1982510	-	CDS	Response regulator
ELIM_c1811	1982936	1984144	+	CDS	Putative permease
ELIM_c1812	1984308	1984868	-	CDS	Transcriptional regulator, TetR family
ELIM_c1813	1985093	1986793	+	CDS	Glycerol-3-phosphate dehydrogenase [EC:1.1.5.3]
ELIM_c1814	1986790	1988049	+	CDS	Sarcosine oxidase alpha subunit
ELIM_c1815	1988051	1988434	+	CDS	Protein with conserved CXXC pairs
ELIM_c1816	1988424	1990166	+	CDS	Alkyldihydroxyacetonephosphate synthase [EC:2.5.1.26]
ELIM_c1817	1990262	1991812	+	CDS	Sugar kinase, putative
ELIM_c1818	1991861	1993237	-	CDS	Putative corrinoid enzyme (Methylcobamide:CoM methyltransferase-related protein)
ELIM_c1819	1993251	1994693	-	CDS	Solute carrier family 13 (sodium-dependent dicarboxylate transporter), member 2/3/5
ELIM_c1820	1995004	1996590	-	CDS	Uncharacterized protein
ELIM_c1821	1996621	1997487	-	CDS	DAK2 domain fusion protein YloV
ELIM_c1822	1997480	1997968	-	CDS	Transcriptional regulator
ELIM_c1823	1998184	1999347	+	CDS	Vanz family
ELIM_c1824	1999347	2000270	+	CDS	Auxin Efflux Carrier
ELIM_c1825	2000332	2000850	+	CDS	Hypothetical protein
ELIM_c1826	2000847	2001371	+	CDS	Topology modulation protein
ELIM_c1827	2001518	2001982	-	CDS	Peroxiredoxin Q/BCP [EC:1.11.1.15]
ELIM_c1828	2002194	2002868	+	CDS	MarR family transcriptional regulator
ELIM_c1829	2003071	2003772	+	CDS	Hypothetical protein
ELIM_c1830	2003819	2004640	-	CDS	Putative magnesium or manganese-dependent protein phosphatase
ELIM_c1831	2004733	2005479	-	CDS	Lipoprotein transporter ATP-binding subunit
ELIM_c1832	2005816	2007492	+	CDS	Phosphate:Na+ symporter
ELIM_c1833	2007501	2008592	+	CDS	UPF0118 membrane protein RP630
ELIM_c1834	2008660	2009025	-	CDS	Hypothetical protein
ELIM_c1835	2009018	2009506	-	CDS	Glyoxalase
ELIM_c1836	2009517	2009777	-	CDS	Pathogenicity locus
ELIM_c1837	2009809	2010636	-	CDS	Transcriptional regulator, AraC family
ELIM_c1838	2010785	2011579	+	CDS	Transcriptional regulator, MerR family
ELIM_c1839	2011640	2011978	-	CDS	Uncharacterized protein
ELIM_n0054	2012090	2012355	+	RNA	T-box
ELIM_c1840	2012418	2013797	+	CDS	Tryptophan synthase beta chain [EC:4.2.1.20]
ELIM_c1841	2013845	2014516	-	CDS	Transcriptional regulator
ELIM_c1842	2014960	2016234	+	CDS	Glucarate transporter
ELIM_c1843	2016267	2017640	+	CDS	Predicted Uroporphyrinogen-III decarboxylase-like protein
ELIM_c1844	2017655	2018287	+	CDS	5-methyltetrahydrofolate--homocysteine S-methyltransferase
ELIM_c1845	2018399	2019781	+	CDS	Solute carrier family 13 (sodium-dependent dicarboxylate transporter), member 2/3/5
ELIM_c1846	2019812	2022319	-	CDS	Putative ABC transport system permease protein
ELIM_c1847	2022312	2022992	-	CDS	Putative ABC transport system ATP-binding protein
ELIM_c1848	2023103	2024041	-	CDS	Multi-sensor signal transduction histidine kinase
ELIM_c1849	2024043	2024732	-	CDS	Transcriptional regulator
ELIM_c1850	2024868	2025752	+	CDS	Radical SAM domain protein
ELIM_c1851	2026589	2027287	+	CDS	Two-component response regulator (Phosphate regulation)
ELIM_c1852	2027290	2028213	+	CDS	Sensor histidine kinase
ELIM_c1853	2028303	2029226	+	CDS	Bacitracin transport system ATP-binding protein
ELIM_c1854	2029219	2030013	+	CDS	Bacitracin transport system permease protein
ELIM_c1855	2030101	2030901	+	CDS	Bacitracin transport system permease protein
ELIM_c1856	2030931	2031425	-	CDS	Methyltransferase, type 11
ELIM_c1857	2031573	2032079	+	CDS	Hypothetical protein
ELIM_c1858	2032145	2033056	+	CDS	Zn-dependent protease
ELIM_c1859	2033299	2034132	+	CDS	Formamidopyrimidine-DNA glycosylase [EC:3.2.2.23 4.2.99.18]
ELIM_c1860	2034487	2035548	+	CDS	Alcohol dehydrogenase [EC:1.1.1.-]
ELIM_c1861	2035559	2035819	-	CDS	Hypothetical protein
ELIM_c1862	2035949	2037943	-	CDS	1,4-alpha-glucan branching enzyme [EC:2.4.1.18]
ELIM_c1863	2038025	2038504	-	CDS	Peptide methionine sulfoxide reductase msrA/msrB [EC:1.8.4.11 1.8.4.12]
ELIM_n0055	2038663	2038825	+	RNA	ykoK
ELIM_c1864	2039097	2041748	+	CDS	Mg2+-importing ATPase [EC:3.6.3.2]
ELIM_c1865	2041958	2042764	+	CDS	Predicted transcriptional regulator
ELIM_c1866	2042776	2043642	+	CDS	Phenazine biosynthesis protein
ELIM_c1867	2043702	2044958	-	CDS	Major facilitator superfamily MFS_1
ELIM_c1868	2045096	2045746	-	CDS	Possible TetR-type transcriptional regulator
ELIM_c1869	2045831	2046463	-	CDS	Virginiamycin A acetyltransferase [EC:2.3.1.-]
ELIM_c1870	2046605	2047159	+	CDS	Ribosomal-protein-alanine N-acetyltransferase [EC:2.3.1.128]
ELIM_c1871	2047156	2047674	+	CDS	Probable GMP synthase [glutamine-hydrolyzing]
ELIM_c1872	2047706	2048062	-	CDS	Transcriptional regulator SinR
ELIM_c1873	2048273	2048440	+	CDS	Hypothetical protein
ELIM_c1874	2048427	2048759	+	CDS	Helix-turn-helix domain protein
ELIM_c1875	2048831	2049046	-	CDS	Hypothetical protein
ELIM_c1876	2049221	2049736	+	CDS	Transcriptional regulator
ELIM_c1877	2049888	2051429	+	CDS	Uncharacterized protein
ELIM_n0056	2051617	2052203	+	RNA	OLE
ELIM_c1878	2052258	2052839	+	CDS	Hypothetical protein
ELIM_c1879	2052908	2053759	+	CDS	23S rRNA (cytidine1920-2'-O)/16S rRNA (cytidine1409-2'-O)-methyltransferase [EC:2.1.1.226 2.1.1.227]
ELIM_c1880	2053707	2054645	+	CDS	NAD+ kinase [EC:2.7.1.23]
ELIM_c1881	2054651	2055103	+	CDS	Transcriptional regulator of arginine metabolism
ELIM_c1882	2055153	2056856	+	CDS	DNA repair protein RecN (Recombination protein N)
ELIM_c1883	2056989	2057648	+	CDS	Phosphate propanoyltransferase
ELIM_c1884	2057672	2058451	+	CDS	Phosphatidylglycerol:prolipoprotein diacylglycerol transferase [EC:2.-.-.-]
ELIM_c1885	2058617	2058997	+	CDS	Ethanolamine utilization protein EutS
ELIM_c1886	2059013	2059549	+	CDS	Ethanolamine utilization protein EutP
ELIM_c1887	2059627	2060097	-	CDS	Hypothetical protein
ELIM_c1888	2060530	2063271	+	CDS	Putative hybrid sensor and regulator
ELIM_c1889	2065039	2065563	+	CDS	Shikimate kinase
ELIM_c1890	2065932	2069243	+	CDS	Cell wall/surface repeat protein
ELIM_c1891	2069707	2070615	+	CDS	Uncharacterized protein
ELIM_c1892	2070620	2072641	+	CDS	Uncharacterized protein
ELIM_c1893	2072644	2073246	+	CDS	Uncharacterized protein
ELIM_c1894	2073470	2077342	-	CDS	Serine protease
ELIM_c1895	2077805	2078677	+	CDS	DtxR family transcriptional regulator
ELIM_c1896	2078688	2079512	+	CDS	Hypothetical protein
ELIM_c1897	2079870	2082137	+	CDS	Zinc metalloprotease
ELIM_c1898	2082137	2083141	+	CDS	Uncharacterized protein
ELIM_c1899	2083119	2084237	+	CDS	Iron complex transport system substrate-binding protein
ELIM_c1900	2084239	2085312	+	CDS	Iron complex transport system permease protein
ELIM_c1901	2085299	2086132	+	CDS	Iron complex transport system ATP-binding protein [EC:3.6.3.34]
ELIM_c1902	2086153	2086545	+	CDS	Uncharacterized protein conserved in bacteria
ELIM_c1903	2086560	2086790	-	CDS	ABC-type multidrug transport system, ATPase and permease components
ELIM_c1904	2087291	2087719	-	CDS	YolD-like protein
ELIM_c1905	2087736	2089235	-	CDS	DNA polymerase V
ELIM_c1906	2089613	2090299	+	CDS	Sensor kinase
ELIM_c1907	2090256	2091275	+	CDS	Sensor protein resE
ELIM_c1908	2091358	2092041	+	CDS	Putative ABC transport system ATP-binding protein
ELIM_c1909	2092038	2094617	+	CDS	Putative ABC transport system permease protein
ELIM_c1910	2094726	2095343	+	CDS	NADPH-dependent FMN reductase
ELIM_c1911	2095464	2096240	-	CDS	Iron complex transport system ATP-binding protein [EC:3.6.3.34]
ELIM_c1912	2096237	2097268	-	CDS	Iron complex transport system permease protein
ELIM_c1913	2097258	2098235	-	CDS	Iron complex transport system substrate-binding protein
ELIM_n0057	2098348	2098526	-	RNA	Cobalamin
[truncated: 2,283 more rows]
