# Supplementary material for: Determination of the Genome and Primary Transcriptome of Syngas Fermenting Eubacterium limosum ATCC 8486
Source: Sci Rep. 2017 Oct 20;7:13694. doi: 10.1038/s41598-017-14123-3 (PMC5651825; doi:10.1038/s41598-017-14123-3)
Supplement: Supplementary file 2 — Supplementary Table 5 [file 41598_2017_14123_MOESM2_ESM.xls]

## Sheet: Sheet1
Supplementary Table 5. Pan-Genome Analysis of 15 acetogens
Cluster	Conserved	Strain	gi	Locus_1	Locus_2	function
1	8	P. difficile 630	115251281	CD630_22270	CD2227	putative radical SAM superfamily lipoprotein
1	8	Ca. hydrogenoformans Z-2901	77996416	CHY_1357	-	putative oxygen-independent coproporphyrinogen III oxidase, Fe-S oxidoreductase
1	8	Ca. hydrogenoformans Z-2901	77997190	CHY_1804	-	radical SAM domain protein
1	8	M. thermoacetica ATCC 39073	83573592	Moth_1844	-	conserved hypothetical protein
1	8	Ac. arabaticum DSM 5501	302203377	Acear_0509	-	Radical SAM domain protein
1	8	Ac. arabaticum DSM 5501	302204333	Acear_1503	-	Radical SAM domain protein
1	8	E. limosum KIST 612	308739869	ELI_2547	-	hypothetical protein
1	8	C. scatologenes ATCC 25775	800896175	CSCA_1234	Csca_RS05830	Radical SAM domain protein
1	8	C. carboxidivorans P7	494122283	Ccar_RS08130	Ccar_08130	radical SAM protein
1	8	E. limosum ATCC 8486	-	ELIM_c3798	-	Oxygen-independent coproporphyrinogen III oxidase
2	15	P. difficile 630	115250180	CD630_11480	CD1148	putative penicillin-binding protein with a N-terminal TonB-box
2	15	P. difficile 630	115250262	CD630_12290	CD1229	putative peptidoglycan glycosyltransferase
2	15	P. difficile 630	115251707	CD630_26560	CD2656	Stage V sporulation protein D (Sporulation-specific penicillin-binding protein)
2	15	Ca. hydrogenoformans Z-2901	77995829	CHY_0345	-	peptidoglycan biosynthesis transpeptidase
2	15	Ca. hydrogenoformans Z-2901	77996034	CHY_2075	-	penicillin-binding protein 2B
2	15	M. thermoacetica ATCC 39073	83572318	Moth_0540	-	peptidoglycan glycosyltransferase
2	15	M. thermoacetica ATCC 39073	83572602	Moth_0837	-	Stage V sporulation protein D
2	15	M. thermoacetica ATCC 39073	83572676	Moth_0911	-	cell elongation-specific peptidoglycan D,D-transpeptidase
2	15	C. ljungdahlii DSM 13528	300433632	CLJU_c03150	CLJU_RS01545	predicted peptidoglycan synthetase
2	15	C. ljungdahlii DSM 13528	300433917	CLJU_c06020	CLJU_RS02960	predicted beta-lactam-inducible penicillin-binding protein
2	15	C. ljungdahlii DSM 13528	300434028	CLJU_c07250	CLJU_RS03570	predicted penicillin-binding protein 2
2	15	C. ljungdahlii DSM 13528	300434357	CLJU_c10560	CLJU_RS05185	predicted cell division protein
2	15	C. ljungdahlii DSM 13528	300435323	CLJU_c20280	CLJU_RS09950	predicted penicillin binding protein, transpeptidase domain
2	15	C. ljungdahlii DSM 13528	300437139	CLJU_c38810	CLJU_RS19105	predicted cell division protein
2	15	T. primitia ZAS-2	333740386	TREPR_2328	TREPR_RS08425	penicillin-binding protein 2
2	15	T. primitia ZAS-2	333739831	TREPR_2209	TREPR_RS08945	penicillin-binding protein
2	15	Ac. arabaticum DSM 5501	302203424	Acear_0559	-	penicillin-binding protein 2
2	15	Ac. arabaticum DSM 5501	302203602	Acear_0740	-	stage V sporulation protein D
2	15	E. limosum KIST 612	308739591	ELI_2268	-	penicillin-binding protein 2
2	15	E. limosum KIST 612	308739853	ELI_2531	-	hypothetical protein
2	15	A. woodii DSM 1030	375301611	Awo_c09570	-	penicillin-binding protein
2	15	Th. phaeum DSM 12270	409104712	Tph_c06000	-	penicillin-binding protein 2, peptidoglycan glycosyltransferase MrdA
2	15	Th. phaeum DSM 12270	409105354	Tph_c12580	-	stage V sporulation protein D
2	15	Th. phaeum DSM 12270	409105508	Tph_c14240	-	penicillin-binding protein A
2	15	Th. phaeum DSM 12270	409105764	Tph_c16860	-	peptidoglycan glycosyltransferase
2	15	C. autoethanogenum DSM 10061	553904294	CAETHG_0109	-	penicillin-binding protein transpeptidase
2	15	C. autoethanogenum DSM 10061	553905898	CAETHG_1729	-	Peptidoglycan glycosyltransferase
2	15	C. autoethanogenum DSM 10061	553906591	CAETHG_2430	-	Peptidoglycan glycosyltransferase
2	15	C. autoethanogenum DSM 10061	553906857	CAETHG_2700	-	Peptidoglycan glycosyltransferase
2	15	C. autoethanogenum DSM 10061	553906974	CAETHG_2817	-	Penicillin-binding protein dimerization domain-containing protein
2	15	C. autoethanogenum DSM 10061	553907299	CAETHG_3146	-	stage V sporulation protein D
2	15	Thr. kivui DSM 2030	694165920	TKV_c09120	TKV_RS04390	penicillin-binding protein 2
2	15	Thr. kivui DSM 2030	694166172	TKV_c11720	TKV_RS05655	penicillin-binding protein PbpB
2	15	Thr. kivui DSM 2030	694166776	TKV_c17960	TKV_RS08735	penicillin-binding protein A
2	15	Thr. kivui DSM 2030	694166751	TKV_c17710	TKV_RS08615	stage V sporulation protein D
2	15	Thr. kivui DSM 2030	694166542	TKV_c15480	TKV_RS07540	stage V sporulation protein D
2	15	C. aceticum DSM 1496	766665171	CACET_RS10695	CACET_c21850	stage V sporulation protein D
2	15	C. aceticum DSM 1496	766664071	CACET_RS08855	CACET_c18170	hypothetical protein
2	15	C. aceticum DSM 1496	766663933	CACET_RS08025	CACET_c16450	penicillin-binding protein
2	15	C. aceticum DSM 1496	919099256	CACET_RS01000	CACET_c02040	peptidoglycan glycosyltransferase
2	15	C. scatologenes ATCC 25775	800897271	CSCA_2330	Csca_RS11095	Pbp
2	15	C. scatologenes ATCC 25775	800898060	CSCA_3119	Csca_RS14945	stage V sporulation protein D
2	15	C. scatologenes ATCC 25775	800899348	CSCA_4407	Csca_RS21400	Peptidoglycan glycosyltransferase
2	15	C. scatologenes ATCC 25775	800899904	CSCA_4963	Csca_RS24160	penicillin-binding protein transpeptidase
2	15	C. scatologenes ATCC 25775	800899905	CSCA_4964	Csca_RS24165	penicillin-binding protein transpeptidase
2	15	C. scatologenes ATCC 25775	800897593	CSCA_2652	Csca_RS12660	putative stage V sporulation protein D
2	15	C. carboxidivorans P7	494119474	Ccar_RS19255	Ccar_19260	penicillin-binding protein
2	15	C. carboxidivorans P7	737807407	Ccar_RS15980	Ccar_15985	penicillin-binding protein
2	15	C. carboxidivorans P7	494124709	Ccar_RS01310	Ccar_01310	stage V sporulation protein D
2	15	C. carboxidivorans P7	494122990	Ccar_RS15975	Ccar_15980	penicillin-binding protein
2	15	C. carboxidivorans P7	494123725	Ccar_RS25365	Ccar_25370	stage V sporulation protein D
2	15	C. carboxidivorans P7	494122988	Ccar_RS15985	Ccar_15990	penicillin-binding protein
2	15	E. limosum ATCC 8486	-	ELIM_c3393	-	Penicillin-binding protein 2
2	15	E. limosum ATCC 8486	-	ELIM_c3531	-	Penicillin-binding protein 2
2	15	E. limosum ATCC 8486	-	ELIM_c3782	-	Uncharacterized protein
3	13	P. difficile 630	115250393	CD630_13570	CD1357	putative peptidyl-prolyl isomerase
3	13	P. difficile 630	115250598	CD630_15570	CD1557	putative peptidylprolyl isomerase
3	13	P. difficile 630	115251317	CD630_22630	CD2263	Peptidyl-prolyl cis-trans isomerase, PpiC-type
3	13	P. difficile 630	115252561	CD630_35000	CD3500	Peptidylprolyl isomerase PrsA-like
3	13	Ca. hydrogenoformans Z-2901	77997325	CHY_0201	-	putative peptidyl-prolyl cis-trans isomerase, PpiC-type
3	13	C. ljungdahlii DSM 13528	300433445	CLJU_c01180	CLJU_RS00575	putative foldase related protein
3	13	C. ljungdahlii DSM 13528	300437414	CLJU_c41710	CLJU_RS20550	foldase protein precursor
3	13	T. primitia ZAS-2	333738256	TREPR_3390	TREPR_RS03425	ppic-type ppiase domain protein
3	13	T. primitia ZAS-2	333739540	TREPR_0780	TREPR_RS15335	putative lipoprotein
3	13	E. limosum KIST 612	308740086	ELI_2765	-	foldase protein PrsA
3	13	E. limosum KIST 612	308741086	ELI_3795	-	hypothetical protein
3	13	A. woodii DSM 1030	375302854	Awo_c22140	-	foldase PrsA
3	13	A. woodii DSM 1030	375303591	Awo_c29970	-	putative peptidyl-prolyl cis-trans isomerase
3	13	Th. phaeum DSM 12270	409106866	Tph_c28260	-	foldase protein PrsA
3	13	C. autoethanogenum DSM 10061	553906169	CAETHG_2000	-	Foldase protein prsA
3	13	C. autoethanogenum DSM 10061	553906387	CAETHG_2226	-	PpiC-type peptidyl-prolyl cis-trans isomerase
3	13	Thr. kivui DSM 2030	694167253	TKV_c22970	TKV_RS11215	foldase protein PrsA
3	13	C. aceticum DSM 1496	919098589	CACET_RS00535	CACET_c01090	hypothetical protein
3	13	C. aceticum DSM 1496	766665649	CACET_RS18320	CACET_c37630	peptidylprolyl isomerase
3	13	C. scatologenes ATCC 25775	800899170	CSCA_4229	Csca_RS20450	PpiC-type peptidyl-prolyl cis-trans isomerase
3	13	C. scatologenes ATCC 25775	800898993	CSCA_4052	Csca_RS19455	PpiC-type peptidyl-prolyl cis-trans isomerase
3	13	C. carboxidivorans P7	494124545	Ccar_RS21055	Ccar_21060	peptidylprolyl isomerase
3	13	C. carboxidivorans P7	494120108	Ccar_RS20150	Ccar_20155	peptidylprolyl isomerase
3	13	E. limosum ATCC 8486	-	ELIM_c1475	-	Peptidylprolyl isomerase
3	13	E. limosum ATCC 8486	-	ELIM_c3988	-	Peptidylprolyl isomerase
4	8	P. difficile 630	115249223	CD630_02150	CD0215	Transposase IS200/IS605-like OrfA
4	8	Ca. hydrogenoformans Z-2901	77995490	CHY_0598	-	ISChy9, transposase orfA
4	8	Ac. arabaticum DSM 5501	302203296	Acear_0428	-	transposase IS200-family protein
4	8	Ac. arabaticum DSM 5501	302204793	Acear_1974	-	transposase IS200-family protein
4	8	Ac. arabaticum DSM 5501	302204817	Acear_1998	-	transposase IS200-family protein
4	8	Ac. arabaticum DSM 5501	302204827	Acear_2008	-	transposase IS200-family protein
4	8	E. limosum KIST 612	308739151	ELI_1827	-	hypothetical protein
4	8	Th. phaeum DSM 12270	409104381	Tph_c02590	-	IS200-like transposase
4	8	Th. phaeum DSM 12270	409104552	Tph_c04340	-	transposase, IS200-family protein
4	8	Th. phaeum DSM 12270	409104576	Tph_c04580	-	transposase, IS200-family protein
4	8	C. autoethanogenum DSM 10061	553905129	CAETHG_0954	-	transposase IS200-family protein
4	8	C. aceticum DSM 1496	766665577	CACET_RS05525	CACET_c11250	transposase
4	8	C. aceticum DSM 1496	766666539	CACET_RS16025	CACET_c32920	transposase
4	8	C. aceticum DSM 1496	766666539	CACET_RS16025	CACET_c32920	transposase
4	8	C. aceticum DSM 1496	766666539	CACET_RS16025	CACET_c32920	transposase
4	8	C. aceticum DSM 1496	766666539	CACET_RS16025	CACET_c32920	transposase
4	8	C. aceticum DSM 1496	766666539	CACET_RS16025	CACET_c32920	transposase
4	8	C. aceticum DSM 1496	766666539	CACET_RS16025	CACET_c32920	transposase
4	8	C. aceticum DSM 1496	766666539	CACET_RS16025	CACET_c32920	transposase
4	8	C. aceticum DSM 1496	766666539	CACET_RS16025	CACET_c32920	transposase
4	8	C. aceticum DSM 1496	766666539	CACET_RS16025	CACET_c32920	transposase
4	8	E. limosum ATCC 8486	-	ELIM_c2385	-	Transposase-like protein
4	8	E. limosum ATCC 8486	-	ELIM_c3715	-	Transposase and inactivated derivatives
4	8	E. limosum ATCC 8486	-	ELIM_c3716	-	Transposase IS200-family protein
5	15	P. difficile 630	115249301	CD630_02920	CD0292	Transcriptional regulator, HTH-type
5	15	P. difficile 630	115249359	CD630_03520	CD0352	Transcriptional regulator, RmlC-type
5	15	P. difficile 630	115249377	CD630_03700	CD0370	Transcriptional regulator, HTH-type Tn916-like,CTn1-Orf15
5	15	P. difficile 630	115249435	CD630_04270	CD0427	Transcriptional regulator, HTH-type Tn1549-like,CTn2-Orf22
5	15	P. difficile 630	115249657	CD630_06420	CD0642	Transcriptional regulator, HTH-type
5	15	P. difficile 630	115249920	CD630_09070	CD0907	Transcriptional regulator, Phage-type
5	15	P. difficile 630	115249925	CD630_09110	CD0911	Transcriptional regulator, Phage-type
5	15	P. difficile 630	115250044	CD630_10230	CD1023	putative transcriptional regulator, HTH
5	15	P. difficile 630	115250151	CD630_11220	CD1122	Transcriptional regulator, RmlC-type
5	15	P. difficile 630	115250157	CD630_11261	CD1126A	Transcriptional regulator, HTH-type
5	15	P. difficile 630	115250396	CD630_13600	CD1360	Transcriptional regulator, Phage-type
5	15	P. difficile 630	115250397	CD630_13601	CD1360A	Transcriptional regulator, Phage-type
5	15	P. difficile 630	115250416	CD630_13780	CD1378	Transcriptional regulator, Phage-type
5	15	P. difficile 630	115250419	CD630_13790	CD1379	Transcriptional regulator, Phage-type
5	15	P. difficile 630	328887610	CD630_14940	CD1494	Transcriptional regulator, HTH-type
5	15	P. difficile 630	115250685	CD630_16440	CD1644	Transcriptional regulator, RmlC-type
5	15	P. difficile 630	115250706	CD630_16640	CD1664	Transcriptional regulator, RmlC-type
5	15	P. difficile 630	115250780	CD630_17360	CD1736	Transcriptional regulator, HTH-type
5	15	P. difficile 630	115250800	CD630_17551	CD1755A	Transcriptional regulator, HTH-type
5	15	P. difficile 630	115250948	CD630_19010	CD1901	Transcriptional regulator, Phage-type
5	15	P. difficile 630	115251071	CD630_20170	CD2017	Transcriptional regulator, HTH-type
5	15	P. difficile 630	115251095	CD630_20410	CD2041	Transcriptional regulator, HTH-type
5	15	P. difficile 630	115251268	CD630_22140	CD2214	Transcriptional regulator, HTH-type
5	15	P. difficile 630	115251269	CD630_22150	CD2215	Transcriptional regulator, HTH-type
5	15	P. difficile 630	115251313	CD630_22590	CD2259	conserved hypothetical protein with RmlC-like jelly roll fold
5	15	P. difficile 630	115251343	CD630_22910	CD2291	Transcriptional regulator, HTH-type
5	15	P. difficile 630	115251363	CD630_23080	CD2308	Transcriptional regulator, HTH-type
5	15	P. difficile 630	115252006	CD630_29500	CD2950	Transcriptional regulator, HTH-type
5	15	P. difficile 630	328887776	CD630_31200	CD3120	Transcriptional regulator, AbrB family
5	15	P. difficile 630	115252194	CD630_31390	CD3139	Transcriptional regulator, Phage-type
5	15	P. difficile 630	115252208	CD630_31530	CD3153	Transcriptional regulator, Phage-type
5	15	P. difficile 630	115252209	CD630_31540	CD3154	Transcriptional regulator, Phage-type
5	15	P. difficile 630	115252386	CD630_33300	CD3330	Transcriptional regulator, HTH-type Tn916-like,CTn6-Orf6
5	15	Ca. hydrogenoformans Z-2901	77996489	CHY_0550	-	transcriptional regulator, AraC family
5	15	Ca. hydrogenoformans Z-2901	77995464	CHY_0677	-	transcriptional regulator, MerR family
5	15	Ca. hydrogenoformans Z-2901	77996254	CHY_1696	-	prophage LambdaCh01, transcriptional regulator, PBSX family
5	15	Ca. hydrogenoformans Z-2901	77995736	CHY_1862	-	DNA-binding protein
5	15	Ca. hydrogenoformans Z-2901	77995969	CHY_1908	-	DNA-binding protein
5	15	M. thermoacetica ATCC 39073	83572022	Moth_0239	-	transcriptional regulator, XRE family
5	15	M. thermoacetica ATCC 39073	83572023	Moth_0240	-	transcriptional regulator, XRE family
5	15	M. thermoacetica ATCC 39073	83572060	Moth_0278	-	transcriptional regulator, XRE family
5	15	M. thermoacetica ATCC 39073	83572061	Moth_0279	-	transcriptional regulator, XRE family
5	15	M. thermoacetica ATCC 39073	83572063	Moth_0281	-	transcriptional regulator, XRE family
5	15	M. thermoacetica ATCC 39073	83572066	Moth_0284	-	transcriptional regulator, XRE family
5	15	M. thermoacetica ATCC 39073	83572067	Moth_0285	-	transcriptional regulator, XRE family
5	15	M. thermoacetica ATCC 39073	83572082	Moth_0300	-	transcriptional regulator, XRE family
5	15	M. thermoacetica ATCC 39073	83573377	Moth_1627	-	transcriptional regulator, XRE family
5	15	M. thermoacetica ATCC 39073	83573464	Moth_1714	-	transcriptional regulator, XRE family
5	15	M. thermoacetica ATCC 39073	83573465	Moth_1715	-	transcriptional regulator, XRE family
5	15	M. thermoacetica ATCC 39073	83573575	Moth_1827	-	transcriptional regulator, XRE family
5	15	M. thermoacetica ATCC 39073	83573748	Moth_2004	-	transcriptional regulator, MerR family
5	15	C. ljungdahlii DSM 13528	300434503	CLJU_c12020	CLJU_RS05900	transcriptional regulator
5	15	C. ljungdahlii DSM 13528	300434669	CLJU_c13680	CLJU_RS06710	predicted transcriptional regulator
5	15	C. ljungdahlii DSM 13528	300434721	CLJU_c14200	CLJU_RS06965	putative protein with a cupin domain
5	15	C. ljungdahlii DSM 13528	300435058	CLJU_c17620	CLJU_RS08655	predicted transcriptional regulator
5	15	C. ljungdahlii DSM 13528	300435144	CLJU_c18490	CLJU_RS09080	putative transcriptional regulator
5	15	C. ljungdahlii DSM 13528	300435233	CLJU_c19380	CLJU_RS09495	conserved protein with HTH domain
5	15	C. ljungdahlii DSM 13528	300435605	CLJU_c23140	CLJU_RS11385	conserved hypothetical protein with a HTH motif
5	15	C. ljungdahlii DSM 13528	300435978	CLJU_c26870	CLJU_RS13245	predicted transcriptional regulator
5	15	C. ljungdahlii DSM 13528	300436436	CLJU_c31550	CLJU_RS15555	predicted transcriptional regulator
5	15	C. ljungdahlii DSM 13528	300436453	CLJU_c31720	CLJU_RS15640	predicted transcriptional regulator
5	15	C. ljungdahlii DSM 13528	300436560	CLJU_c32810	CLJU_RS16170	predicted transcriptional regulator
5	15	C. ljungdahlii DSM 13528	300437112	CLJU_c38540	CLJU_RS18980	predicted transcriptional regulator
5	15	C. ljungdahlii DSM 13528	300437270	CLJU_c40130	CLJU_RS19765	transcriptional regulator
5	15	T. primitia ZAS-2	333741363	TREPR_0158	TREPR_RS00555	transcriptional regulator, XRE family with cupin sensor
5	15	T. primitia ZAS-2	333740799	TREPR_0050	TREPR_RS01025	putative DNA-binding protein
5	15	T. primitia ZAS-2	333741369	TREPR_3853	TREPR_RS17745	DNA-binding protein
5	15	T. primitia ZAS-2	333740518	TREPR_3643	-	transcriptional regulator
5	15	T. primitia ZAS-2	333741247	TREPR_3514	TREPR_RS02860	hypothetical protein
5	15	T. primitia ZAS-2	333739375	TREPR_3475	TREPR_RS03040	transcriptional regulator
5	15	T. primitia ZAS-2	333740292	TREPR_3354	TREPR_RS03590	DNA-binding protein
5	15	T. primitia ZAS-2	333740042	TREPR_2753	TREPR_RS06365	transcriptional regulator
5	15	T. primitia ZAS-2	333738656	TREPR_2472	TREPR_RS07715	conserved domain protein
5	15	T. primitia ZAS-2	333738336	TREPR_1799	TREPR_RS10725	transcriptional regulator, XRE family with cupin sensor
5	15	T. primitia ZAS-2	333739619	TREPR_1790	TREPR_RS17905	DNA-binding protein
5	15	T. primitia ZAS-2	333741291	TREPR_1430	TREPR_RS12405	helix-turn-helix domain protein
5	15	T. primitia ZAS-2	333739384	TREPR_1240	-	transcriptional regulator
5	15	T. primitia ZAS-2	333741328	TREPR_1117	TREPR_RS13835	cupin 2, conserved barrel
5	15	T. primitia ZAS-2	333738945	TREPR_1040	TREPR_RS14160	helix-turn-helix domain protein
5	15	T. primitia ZAS-2	333740749	TREPR_0968	TREPR_RS14475	transcriptional regulator
5	15	T. primitia ZAS-2	333739806	TREPR_0557	TREPR_RS16380	DNA-binding protein
5	15	Ac. arabaticum DSM 5501	302203517	Acear_0654	-	transcriptional regulator, XRE family
5	15	Ac. arabaticum DSM 5501	302203972	Acear_1128	-	transcriptional regulator, XRE family
5	15	Ac. arabaticum DSM 5501	302204216	Acear_1384	-	Cupin 2 conserved barrel domain protein
5	15	Ac. arabaticum DSM 5501	302204922	Acear_2110	-	transcriptional regulator, XRE family
5	15	E. limosum KIST 612	308737441	ELI_0076	-	transcriptional repressor
5	15	E. limosum KIST 612	308737598	ELI_0238	-	transcriptional regulator
5	15	E. limosum KIST 612	308737659	ELI_0300	-	DNA binding protein
5	15	E. limosum KIST 612	308737699	ELI_0340	-	hypothetical protein
5	15	E. limosum KIST 612	308737858	ELI_0502	-	transcriptional regulator
5	15	E. limosum KIST 612	308738121	ELI_0767	-	hypothetical protein
5	15	E. limosum KIST 612	308738210	ELI_0858	-	hypothetical protein
5	15	E. limosum KIST 612	308738339	ELI_1009	-	toxin-antitoxin system
5	15	E. limosum KIST 612	308738775	ELI_1449	-	hypothetical protein
5	15	E. limosum KIST 612	308739074	ELI_1748	-	hypothetical protein
5	15	E. limosum KIST 612	308739183	ELI_1860	-	hypothetical protein
5	15	E. limosum KIST 612	308739237	ELI_1914	-	hypothetical protein
5	15	E. limosum KIST 612	308739447	ELI_2124	-	transcriptional regulator
5	15	E. limosum KIST 612	308739907	ELI_2585	-	transcription regulator
5	15	E. limosum KIST 612	308739952	ELI_2631	-	hypothetical protein
5	15	E. limosum KIST 612	308740279	ELI_2970	-	hypothetical protein
5	15	E. limosum KIST 612	308740281	ELI_2972	-	hypothetical protein
5	15	E. limosum KIST 612	308740455	ELI_3146	-	transcriptional regulator
5	15	E. limosum KIST 612	308740570	ELI_3266	-	hypothetical protein
5	15	E. limosum KIST 612	308740760	ELI_3461	-	transcriptional regulator
5	15	E. limosum KIST 612	308740833	ELI_3534	-	cupin 2
5	15	E. limosum KIST 612	308740936	ELI_3640	-	XRE family transcriptional regulator
5	15	E. limosum KIST 612	308741740	ELI_4466	-	hypothetical protein
5	15	E. limosum KIST 612	308741789	ELI_4515	-	Transcriptional regulator
5	15	E. limosum KIST 612	308741843	ELI_4569	-	toxin-antitoxin system
5	15	E. limosum KIST 612	308741844	ELI_4570	-	toxin-antitoxin system
5	15	A. woodii DSM 1030	375301143	Awo_c04780	-	putative helix-turn-helix domain protein
5	15	A. woodii DSM 1030	375301206	Awo_c05410	-	transcriptional regulator XRE family
5	15	A. woodii DSM 1030	375301458	Awo_c07980	-	transcriptional regulator XRE family
5	15	A. woodii DSM 1030	375301761	Awo_c11110	-	transcriptional regulator XRE family
5	15	A. woodii DSM 1030	375302086	Awo_c14370	-	transcriptional regulator
5	15	A. woodii DSM 1030	375302302	Awo_c16540	-	transcriptional regulator XRE family
5	15	A. woodii DSM 1030	375302379	Awo_c17330	-	transcriptional regulator
5	15	A. woodii DSM 1030	375302384	Awo_c17380	-	transcriptional regulator
5	15	A. woodii DSM 1030	375302426	Awo_c17800	-	transcriptional regulator
5	15	A. woodii DSM 1030	375302837	Awo_c21970	-	hypothetical protein
5	15	A. woodii DSM 1030	375303572	Awo_c29720	-	transcriptional regulator
5	15	A. woodii DSM 1030	375303709	Awo_c31150	-	putative helix-turn-helix domain protein
5	15	A. woodii DSM 1030	375303727	Awo_c31330	-	transcriptional regulator XRE family
5	15	A. woodii DSM 1030	375303778	Awo_c31840	-	DNA-binding protein
5	15	A. woodii DSM 1030	375303851	Awo_c32570	-	transcriptional regulator XRE family
5	15	A. woodii DSM 1030	375303852	Awo_c32580	-	transcriptional regulator XRE family
5	15	A. woodii DSM 1030	375303933	Awo_c33390	-	transcriptional regulator XRE family
5	15	A. woodii DSM 1030	375304118	Awo_c35280	-	putative phage repressor
5	15	Th. phaeum DSM 12270	409104816	Tph_c07090	-	hypothetical protein
5	15	Th. phaeum DSM 12270	409104887	Tph_c07800	-	hypothetical protein
5	15	Th. phaeum DSM 12270	409105981	Tph_c19100	-	RmlC-like cupin
5	15	Th. phaeum DSM 12270	409105986	Tph_c19150	-	putative XRE-like transcriptional regulator
5	15	Th. phaeum DSM 12270	409106253	Tph_c21860	-	DNA-binding protein
5	15	C. autoethanogenum DSM 10061	553904202	CAETHG_0015	-	transcriptional regulator, XRE family
5	15	C. autoethanogenum DSM 10061	553904556	CAETHG_0377	-	transcriptional regulator, XRE family
5	15	C. autoethanogenum DSM 10061	553904948	CAETHG_0771	-	transcriptional regulator, AbrB family
5	15	C. autoethanogenum DSM 10061	553905354	CAETHG_1179	-	transcriptional regulator, XRE family
5	15	C. autoethanogenum DSM 10061	553905840	CAETHG_1669	-	helix-turn-helix domain protein
5	15	C. autoethanogenum DSM 10061	553905841	CAETHG_1670	-	transcriptional regulator, XRE family
5	15	C. autoethanogenum DSM 10061	553905878	CAETHG_1707	-	transcriptional regulator, XRE family
5	15	C. autoethanogenum DSM 10061	553906031	CAETHG_1862	-	transcriptional regulator, XRE family
5	15	C. autoethanogenum DSM 10061	553907603	CAETHG_3450	-	transcriptional regulator, XRE family
5	15	C. autoethanogenum DSM 10061	553907655	CAETHG_3502	-	Cupin 2 conserved barrel domain protein
5	15	C. autoethanogenum DSM 10061	553907720	CAETHG_3567	-	transcriptional regulator, XRE family
5	15	C. autoethanogenum DSM 10061	553908021	CAETHG_3870	-	transcriptional regulator, XRE family
5	15	C. autoethanogenum DSM 10061	553908107	CAETHG_3956	-	transcriptional regulator, XRE family
5	15	Thr. kivui DSM 2030	694167142	TKV_c21810	TKV_RS10640	helix-turn-helix domain-containing protein
5	15	Thr. kivui DSM 2030	694166876	TKV_c18980	TKV_RS09225	helix-turn-helix domain-containing protein
5	15	C. aceticum DSM 1496	766666429	CACET_RS17265	-	transcriptional regulator
5	15	C. aceticum DSM 1496	766663846	CACET_RS07495	CACET_c15320	transcriptional regulator
5	15	C. aceticum DSM 1496	919099154	CACET_RS19635	CACET_c32190	transcriptional regulator
5	15	C. aceticum DSM 1496	766665203	CACET_RS10510	CACET_c21460	transcriptional regulator
5	15	C. aceticum DSM 1496	919099077	CACET_RS18310	CACET_c37610	cupin
5	15	C. aceticum DSM 1496	919098949	CACET_RS13780	CACET_c28260	hypothetical protein
5	15	C. aceticum DSM 1496	766665510	CACET_RS05905	CACET_c12020	hypothetical protein
5	15	C. aceticum DSM 1496	766666138	CACET_RS15670	CACET_c32180	transcriptional regulator
5	15	C. aceticum DSM 1496	766664968	CACET_RS13955	CACET_c28620	transcriptional regulator
5	15	C. aceticum DSM 1496	766666549	CACET_RS13070	CACET_c26770	transcriptional regulator
5	15	C. scatologenes ATCC 25775	800897870	CSCA_2929	Csca_RS14015	transcriptional regulator, XRE family
5	15	C. scatologenes ATCC 25775	800897629	CSCA_2688	Csca_RS12845	putative transcriptional regulator
5	15	C. scatologenes ATCC 25775	800895801	CSCA_0860	Csca_RS04055	Cupin 2 conserved barrel domain protein
5	15	C. scatologenes ATCC 25775	800898692	CSCA_3751	Csca_RS17945	helix-turn-helix domain-containing protein
5	15	C. scatologenes ATCC 25775	800900128	CSCA_5187	Csca_RS25225	transcriptional regulator, XRE family
5	15	C. scatologenes ATCC 25775	800898339	CSCA_3398	Csca_RS16240	DNA-binding protein
5	15	C. scatologenes ATCC 25775	800896796	CSCA_1855	Csca_RS08805	transcriptional regulator, XRE family
5	15	C. scatologenes ATCC 25775	800896310	CSCA_1369	Csca_RS06480	helix-turn-helix domain protein
5	15	C. scatologenes ATCC 25775	800898259	CSCA_3318	Csca_RS15875	DNA-binding protein
5	15	C. scatologenes ATCC 25775	800897505	CSCA_2564	Csca_RS12235	transcriptional regulator, XRE family
5	15	C. scatologenes ATCC 25775	800895735	CSCA_0794	Csca_RS03725	transcriptional regulator, XRE family
5	15	C. scatologenes ATCC 25775	800895666	CSCA_0725	Csca_RS03425	hypothetical protein
5	15	C. scatologenes ATCC 25775	800895805	CSCA_0864	Csca_RS04075	transcriptional regulator, XRE family
5	15	C. scatologenes ATCC 25775	800896215	CSCA_1274	Csca_RS06025	transcriptional regulator, XRE family
5	15	C. scatologenes ATCC 25775	800897668	CSCA_2727	Csca_RS13025	transcriptional regulator, XRE family
5	15	C. scatologenes ATCC 25775	800897323	CSCA_2382	Csca_RS11355	transcriptional regulator, XRE family
5	15	C. scatologenes ATCC 25775	800895653	CSCA_0712	Csca_RS03365	hypothetical protein
5	15	C. scatologenes ATCC 25775	800896451	CSCA_1510	Csca_RS07120	XRE family transcriptional regulator
5	15	C. scatologenes ATCC 25775	800896940	CSCA_1999	Csca_RS09535	transcriptional regulator, XRE family
5	15	C. scatologenes ATCC 25775	800898306	CSCA_3365	Csca_RS16080	transcriptional regulator
5	15	C. scatologenes ATCC 25775	800899538	CSCA_4597	Csca_RS22320	transcriptional regulator, XRE family
5	15	C. carboxidivorans P7	494119718	Ccar_RS03395	Ccar_03395	AbrB family transcriptional regulator
5	15	C. carboxidivorans P7	494122764	Ccar_RS10265	Ccar_10270	transcriptional regulator
5	15	C. carboxidivorans P7	494121416	Ccar_RS24615	Ccar_24620	transcriptional regulator
5	15	C. carboxidivorans P7	494122012	Ccar_RS04675	Ccar_04675	DNA-binding protein
5	15	C. carboxidivorans P7	494119903	Ccar_RS05565	Ccar_05565	DNA-binding protein
5	15	C. carboxidivorans P7	915283648	Ccar_RS18560	Ccar_18565	transcriptional regulator
5	15	C. carboxidivorans P7	850375147	Ccar_RS16775	Ccar_16780	transcriptional regulator
5	15	C. carboxidivorans P7	494121793	Ccar_RS24335	Ccar_24340	transcriptional regulator
5	15	C. carboxidivorans P7	494123382	Ccar_RS17965	Ccar_17970	transcriptional regulator
5	15	C. carboxidivorans P7	494123886	Ccar_RS05260	Ccar_05260	DNA-binding protein
5	15	C. carboxidivorans P7	494121665	Ccar_RS00120	Ccar_00120	transcriptional regulator
5	15	C. carboxidivorans P7	494122984	Ccar_RS01885	Ccar_01885	DNA-binding protein
5	15	C. carboxidivorans P7	494119910	Ccar_RS09830	Ccar_09835	DNA-binding protein
5	15	C. carboxidivorans P7	494123931	Ccar_RS07960	Ccar_07960	DNA-binding protein
5	15	C. carboxidivorans P7	921061403	Ccar_RS09855	Ccar_09860	hypothetical protein
5	15	C. carboxidivorans P7	494122740	Ccar_RS14305	Ccar_14310	transcriptional regulator
5	15	C. carboxidivorans P7	494120766	Ccar_RS22265	Ccar_22270	transcriptional regulator
5	15	E. limosum ATCC 8486	-	ELIM_c0034	-	LexA repressor
5	15	E. limosum ATCC 8486	-	ELIM_c0263	-	Transcriptional regulator
5	15	E. limosum ATCC 8486	-	ELIM_c0347	-	Helix-turn-helix domain protein
5	15	E. limosum ATCC 8486	-	ELIM_c0517	-	Helix-turn-helix domain protein
5	15	E. limosum ATCC 8486	-	ELIM_c0560	-	Putative prophage LambdaCh01 repressor protein
5	15	E. limosum ATCC 8486	-	ELIM_c0593	-	Helix-turn-helix domain protein
5	15	E. limosum ATCC 8486	-	ELIM_c0594	-	Helix-turn-helix domain protein
5	15	E. limosum ATCC 8486	-	ELIM_c0701	-	XRE family transcriptional regulator
5	15	E. limosum ATCC 8486	-	ELIM_c0710	-	DNA-binding transcriptional repressor PuuR
5	15	E. limosum ATCC 8486	-	ELIM_c0841	-	Helix-turn-helix domain protein
5	15	E. limosum ATCC 8486	-	ELIM_c0869	-	Helix-turn-helix domain protein
5	15	E. limosum ATCC 8486	-	ELIM_c0927	-	Predicted transcriptional regulator
5	15	E. limosum ATCC 8486	-	ELIM_c1622	-	SOS response transcriptional repressor RecA-mediated autopeptidase
5	15	E. limosum ATCC 8486	-	ELIM_c1717	-	Cupin 2 conserved barrel domain protein
5	15	E. limosum ATCC 8486	-	ELIM_c1791	-	Helix-turn-helix domain protein
5	15	E. limosum ATCC 8486	-	ELIM_c1872	-	Transcriptional regulator SinR
5	15	E. limosum ATCC 8486	-	ELIM_c1874	-	Helix-turn-helix domain protein
5	15	E. limosum ATCC 8486	-	ELIM_c2030	-	Uncharacterized protein
5	15	E. limosum ATCC 8486	-	ELIM_c2169	-	Putative transcriptional regulator
5	15	E. limosum ATCC 8486	-	ELIM_c2269	-	Helix-turn-helix domain protein
5	15	E. limosum ATCC 8486	-	ELIM_c3125	-	Uncharacterized protein
5	15	E. limosum ATCC 8486	-	ELIM_c3173	-	Predicted transcriptional regulators
5	15	E. limosum ATCC 8486	-	ELIM_c3220	-	Transcriptional regulator
5	15	E. limosum ATCC 8486	-	ELIM_c3834	-	SOS-response repressor and protease LexA
5	15	E. limosum ATCC 8486	-	ELIM_c3873	-	LexA repressor family protein
6	15	P. difficile 630	115249770	CD630_07530	CD0753	Cysteine desulfurase
6	15	P. difficile 630	115250313	CD630_12790	CD1279	Cysteine desulfurase
6	15	Ca. hydrogenoformans Z-2901	77996442	CHY_2199	-	cysteine desulfurase
6	15	M. thermoacetica ATCC 39073	83571982	Moth_0199	-	Aminotransferase, class V
6	15	M. thermoacetica ATCC 39073	83573402	Moth_1652	-	Aminotransferase, class V
6	15	C. ljungdahlii DSM 13528	300434512	CLJU_c12110	CLJU_RS05940	homocysteine desulfhydrase
6	15	C. ljungdahlii DSM 13528	300435630	CLJU_c23390	CLJU_RS11500	cysteine desulfurase
6	15	C. ljungdahlii DSM 13528	300436120	CLJU_c28360	CLJU_RS14000	cysteine desulfurase
6	15	T. primitia ZAS-2	333740358	TREPR_2724	TREPR_RS06500	cysteine desulfurase
6	15	Ac. arabaticum DSM 5501	302203591	Acear_0729	-	cysteine desulfurase NifS
6	15	Ac. arabaticum DSM 5501	302204120	Acear_1285	-	Cysteine desulfurase
6	15	E. limosum KIST 612	308739947	ELI_2626	-	aminotransferase class V
6	15	E. limosum KIST 612	308741043	ELI_3747	-	aminotransferase
6	15	A. woodii DSM 1030	375301632	Awo_c09780	-	cysteine desulfurase IscS1
6	15	A. woodii DSM 1030	375301944	Awo_c12940	-	cysteine desulfurase IscS2
6	15	Th. phaeum DSM 12270	409105808	Tph_c17300	-	cysteine desulfurase IscS
6	15	Th. phaeum DSM 12270	409105991	Tph_c19200	-	cysteine desulfurase IscS
6	15	C. autoethanogenum DSM 10061	553904582	CAETHG_0403	-	cysteine desulfurase NifS
6	15	C. autoethanogenum DSM 10061	553905010	CAETHG_0833	-	Cysteine desulfurase
6	15	C. autoethanogenum DSM 10061	553907446	CAETHG_3293	-	cysteine desulfurase NifS
6	15	Thr. kivui DSM 2030	694166553	TKV_c15590	TKV_RS07595	cysteine desulfurase IscS
6	15	C. aceticum DSM 1496	766663823	CACET_RS07350	CACET_c15020	cysteine desulfurase
6	15	C. aceticum DSM 1496	766664049	CACET_RS08705	CACET_c17850	cysteine desulfurase
6	15	C. scatologenes ATCC 25775	800896465	CSCA_1524	Csca_RS07185	cysteine desulfurase NifS
6	15	C. scatologenes ATCC 25775	800897830	CSCA_2889	Csca_RS13815	cysteine desulfurase NifS
6	15	C. carboxidivorans P7	494123962	Ccar_RS00360	Ccar_00360	cysteine desulfurase
6	15	C. carboxidivorans P7	494120874	Ccar_RS07085	Ccar_07085	cysteine desulfurase
6	15	E. limosum ATCC 8486	-	ELIM_c1513	-	Cysteine desulfurase IscS
6	15	E. limosum ATCC 8486	-	ELIM_c3870	-	Aminotransferase class V
7	5	P. difficile 630	115252026	CD630_29680	CD2968	Dipicolinate synthase subunit A
7	5	Ca. hydrogenoformans Z-2901	77995672	CHY_1152	-	dipicolinate synthase, A subunit
7	5	M. thermoacetica ATCC 39073	83572826	Moth_1064	-	Alanine dehydrogenase/PNT-like protein
7	5	Ac. arabaticum DSM 5501	302204407	Acear_1579	-	Shikimate/quinate 5-dehydrogenase
7	5	Th. phaeum DSM 12270	409105240	Tph_c11430	-	spoVFA: dipicolinate synthase subunit A
8	15	P. difficile 630	115252617	CD630_35540	CD3554	transfer RNA-dihydrouridine synthase
8	15	Ca. hydrogenoformans Z-2901	77996441	CHY_2369	-	putative TIM-barrel protein, NifR3 family
8	15	M. thermoacetica ATCC 39073	83571933	Moth_0147	-	tRNA-U20-dihydrouridine synthase
8	15	C. ljungdahlii DSM 13528	300437399	CLJU_c41510	CLJU_RS20450	predicted tRNA-dihydrouridine synthase
8	15	T. primitia ZAS-2	333739529	TREPR_0453	TREPR_RS16885	tRNA-dihydrouridine synthase
8	15	Ac. arabaticum DSM 5501	302202992	Acear_0119	-	tRNA-U20-dihydrouridine synthase
8	15	E. limosum KIST 612	308741074	ELI_3778	-	tRNA-dihydrouridine synthase
8	15	A. woodii DSM 1030	375303579	Awo_c29790	-	tRNA-dihydrouridine synthase Dus
8	15	Th. phaeum DSM 12270	409106701	Tph_c26580	-	tRNA-dihydrouridine synthase 1
8	15	C. autoethanogenum DSM 10061	553906154	CAETHG_1985	-	TIM-barrel protein, nifR3 family
8	15	Thr. kivui DSM 2030	694165322	TKV_c02880	TKV_RS01415	tRNA-dihydrouridine synthase 1
8	15	C. aceticum DSM 1496	766666501	CACET_RS17885	CACET_c36720	TIM barrel oxidoreductase NifR3
8	15	C. scatologenes ATCC 25775	800899186	CSCA_4245	Csca_RS20545	TIM-barrel protein, nifR3 family
8	15	C. carboxidivorans P7	494123617	Ccar_RS20055	Ccar_20060	hypothetical protein
8	15	E. limosum ATCC 8486	-	ELIM_c1487	-	tRNA-dihydrouridine synthase
9	10	P. difficile 630	115249791	CD630_07740	CD0774	Stage V sporulation protein AD
9	10	Ca. hydrogenoformans Z-2901	77995804	CHY_1956	-	stage V sporulation protein AD
9	10	M. thermoacetica ATCC 39073	83573136	Moth_1375	-	Stage V sporulation AD
9	10	Ac. arabaticum DSM 5501	302204529	Acear_1702	-	stage V sporulation protein AD
9	10	Th. phaeum DSM 12270	409105679	Tph_c15990	-	stage V sporulation protein AD
9	10	C. autoethanogenum DSM 10061	553904362	CAETHG_0177	-	stage V sporulation protein AD
9	10	Thr. kivui DSM 2030	694166241	TKV_c12410	TKV_RS05995	stage V sporulation protein AD
9	10	C. aceticum DSM 1496	766663834	CACET_RS07410	CACET_c15160	stage V sporulation protein AD
9	10	C. aceticum DSM 1496	766665904	CACET_RS03865	CACET_c07840	SpoVAD
9	10	C. scatologenes ATCC 25775	800897420	CSCA_2479	Csca_RS11825	stage V sporulation protein AD
9	10	C. carboxidivorans P7	494122192	Ccar_RS02305	Ccar_02305	stage V sporulation protein AD
10	15	P. difficile 630	115249004	CD630_00010	CD0001	Chromosomal replication initiator protein
10	15	Ca. hydrogenoformans Z-2901	77995038	CHY_2710	-	chromosomal replication initiator protein DnaA
10	15	M. thermoacetica ATCC 39073	83571790	Moth_0002	-	chromosomal replication initiator protein DnaA
10	15	C. ljungdahlii DSM 13528	300433348	CLJU_c00010	CLJU_RS00005	predicted chromosomal replication initiator protein
10	15	T. primitia ZAS-2	333738833	TREPR_0277	TREPR_RS00010	chromosomal replication initiator protein DnaA
10	15	Ac. arabaticum DSM 5501	302202875	Acear_0001	-	chromosomal replication initiator protein DnaA
10	15	E. limosum KIST 612	308737368	ELI_0003	-	chromosomal replication initiator protein
10	15	A. woodii DSM 1030	375300681	Awo_c00010	-	chromosomal replication initiator protein DnaA
10	15	Th. phaeum DSM 12270	409104134	Tph_c00010	-	chromosomal replication initiator protein DnaA
10	15	C. autoethanogenum DSM 10061	553906289	CAETHG_2124	-	Chromosomal replication initiator protein dnaA
10	15	Thr. kivui DSM 2030	694165049	TKV_c00010	TKV_RS00005	chromosomal replication initiator protein DnaA
10	15	C. aceticum DSM 1496	766665805	CACET_RS00005	CACET_c00010	chromosomal replication initiation protein
10	15	C. scatologenes ATCC 25775	800899065	CSCA_4124	Csca_RS19900	chromosomal replication initiator protein DnaA
10	15	C. carboxidivorans P7	494123558	Ccar_RS20730	Ccar_20735	chromosomal replication initiator protein DnaA
10	15	E. limosum ATCC 8486	-	ELIM_c0624	-	Chromosomal replication initiator protein DnaA
11	15	P. difficile 630	115250301	CD630_12670	CD1267	ABC-type transport system, multidrug-family permease
11	15	P. difficile 630	115250512	CD630_14710	CD1471	putative membrane protein
11	15	P. difficile 630	115250644	CD630_16030	CD1603	ABC-type transport system, multidrug-family permease
11	15	Ca. hydrogenoformans Z-2901	77996463	CHY_0511	-	phage infection protein
11	15	Ca. hydrogenoformans Z-2901	77996515	CHY_0871	-	ABC transporter, permease protein
11	15	Ca. hydrogenoformans Z-2901	77996828	CHY_0901	-	daunorubicin resistance ABC transporter, permease protein
11	15	M. thermoacetica ATCC 39073	83572640	Moth_0875	-	ABC-2
11	15	M. thermoacetica ATCC 39073	83573647	Moth_1899	-	ABC-2
11	15	M. thermoacetica ATCC 39073	83574033	Moth_2298	-	daunorubicin resistance ABC transporter membrane protein
11	15	M. thermoacetica ATCC 39073	83574065	Moth_2330	-	ABC-2
11	15	M. thermoacetica ATCC 39073	83574066	Moth_2331	-	ABC-2
11	15	C. ljungdahlii DSM 13528	300434835	CLJU_c15380	CLJU_RS07540	predicted membrane protein
11	15	C. ljungdahlii DSM 13528	300434837	CLJU_c15400	-	hypothetical protein
11	15	C. ljungdahlii DSM 13528	300436487	CLJU_c32070	CLJU_RS15805	putative phage infection protein
11	15	C. ljungdahlii DSM 13528	300436579	CLJU_c33000	CLJU_RS16265	putative membrane protein
11	15	C. ljungdahlii DSM 13528	300436612	CLJU_c33330	CLJU_RS16430	putative phage infection protein
11	15	T. primitia ZAS-2	333740488	TREPR_3790	TREPR_RS01675	phage infection protein
11	15	T. primitia ZAS-2	333740740	TREPR_2307	TREPR_RS08525	ABC transporter family protein
11	15	Ac. arabaticum DSM 5501	302204202	Acear_1367	-	ABC-2 type transporter
11	15	E. limosum KIST 612	308739405	ELI_2082	-	ABC transporter
11	15	E. limosum KIST 612	308739415	ELI_2092	-	hypothetical protein
11	15	E. limosum KIST 612	308739497	ELI_2174	-	ABC superfamily ATP binding cassette transporter
11	15	E. limosum KIST 612	308739576	ELI_2253	-	hypothetical protein
11	15	E. limosum KIST 612	308740838	ELI_3539	-	hypothetical protein
11	15	E. limosum KIST 612	308741750	ELI_4476	-	putative drug resistance ABC-2 type transporter
11	15	A. woodii DSM 1030	375300804	Awo_c01280	-	hypothetical protein
11	15	A. woodii DSM 1030	375300980	Awo_c03050	-	ABC transport system permease protein
11	15	A. woodii DSM 1030	375301364	Awo_c07040	-	hypothetical protein
11	15	A. woodii DSM 1030	375301691	Awo_c10390	-	ABC-type Nod factor export system permease protein NodJ
11	15	A. woodii DSM 1030	375302251	Awo_c16030	-	ABC transport system permease protein
11	15	A. woodii DSM 1030	375302365	Awo_c17190	-	ABC transport system permease protein
11	15	A. woodii DSM 1030	375302960	Awo_c23210	-	putative ABC transport system permease protein
11	15	A. woodii DSM 1030	375303788	Awo_c31940	-	ABC transport system permease protein
11	15	A. woodii DSM 1030	375303801	Awo_c32070	-	ABC transport system permease protein
11	15	A. woodii DSM 1030	375304123	Awo_c35330	-	phage infection protein YhgE
11	15	Th. phaeum DSM 12270	409104472	Tph_c03500	-	ABC-2 type transporter
11	15	Th. phaeum DSM 12270	409106529	Tph_c24800	-	inner membrane transport permease YbhS
11	15	Th. phaeum DSM 12270	409106570	Tph_c25210	-	putative ABC-2-like transporter, permease protein
11	15	C. autoethanogenum DSM 10061	553905310	CAETHG_1135	-	YhgE/Pip N-terminal domain protein
11	15	C. autoethanogenum DSM 10061	553905373	CAETHG_1198	-	hypothetical protein
11	15	C. autoethanogenum DSM 10061	553905407	CAETHG_1232	-	YhgE/Pip C-terminal domain protein
11	15	C. autoethanogenum DSM 10061	553907793	CAETHG_3640	-	hypothetical protein
11	15	C. autoethanogenum DSM 10061	553907794	CAETHG_3641	-	hypothetical protein
11	15	Thr. kivui DSM 2030	694166638	TKV_c16550	TKV_RS08060	ABC-type polysaccharide/polyol phosphate export
11	15	Thr. kivui DSM 2030	694166060	TKV_c10560	TKV_RS05080	ABC-2 type transporter
11	15	Thr. kivui DSM 2030	694165548	TKV_c05200	TKV_RS02540	ABC-type multidrug transport system, permease
11	15	Thr. kivui DSM 2030	694165113	TKV_c00750	TKV_RS00375	YhgE/Pip-like protein
11	15	Thr. kivui DSM 2030	694165415	TKV_c03820	TKV_RS01880	ABC-2 type transporter
11	15	Thr. kivui DSM 2030	694167230	TKV_c22730	TKV_RS11095	ABC-2 type transporter
11	15	Thr. kivui DSM 2030	694165547	TKV_c05190	TKV_RS02535	ABC-type multidrug transport system, permease
11	15	Thr. kivui DSM 2030	694166110	TKV_c11080	TKV_RS05335	ABC-2 type transporter
11	15	Thr. kivui DSM 2030	694167231	TKV_c22740	TKV_RS11100	ABC-2 type transporter
11	15	C. aceticum DSM 1496	766663993	CACET_RS08370	CACET_c17160	ABC transporter
11	15	C. aceticum DSM 1496	766664541	CACET_RS15105	CACET_c31000	hypothetical protein
11	15	C. aceticum DSM 1496	766664792	CACET_RS12835	CACET_c26260	ABC transporter
11	15	C. aceticum DSM 1496	766666564	CACET_RS12990	CACET_c26600	hypothetical protein
11	15	C. scatologenes ATCC 25775	800898653	CSCA_3712	Csca_RS17775	hypothetical protein
11	15	C. scatologenes ATCC 25775	800895594	CSCA_0653	Csca_RS03085	ABC-2 type transporter
11	15	C. scatologenes ATCC 25775	800899019	CSCA_4078	Csca_RS19630	ABC-2 type transporter
11	15	C. scatologenes ATCC 25775	800898654	CSCA_3713	Csca_RS17780	hypothetical protein
11	15	C. scatologenes ATCC 25775	800899018	CSCA_4077	Csca_RS19625	hypothetical protein
11	15	C. scatologenes ATCC 25775	800899603	CSCA_4662	Csca_RS22685	ABC-2 type transporter
11	15	C. scatologenes ATCC 25775	800895099	CSCA_0158	Csca_RS00760	YhgE/Pip N-terminal domain protein
11	15	C. carboxidivorans P7	494122933	Ccar_RS18145	Ccar_18150	transporter
11	15	C. carboxidivorans P7	494121468	Ccar_RS11060	Ccar_11065	ABC transporter
11	15	C. carboxidivorans P7	494123100	Ccar_RS20885	Ccar_20890	multidrug ABC transporter permease
11	15	C. carboxidivorans P7	494123099	Ccar_RS20880	Ccar_20885	ABC transporter
11	15	C. carboxidivorans P7	494122263	Ccar_RS22665	Ccar_22670	hypothetical protein
11	15	C. carboxidivorans P7	736824272	Ccar_RS22670	Ccar_22675	multidrug ABC transporter permease
11	15	E. limosum ATCC 8486	-	ELIM_c0524	-	Transport permease protein
11	15	E. limosum ATCC 8486	-	ELIM_c1712	-	Uncharacterized protein
11	15	E. limosum ATCC 8486	-	ELIM_c3365	-	Transport permease protein
11	15	E. limosum ATCC 8486	-	ELIM_c3374	-	Uncharacterized protein
11	15	E. limosum ATCC 8486	-	ELIM_c3520	-	Uncharacterized protein
12	13	P. difficile 630	115249256	CD630_02480	CD0248	Flagellar M-ring protein FliF
12	13	Ca. hydrogenoformans Z-2901	77997126	CHY_0993	-	flagellar M-ring protein FliF
12	13	M. thermoacetica ATCC 39073	83572537	Moth_0771	-	flagellar M-ring protein FliF
12	13	C. ljungdahlii DSM 13528	300434323	CLJU_c10220	CLJU_RS05015	flagellar M-ring protein FliF
12	13	T. primitia ZAS-2	333739062	TREPR_2558	TREPR_RS07295	flagellar M-ring protein FliF
12	13	Ac. arabaticum DSM 5501	302204473	Acear_1646	-	flagellar M-ring protein FliF
12	13	A. woodii DSM 1030	375303084	Awo_c24610	-	flagellar M-ring protein FliF
12	13	Th. phaeum DSM 12270	409105179	Tph_c10820	-	flagellar M-ring protein FliF
12	13	C. autoethanogenum DSM 10061	553907265	CAETHG_3112	-	flagellar M-ring protein FliF
12	13	Thr. kivui DSM 2030	694166358	TKV_c13580	TKV_RS06580	flagellar M-ring protein FliF
12	13	C. aceticum DSM 1496	766666072	CACET_RS09955	CACET_c20370	flagellar M-ring protein FliF
12	13	C. scatologenes ATCC 25775	800898093	CSCA_3152	Csca_RS15105	flagellar M-ring protein FliF
12	13	C. carboxidivorans P7	494119776	Ccar_RS25205	Ccar_25210	flagellar M-ring protein FliF
13	15	P. difficile 630	115249155	CD630_01460	CD0146	putative hydrolase
13	15	P. difficile 630	328887583	CD630_10100	CD1010	N-acetylglucosamine-6-phosphate deacetylase (GlcNAc 6-P deacetylase)
13	15	P. difficile 630	115250653	CD630_16120	CD1612	putative amidohydrolase
13	15	P. difficile 630	115250705	CD630_16630	CD1663	Guanine deaminase (Guanase) (Guanine aminase) (Guanine aminohydrolase) (GAH)
13	15	P. difficile 630	328887660	CD630_20820	CD2082	Amidohydrolase
13	15	P. difficile 630	328887661	CD630_20890	CD2089	putative metal-dependent hydrolase
13	15	P. difficile 630	115251756	CD630_27050	CD2705	putative amidohydrolase
13	15	P. difficile 630	115251894	CD630_28410	CD2841	putative amidohydrolase
13	15	P. difficile 630	115251912	CD630_28590	CD2859	putative D-aminoacylase
13	15	P. difficile 630	115252238	CD630_31810	CD3181	putative amidohydrolase
13	15	P. difficile 630	115252239	CD630_31820	CD3182	putative D-aminoacylase
13	15	P. difficile 630	115252513	CD630_34530	CD3453	N-acetylglucosamine-6-phosphate deacetylase
13	15	P. difficile 630	115252671	CD630_36060	CD3606	putative hydrolase
13	15	P. difficile 630	115252707	CD630_36430	CD3643	Dihydroorotase
13	15	Ca. hydrogenoformans Z-2901	77994830	CHY_0689	-	adenine deaminase
13	15	Ca. hydrogenoformans Z-2901	77995612	CHY_0698	-	amidohydrolase family protein
13	15	Ca. hydrogenoformans Z-2901	77996148	CHY_0699	-	adenine deaminase
13	15	Ca. hydrogenoformans Z-2901	77995496	CHY_0718	-	amidohydrolase family protein
13	15	Ca. hydrogenoformans Z-2901	77996530	CHY_0864	-	amidohydrolase family protein
13	15	Ca. hydrogenoformans Z-2901	77994973	CHY_1438	-	amidohydrolase family protein
13	15	M. thermoacetica ATCC 39073	83572241	Moth_0462	-	Amidohydrolase
13	15	M. thermoacetica ATCC 39073	83572242	Moth_0463	-	Adenine deaminase
13	15	M. thermoacetica ATCC 39073	83572726	Moth_0963	-	Amidohydrolase
13	15	M. thermoacetica ATCC 39073	83572986	Moth_1224	-	Amidohydrolase
13	15	M. thermoacetica ATCC 39073	83573063	Moth_1302	-	dihydroorotase
13	15	M. thermoacetica ATCC 39073	83573703	Moth_1957	-	Amidohydrolase
13	15	C. ljungdahlii DSM 13528	300435440	CLJU_c21470	CLJU_RS10540	imidazolonepropionase
13	15	C. ljungdahlii DSM 13528	300435465	CLJU_c21720	CLJU_RS10660	predicted aminohydrolase
13	15	C. ljungdahlii DSM 13528	300435673	CLJU_c23820	CLJU_RS11715	putative amidohydrolase
13	15	C. ljungdahlii DSM 13528	300435678	CLJU_c23870	CLJU_RS11740	N-acyl-D-amino-acid deacylase
13	15	C. ljungdahlii DSM 13528	300435685	CLJU_c23940	CLJU_RS11775	adenine deaminase
13	15	C. ljungdahlii DSM 13528	300435687	CLJU_c23960	CLJU_RS11785	guanine deaminase
13	15	C. ljungdahlii DSM 13528	300435902	CLJU_c26110	CLJU_RS12865	predicted amidohydrolase
13	15	C. ljungdahlii DSM 13528	300435903	CLJU_c26120	CLJU_RS12870	adenine deaminase
13	15	C. ljungdahlii DSM 13528	300435958	CLJU_c26670	CLJU_RS13145	isoaspartyl dipeptidase
13	15	C. ljungdahlii DSM 13528	300436271	CLJU_c29900	CLJU_RS14750	adenine deaminase
13	15	C. ljungdahlii DSM 13528	300436277	CLJU_c29960	CLJU_RS14780	N-acyl-D-amino-acid deacylase
13	15	C. ljungdahlii DSM 13528	300436284	CLJU_c30030	CLJU_RS14815	predicted amidohydrolase
13	15	C. ljungdahlii DSM 13528	300436753	CLJU_c34790	CLJU_RS17155	predicted amidohydrolase
13	15	T. primitia ZAS-2	333739761	TREPR_3359	TREPR_RS03565	N-acetylglucosamine-6-phosphate deacetylase
13	15	T. primitia ZAS-2	333741362	TREPR_2511	TREPR_RS07525	N-acyl-D-aspartate deacylase
13	15	T. primitia ZAS-2	333740070	TREPR_1782	TREPR_RS10805	putative D-aminoacylase
13	15	T. primitia ZAS-2	333738744	TREPR_0973	TREPR_RS14450	amidohydrolase family protein
13	15	T. primitia ZAS-2	333740101	TREPR_0721	TREPR_RS15600	putative 5-methylthioadenosine/S-adenosylhomocysteine deaminase (MTA/SAH deaminase)
13	15	Ac. arabaticum DSM 5501	302202959	Acear_0086	-	N-acyl-D-amino-acid deacylase
13	15	Ac. arabaticum DSM 5501	302203378	Acear_0510	-	amidohydrolase
13	15	Ac. arabaticum DSM 5501	302204367	Acear_1539	-	N-acetylglucosamine-6-phosphate deacetylase
13	15	Ac. arabaticum DSM 5501	302204662	Acear_1836	-	Amidohydrolase 3
13	15	Ac. arabaticum DSM 5501	302204730	Acear_1905	-	amidohydrolase
13	15	Ac. arabaticum DSM 5501	302204761	Acear_1938	-	imidazolonepropionase
13	15	E. limosum KIST 612	308737677	ELI_0318	-	hypothetical protein
13	15	E. limosum KIST 612	308737736	ELI_0379	-	amidohydrolase
13	15	E. limosum KIST 612	308738175	ELI_0821	-	Amidohydrolase 3
13	15	E. limosum KIST 612	308738752	ELI_1426	-	exoenzyme regulatory protein
13	15	E. limosum KIST 612	308739769	ELI_2447	-	hypothetical protein
13	15	E. limosum KIST 612	308741808	ELI_4534	-	hypothetical protein
13	15	A. woodii DSM 1030	375301561	Awo_c09040	-	metal-dependent hydrolase
13	15	A. woodii DSM 1030	375301591	Awo_c09340	-	amidohydrolase
13	15	A. woodii DSM 1030	375301872	Awo_c12220	-	selenium metabolism protein SsnA
13	15	A. woodii DSM 1030	375302161	Awo_c15130	-	hypothetical protein
13	15	A. woodii DSM 1030	375302492	Awo_c18470	-	hypothetical protein
13	15	A. woodii DSM 1030	375302948	Awo_c23090	-	putative amidohydrolase
13	15	A. woodii DSM 1030	375302949	Awo_c23100	-	adenine deaminase Ade1
13	15	A. woodii DSM 1030	375303417	Awo_c28000	-	adenine deaminase Ade2
13	15	Th. phaeum DSM 12270	409104721	Tph_c06090	-	adenine deaminase Ade
13	15	Th. phaeum DSM 12270	409105119	Tph_c10210	-	5-methylthioadenosine/S-adenosylhomocysteine deaminase MtaD
13	15	Th. phaeum DSM 12270	409106114	Tph_c20450	-	imidazolonepropionase HutI
13	15	Th. phaeum DSM 12270	409106300	Tph_c22350	-	putative amidohydrolase
13	15	Th. phaeum DSM 12270	409106743	Tph_c27030	-	D-aminoacylase Dan
13	15	C. autoethanogenum DSM 10061	553904416	CAETHG_0233	-	Imidazolonepropionase
13	15	C. autoethanogenum DSM 10061	553904442	CAETHG_0259	-	N-acyl-D-glutamate deacylase
13	15	C. autoethanogenum DSM 10061	553904626	CAETHG_0447	-	selenium metabolism protein SsnA
13	15	C. autoethanogenum DSM 10061	553904631	CAETHG_0452	-	N-acyl-D-glutamate deacylase
13	15	C. autoethanogenum DSM 10061	553904639	CAETHG_0460	-	Adenine deaminase
13	15	C. autoethanogenum DSM 10061	553904641	CAETHG_0462	-	guanine deaminase
13	15	C. autoethanogenum DSM 10061	553904859	CAETHG_0680	-	S-adenosylhomocysteine deaminase
13	15	C. autoethanogenum DSM 10061	553904860	CAETHG_0681	-	Adenine deaminase
13	15	C. autoethanogenum DSM 10061	553904927	CAETHG_0748	-	isoaspartyl dipeptidase
13	15	C. autoethanogenum DSM 10061	553905164	CAETHG_0989	-	Adenine deaminase
13	15	C. autoethanogenum DSM 10061	553905170	CAETHG_0995	-	N-acyl-D-glutamate deacylase
13	15	C. autoethanogenum DSM 10061	553905177	CAETHG_1002	-	hypothetical protein
13	15	C. autoethanogenum DSM 10061	553905551	CAETHG_1376	-	amidohydrolase
13	15	Thr. kivui DSM 2030	694166950	TKV_c19770	TKV_RS09625	amidohydrolase
13	15	Thr. kivui DSM 2030	694165557	TKV_c05290	TKV_RS02585	amidohydrolase
13	15	Thr. kivui DSM 2030	694165875	TKV_c08640	TKV_RS04140	isoaspartyl dipeptidase IadA
13	15	Thr. kivui DSM 2030	694165226	TKV_c01920	TKV_RS00945	N-acetylglucosamine-6-phosphate deacetylase
13	15	C. aceticum DSM 1496	766664589	CACET_RS14815	CACET_c30390	hypothetical protein
13	15	C. aceticum DSM 1496	766665673	CACET_RS18465	CACET_c37910	amidohydrolase
13	15	C. aceticum DSM 1496	766664250	CACET_RS15840	CACET_c32540	imidazolonepropionase
13	15	C. aceticum DSM 1496	766664949	CACET_RS12265	CACET_c25060	amidohydrolase
13	15	C. scatologenes ATCC 25775	800899938	CSCA_4997	Csca_RS24320	D-aminoacylase domain protein
13	15	C. scatologenes ATCC 25775	800897021	CSCA_2080	Csca_RS09925	hypothetical protein
13	15	C. scatologenes ATCC 25775	800899829	CSCA_4888	Csca_RS23800	amidohydrolase
13	15	C. scatologenes ATCC 25775	800896695	CSCA_1754	Csca_RS08315	amidohydrolase
13	15	C. scatologenes ATCC 25775	800895176	CSCA_0235	Csca_RS01110	selenium metabolism protein SsnA
13	15	C. scatologenes ATCC 25775	800898593	CSCA_3652	Csca_RS17440	imidazolonepropionase
13	15	C. scatologenes ATCC 25775	800895165	CSCA_0224	Csca_RS01055	adenine deaminase
13	15	C. scatologenes ATCC 25775	800895163	CSCA_0222	Csca_RS01045	amidohydrolase
13	15	C. scatologenes ATCC 25775	800895253	CSCA_0312	Csca_RS01480	beta-aspartyl peptidase
13	15	C. carboxidivorans P7	494121211	Ccar_RS13330	Ccar_13335	amidohydrolase
13	15	C. carboxidivorans P7	494123816	Ccar_RS15775	Ccar_15780	D-aminoacylase
13	15	C. carboxidivorans P7	494123688	Ccar_RS16965	Ccar_16970	hydrolase
13	15	C. carboxidivorans P7	494121213	Ccar_RS13320	Ccar_13325	adenine deaminase
13	15	C. carboxidivorans P7	494119453	Ccar_RS23055	Ccar_23060	imidazolonepropionase
13	15	C. carboxidivorans P7	494121224	Ccar_RS13265	Ccar_13270	chlorohydrolase
13	15	C. carboxidivorans P7	494123712	Ccar_RS12290	Ccar_12295	amidohydrolase
13	15	C. carboxidivorans P7	494120426	Ccar_RS12990	Ccar_12995	peptidase
13	15	C. carboxidivorans P7	494119846	Ccar_RS05810	Ccar_05810	amidohydrolase
13	15	E. limosum ATCC 8486	-	ELIM_c0566	-	N-acetylglucosamine-6-phosphate deacetylase
13	15	E. limosum ATCC 8486	-	ELIM_c0908	-	amidohydrolase
13	15	E. limosum ATCC 8486	-	ELIM_c0964	-	amidohydrolase
13	15	E. limosum ATCC 8486	-	ELIM_c2142	-	Exoenzyme regulatory protein
13	15	E. limosum ATCC 8486	-	ELIM_c2329	-	Amidohydrolase 3
13	15	E. limosum ATCC 8486	-	ELIM_c3695	-	5-methylthioadenosine/S-adenosylhomocysteine deaminase
14	14	P. difficile 630	115249558	CD630_05420	CD0542	putative protein-glutamate methylesterase
14	14	Ca. hydrogenoformans Z-2901	77995553	CHY_0968	-	protein-glutamate methylesterase CheB
14	14	Ca. hydrogenoformans Z-2901	77995714	CHY_1031	-	protein-glutamate methylesterase CheB
14	14	M. thermoacetica ATCC 39073	83572509	Moth_0743	-	response regulator receiver (CheY-like) modulated CheB methylesterase
14	14	C. ljungdahlii DSM 13528	300434242	CLJU_c09410	CLJU_RS04640	chemotaxis response regulator protein-glutamate methylesterase
14	14	T. primitia ZAS-2	333741282	TREPR_3012	TREPR_RS05160	chemotaxis response regulator protein-glutamate methylesterase
14	14	T. primitia ZAS-2	333740411	TREPR_1659	TREPR_RS11380	chemotaxis response regulator protein-glutamate methylesterase
14	14	Ac. arabaticum DSM 5501	302203815	Acear_0963	-	response regulator receiver modulated CheB methylesterase
14	14	Ac. arabaticum DSM 5501	302204834	Acear_2016	-	response regulator receiver modulated CheB methylesterase
14	14	A. woodii DSM 1030	375302167	Awo_c15190	-	chemotaxis-specific methylesterase CheB1
14	14	A. woodii DSM 1030	375303121	Awo_c24980	-	chemotaxis-specific methylesterase CheB3
14	14	Th. phaeum DSM 12270	409105203	Tph_c11060	-	chemotaxis response regulator protein-glutamate methylesterase CheB
14	14	C. autoethanogenum DSM 10061	553907189	CAETHG_3036	-	response regulator receiver modulated CheB methylesterase
14	14	Thr. kivui DSM 2030	694166337	TKV_c13370	TKV_RS06480	chemotaxis response regulator protein-glutamate
14	14	C. aceticum DSM 1496	766666048	CACET_RS09825	CACET_c20110	chemotaxis response regulator protein-glutamate
14	14	C. aceticum DSM 1496	766664417	CACET_RS16810	CACET_c34540	chemotaxis response regulator protein-glutamate
14	14	C. scatologenes ATCC 25775	800896180	CSCA_1239	Csca_RS05855	response regulator receiver modulated CheB
14	14	C. scatologenes ATCC 25775	800895083	CSCA_0142	Csca_RS00680	putative protein-glutamate methylesterase
14	14	C. scatologenes ATCC 25775	800898148	CSCA_3207	Csca_RS15365	response regulator receiver modulated CheB
14	14	C. carboxidivorans P7	494125132	Ccar_RS13725	Ccar_13730	chemotaxis response regulator protein-glutamate
14	14	C. carboxidivorans P7	494119830	Ccar_RS24950	Ccar_24955	chemotaxis response regulator protein-glutamate
14	14	E. limosum ATCC 8486	-	ELIM_c0976	-	Chemotaxis response regulator protein-glutamate methylesterase
15	15	P. difficile 630	115250567	CD630_15260	CD1526	Dihydroorotase (DHOase)
15	15	Ca. hydrogenoformans Z-2901	77995371	CHY_1501	-	dihydroorotase
15	15	M. thermoacetica ATCC 39073	83572645	Moth_0880	-	dihydroorotase
15	15	C. ljungdahlii DSM 13528	300436988	CLJU_c37290	CLJU_RS18360	dihydroorotase
15	15	T. primitia ZAS-2	333739911	TREPR_3500	TREPR_RS02925	dihydroorotase (DHOase)
15	15	Ac. arabaticum DSM 5501	302203752	Acear_0896	-	dihydroorotase
15	15	E. limosum KIST 612	308741439	ELI_4157	-	hypothetical protein
15	15	A. woodii DSM 1030	375302265	Awo_c16170	-	dihydroorotase, multifunctional complex type
15	15	Th. phaeum DSM 12270	409105531	Tph_c14470	-	dihydroorotase PyrC
15	15	C. autoethanogenum DSM 10061	553905758	CAETHG_1585	-	dihydroorotase multifunctional complex type
15	15	Thr. kivui DSM 2030	694166440	TKV_c14420	TKV_RS07010	dihydroorotase PyrC
15	15	C. aceticum DSM 1496	766664332	CACET_RS16320	CACET_c33520	dihydroorotase
15	15	C. scatologenes ATCC 25775	800899574	CSCA_4633	Csca_RS22540	dihydroorotase, multifunctional complex type
15	15	C. carboxidivorans P7	494124042	Ccar_RS18300	Ccar_18305	dihydroorotase
15	15	E. limosum ATCC 8486	-	ELIM_c1146	-	Dihydroorotase
16	15	P. difficile 630	115251614	CD630_25590	CD2559	conserved hypothetical protein
16	15	Ca. hydrogenoformans Z-2901	77996118	CHY_1460	-	putative methyltransferase
16	15	M. thermoacetica ATCC 39073	83572701	Moth_0936	-	Methyltransferase small
16	15	C. ljungdahlii DSM 13528	300434572	CLJU_c12710	CLJU_RS06235	conserved hypothetical protein
16	15	T. primitia ZAS-2	333740924	TREPR_1727	TREPR_RS11075	methyltransferase small
16	15	Ac. arabaticum DSM 5501	302204250	Acear_1418	-	methyltransferase
16	15	E. limosum KIST 612	308740618	ELI_3316	-	hypothetical protein
16	15	A. woodii DSM 1030	375302791	Awo_c21500	-	methyltransferase
16	15	Th. phaeum DSM 12270	409105102	Tph_c10040	-	rRNA methyltransferase RsmD
16	15	C. autoethanogenum DSM 10061	553907505	CAETHG_3352	-	methyltransferase
16	15	Thr. kivui DSM 2030	694166402	TKV_c14020	TKV_RS06800	methyltransferase
16	15	C. aceticum DSM 1496	766666109	CACET_RS10150	CACET_c20760	hypothetical protein
16	15	C. scatologenes ATCC 25775	800897766	CSCA_2825	Csca_RS13510	methyltransferase
16	15	C. carboxidivorans P7	494120343	Ccar_RS00665	Ccar_00665	DNA methyltransferase
16	15	E. limosum ATCC 8486	-	ELIM_c1983	-	Lmo2053 protein
17	13	P. difficile 630	115251384	CD630_23290	CD2329	Transaldolase
17	13	Ca. hydrogenoformans Z-2901	77995662	CHY_0129	-	putative transaldolase
17	13	M. thermoacetica ATCC 39073	83574133	Moth_2403	-	transaldolase
17	13	C. ljungdahlii DSM 13528	300437221	CLJU_c39640	CLJU_RS19520	transaldolase
17	13	Ac. arabaticum DSM 5501	302202930	Acear_0056	-	transaldolase
17	13	E. limosum KIST 612	308740921	ELI_3625	-	putative transaldolase
17	13	Th. phaeum DSM 12270	409106822	Tph_c27820	-	fructose-6-phosphate aldolase Fsa
17	13	C. autoethanogenum DSM 10061	553905979	CAETHG_1810	-	transaldolase
17	13	Thr. kivui DSM 2030	694166755	TKV_c17750	TKV_RS08635	transaldolase Tal
17	13	C. aceticum DSM 1496	766666170	CACET_RS00930	CACET_c01890	fructose-6-phosphate aldolase
17	13	C. scatologenes ATCC 25775	800898970	CSCA_4029	Csca_RS19330	transaldolase
17	13	C. carboxidivorans P7	494123284	Ccar_RS21180	Ccar_21185	fructose-6-phosphate aldolase
17	13	E. limosum ATCC 8486	-	ELIM_c1634	-	Probable transaldolase
18	15	P. difficile 630	115250733	CD630_16900	CD1690	Thioredoxin
18	15	P. difficile 630	115251408	CD630_23550	CD2355	Thioredoxin 2 (Trx2)
18	15	P. difficile 630	115252088	CD630_30330	CD3033	Thioredoxin
18	15	Ca. hydrogenoformans Z-2901	77995013	CHY_0553	-	thioredoxin
18	15	Ca. hydrogenoformans Z-2901	77995911	CHY_2202	-	thioredoxin
18	15	Ca. hydrogenoformans Z-2901	77995164	CHY_2390	-	putative thioredoxin
18	15	M. thermoacetica ATCC 39073	83572692	Moth_0927	-	thioredoxin
18	15	M. thermoacetica ATCC 39073	83573423	Moth_1673	-	thioredoxin
18	15	C. ljungdahlii DSM 13528	300436022	CLJU_c27320	CLJU_RS13475	thioredoxin
18	15	C. ljungdahlii DSM 13528	300436067	CLJU_c27800	CLJU_RS13730	thioredoxin
18	15	C. ljungdahlii DSM 13528	300437307	CLJU_c40500	CLJU_RS19945	predicted thioredoxin
18	15	T. primitia ZAS-2	333739794	TREPR_3508	TREPR_RS02890	thioredoxin
18	15	Ac. arabaticum DSM 5501	302203910	Acear_1062	-	Thioredoxin domain protein
18	15	Ac. arabaticum DSM 5501	302203960	Acear_1115	-	thioredoxin
18	15	Ac. arabaticum DSM 5501	302205077	Acear_2270	-	Thioredoxin domain protein
18	15	E. limosum KIST 612	308741053	ELI_3757	-	hypothetical protein
18	15	E. limosum KIST 612	308741809	ELI_4535	-	hypothetical protein
18	15	E. limosum KIST 612	308741842	ELI_4568	-	hypothetical protein
18	15	A. woodii DSM 1030	375301169	Awo_c05040	-	thioredoxin
18	15	A. woodii DSM 1030	375304124	Awo_c35340	-	thioredoxin TrxA1
18	15	A. woodii DSM 1030	375304132	Awo_c35420	-	thioredoxin TrxA2
18	15	Th. phaeum DSM 12270	409105810	Tph_c17320	-	thioredoxin TrxA
18	15	C. autoethanogenum DSM 10061	553906062	CAETHG_1893	-	thioredoxin
18	15	Thr. kivui DSM 2030	694166099	TKV_c10960	TKV_RS05275	thioredoxin TrxA
18	15	Thr. kivui DSM 2030	694166155	TKV_c11540	TKV_RS05570	thioredoxin-1
18	15	C. aceticum DSM 1496	766663039	CACET_RS03570	CACET_c07260	thiol reductase thioredoxin
18	15	C. aceticum DSM 1496	766664421	CACET_RS16840	CACET_c34600	thiol reductase thioredoxin
18	15	C. aceticum DSM 1496	766665489	CACET_RS06030	CACET_c12270	thiol reductase thioredoxin
18	15	C. scatologenes ATCC 25775	800895391	CSCA_0450	Csca_RS02100	thioredoxin
18	15	C. scatologenes ATCC 25775	800898780	CSCA_3839	Csca_RS18375	Thioredoxin domain protein
18	15	C. scatologenes ATCC 25775	800899282	CSCA_4341	Csca_RS21080	thioredoxin
18	15	C. scatologenes ATCC 25775	800896972	CSCA_2031	Csca_RS09690	Thioredoxin domain protein
18	15	C. scatologenes ATCC 25775	800896955	CSCA_2014	Csca_RS09610	thioredoxin
18	15	C. carboxidivorans P7	494123371	Ccar_RS19545	Ccar_19550	thiol reductase thioredoxin
18	15	C. carboxidivorans P7	494122036	Ccar_RS04560	Ccar_04560	thiol reductase thioredoxin
18	15	C. carboxidivorans P7	494120792	Ccar_RS22145	Ccar_22150	thiol reductase thioredoxin
18	15	C. carboxidivorans P7	494125473	Ccar_RS04485	Ccar_04485	thiol reductase thioredoxin
18	15	C. carboxidivorans P7	494122847	Ccar_RS12220	Ccar_12225	thiol reductase thioredoxin
18	15	E. limosum ATCC 8486	-	ELIM_c0567	-	Thioredoxin
18	15	E. limosum ATCC 8486	-	ELIM_c0592	-	Thioredoxin
18	15	E. limosum ATCC 8486	-	ELIM_c1504	-	Thioredoxin
19	11	P. difficile 630	115251020	CD630_19740	CD1974	Hfq-like RNA chaperone
19	11	Ca. hydrogenoformans Z-2901	77995532	CHY_1393	-	hfq protein
19	11	M. thermoacetica ATCC 39073	83572878	Moth_1116	-	RNA-binding protein Hfq
19	11	C. ljungdahlii DSM 13528	300435414	CLJU_c21210	CLJU_RS10415	predicted RNA-binding protein Hfq
19	11	Ac. arabaticum DSM 5501	302204007	Acear_1163	-	RNA-binding protein Hfq
19	11	Th. phaeum DSM 12270	409105475	Tph_c13840	-	RNA chaperone Hfq
19	11	C. autoethanogenum DSM 10061	553904390	CAETHG_0207	-	Protein hfq
19	11	Thr. kivui DSM 2030	694166277	TKV_c12770	TKV_RS06180	RNA-binding protein Hfq
19	11	Thr. kivui DSM 2030	694166067	TKV_c10640	TKV_RS05115	RNA chaperone Hfq
19	11	C. aceticum DSM 1496	766662991	CACET_RS09450	CACET_c19360	RNA-binding protein Hfq
19	11	C. scatologenes ATCC 25775	800896392	CSCA_1451	Csca_RS06835	RNA chaperone Hfq
19	11	C. carboxidivorans P7	494121279	Ccar_RS07445	Ccar_07445	RNA-binding protein Hfq
20	15	P. difficile 630	115252227	CD630_31700	CD3170	Enolase (2-phosphoglycerate dehydratase) (2-phospho-D-glycerate hydro-lyase)
20	15	Ca. hydrogenoformans Z-2901	77994855	CHY_0284	-	enolase
20	15	M. thermoacetica ATCC 39073	83572049	Moth_0266	-	enolase
20	15	C. ljungdahlii DSM 13528	300437169	CLJU_c39110	CLJU_RS19255	enolase
20	15	T. primitia ZAS-2	333739973	TREPR_0776	TREPR_RS15355	phosphopyruvate hydratase
20	15	Ac. arabaticum DSM 5501	302203197	Acear_0326	-	enolase
20	15	E. limosum KIST 612	308741669	ELI_4394	-	phosphopyruvate hydratase
20	15	A. woodii DSM 1030	375301298	Awo_c06340	-	enolase Eno
20	15	Th. phaeum DSM 12270	409104787	Tph_c06780	-	enolase Eno
20	15	C. autoethanogenum DSM 10061	553905925	CAETHG_1756	-	Enolase
20	15	Thr. kivui DSM 2030	694166613	TKV_c16300	TKV_RS07940	enolase Eno
20	15	C. aceticum DSM 1496	766666529	CACET_RS06095	CACET_c12390	enolase
20	15	C. scatologenes ATCC 25775	800898765	CSCA_3824	Csca_RS18300	Phosphopyruvate hydratase
20	15	C. carboxidivorans P7	494120776	Ccar_RS22220	Ccar_22225	phosphopyruvate hydratase
20	15	E. limosum ATCC 8486	-	ELIM_c0452	-	Enolase
21	10	P. difficile 630	115251495	CD630_24420	CD2442	Stage IV sporulation protein
21	10	Ca. hydrogenoformans Z-2901	77996287	CHY_0424	-	putative sporulation protein
21	10	M. thermoacetica ATCC 39073	83572370	Moth_0592	-	Putative stage IV sporulation YqfD
21	10	Ac. arabaticum DSM 5501	302203480	Acear_0616	-	sporulation protein YqfD
21	10	Th. phaeum DSM 12270	409106340	Tph_c22750	-	sporulation protein YqfD
21	10	C. autoethanogenum DSM 10061	553907056	CAETHG_2901	-	sporulation protein YqfD
21	10	Thr. kivui DSM 2030	694166008	TKV_c10020	TKV_RS04825	putative stage IV sporulation protein
21	10	C. aceticum DSM 1496	766666396	CACET_RS11470	CACET_c23450	stage IV sporulation protein
21	10	C. scatologenes ATCC 25775	800898467	CSCA_3526	Csca_RS16830	sporulation protein YqfD
21	10	C. carboxidivorans P7	494121365	Ccar_RS23640	Ccar_23645	stage IV sporulation protein
22	15	P. difficile 630	115249085	CD630_00801	CD0080A	50S ribosomal protein L29
22	15	Ca. hydrogenoformans Z-2901	77995602	CHY_2301	-	ribosomal protein L29
22	15	M. thermoacetica ATCC 39073	83574182	Moth_2452	-	LSU ribosomal protein L29P
22	15	C. ljungdahlii DSM 13528	300437353	CLJU_c40960	CLJU_RS20175	50S ribosomal protein L29
22	15	T. primitia ZAS-2	333739785	TREPR_1485	-	ribosomal protein L29
22	15	Ac. arabaticum DSM 5501	302203043	Acear_0170	-	LSU ribosomal protein L29P
22	15	E. limosum KIST 612	308741311	ELI_4027	-	ribosomal protein L29
22	15	A. woodii DSM 1030	375303473	Awo_c28560	-	50S ribosomal protein L29
22	15	Th. phaeum DSM 12270	409106626	Tph_c25770	-	ribosomal protein L29
22	15	C. autoethanogenum DSM 10061	553906108	CAETHG_1939	-	50S ribosomal protein L29
22	15	Thr. kivui DSM 2030	694167012	TKV_c20490	TKV_RS09995	ribosomal protein L29
22	15	C. aceticum DSM 1496	766666333	CACET_RS17595	CACET_c36150	50S ribosomal protein L29
22	15	C. scatologenes ATCC 25775	800899235	CSCA_4294	Csca_RS20845	ribosomal protein L29
22	15	C. carboxidivorans P7	494122601	Ccar_RS19780	Ccar_19785	50S ribosomal protein L29
22	15	E. limosum ATCC 8486	-	ELIM_c1261	-	50S ribosomal protein L29
23	9	P. difficile 630	115250436	CD630_13970	CD1397	conserved hypothetical protein, UPF0066 family
23	9	Ca. hydrogenoformans Z-2901	77995873	CHY_0500	-	conserved hypothetical protein TIGR00104
23	9	E. limosum KIST 612	308738808	ELI_1482	-	hypothetical protein
23	9	A. woodii DSM 1030	375300948	Awo_c02730	-	hypothetical protein
23	9	Th. phaeum DSM 12270	409104227	Tph_c01040	-	methyltransferase YaeB
23	9	Th. phaeum DSM 12270	409105867	Tph_c17910	-	putative formylmethanofuran dehydrogenase subunit E
23	9	Thr. kivui DSM 2030	694166723	TKV_c17420	TKV_RS08475	S-adenosyl-L-methionine-binding protein
23	9	C. aceticum DSM 1496	766664143	CACET_RS06275	CACET_c12770	hypothetical protein
23	9	C. scatologenes ATCC 25775	800896917	CSCA_1976	Csca_RS09420	hypothetical protein
23	9	E. limosum ATCC 8486	-	ELIM_c2842	-	Uncharacterized protein
24	15	P. difficile 630	328887507	CD630_00520	CD0052	Cysteinyl-tRNA synthetase (Cysteine--tRNA ligase) (CysRS)
24	15	Ca. hydrogenoformans Z-2901	77997044	CHY_2338	-	cysteinyl-tRNA synthetase
24	15	M. thermoacetica ATCC 39073	83574214	Moth_2484	-	cysteinyl-tRNA synthetase
24	15	C. ljungdahlii DSM 13528	300435380	CLJU_c20850	CLJU_RS10240	cysteinyl-tRNA synthetase
24	15	C. ljungdahlii DSM 13528	300437382	CLJU_c41270	CLJU_RS20330	cysteinyl-tRNA synthetase
24	15	T. primitia ZAS-2	333740861	TREPR_1627	TREPR_RS11530	cysteine--tRNA ligase
24	15	Ac. arabaticum DSM 5501	302203014	Acear_0141	-	cysteinyl-tRNA synthetase
24	15	E. limosum KIST 612	308738436	ELI_1108	-	cysteinyl-tRNA synthetase
24	15	A. woodii DSM 1030	375303568	Awo_c29680	-	cysteinyl-tRNA synthetase CysS
24	15	Th. phaeum DSM 12270	409104610	Tph_c04930	-	cysteinyl-tRNA synthetase CysS
24	15	C. autoethanogenum DSM 10061	553904355	CAETHG_0170	-	Cysteinyl-tRNA synthetase
24	15	C. autoethanogenum DSM 10061	553906137	CAETHG_1968	-	Cysteinyl-tRNA synthetase
24	15	Thr. kivui DSM 2030	694167040	TKV_c20780	TKV_RS10145	cysteine--tRNA ligase CysS
24	15	C. aceticum DSM 1496	766665996	CACET_RS17750	CACET_c36450	cysteine--tRNA ligase
24	15	C. scatologenes ATCC 25775	800899205	CSCA_4264	Csca_RS20685	cysteinyl-tRNA synthetase
24	15	C. scatologenes ATCC 25775	800895288	CSCA_0347	Csca_RS01635	cysteinyl-tRNA synthetase
24	15	C. carboxidivorans P7	494123255	Ccar_RS19940	Ccar_19945	cysteine--tRNA ligase
24	15	C. carboxidivorans P7	494120463	Ccar_RS12825	Ccar_12830	cysteine--tRNA ligase
24	15	E. limosum ATCC 8486	-	ELIM_c2565	-	Cysteine--tRNA ligase
25	15	P. difficile 630	115250588	CD630_15470	CD1547	ATP phosphoribosyltransferase regulatory subunit
25	15	P. difficile 630	115251792	CD630_27400	CD2740	Histidyl-tRNA synthetase (Histidine--tRNA ligase) (HisRS)
25	15	Ca. hydrogenoformans Z-2901	77996194	CHY_1083	-	putative ATP phosphoribosyltransferase, regulatory subunit
25	15	Ca. hydrogenoformans Z-2901	77996181	CHY_2205	-	histidyl-tRNA synthetase
25	15	M. thermoacetica ATCC 39073	83573427	Moth_1677	-	histidyl-tRNA synthetase
25	15	M. thermoacetica ATCC 39073	83573781	Moth_2037	-	ATP phosphoribosyltransferase regulatory subunit
25	15	C. ljungdahlii DSM 13528	300434467	CLJU_c11660	CLJU_RS05720	ATP phosphoribosyltransferase, regulatory subunit
25	15	C. ljungdahlii DSM 13528	300436645	CLJU_c33670	CLJU_RS16595	histidyl-tRNA synthetase
25	15	T. primitia ZAS-2	333739284	TREPR_2696	TREPR_RS06635	histidine--tRNA ligase
25	15	Ac. arabaticum DSM 5501	302203584	Acear_0722	-	histidyl-tRNA synthetase
25	15	Ac. arabaticum DSM 5501	302204293	Acear_1461	-	histidyl-tRNA synthetase 2
25	15	E. limosum KIST 612	308737720	ELI_0363	-	histidine-tRNA ligase (histidyl-tRNA synthetase)
25	15	E. limosum KIST 612	308741334	ELI_4052	-	histidine--tRNA ligase
25	15	A. woodii DSM 1030	375302859	Awo_c22190	-	histidyl-tRNA synthetase HisZ
25	15	A. woodii DSM 1030	375303489	Awo_c28740	-	histidyl-tRNA synthetase HisS
25	15	Th. phaeum DSM 12270	409104986	Tph_c08810	-	histidyl-tRNA ligase HisZ
25	15	Th. phaeum DSM 12270	409105345	Tph_c12490	-	histidyl-tRNA synthetase HisS
25	15	C. autoethanogenum DSM 10061	553905440	CAETHG_1265	-	Histidyl-tRNA synthetase
25	15	C. autoethanogenum DSM 10061	553907410	CAETHG_3257	-	ATP phosphoribosyltransferase regulatory subunit
25	15	Thr. kivui DSM 2030	694166151	TKV_c11500	TKV_RS05550	histidine--tRNA ligase HisS
25	15	Thr. kivui DSM 2030	694166828	TKV_c18490	TKV_RS08980	ATP phosphoribosyltransferase regulatory
25	15	C. aceticum DSM 1496	766663385	CACET_RS02555	CACET_c05170	hypothetical protein
25	15	C. aceticum DSM 1496	766666161	CACET_RS00880	CACET_c01780	ATP phosphoribosyltransferase regulatory
25	15	C. scatologenes ATCC 25775	800897850	CSCA_2909	Csca_RS13915	histidyl-tRNA synthetase 2
25	15	C. scatologenes ATCC 25775	800899812	CSCA_4871	Csca_RS23740	histidyl-tRNA synthetase
25	15	C. carboxidivorans P7	494122688	Ccar_RS17030	Ccar_17035	histidine--tRNA ligase
25	15	C. carboxidivorans P7	494121637	Ccar_RS00260	Ccar_00260	ATP phosphoribosyltransferase regulatory
25	15	E. limosum ATCC 8486	-	ELIM_c0948	-	ATP phosphoribosyltransferase regulatory subunit
25	15	E. limosum ATCC 8486	-	ELIM_c1243	-	Histidine--tRNA ligase
26	14	P. difficile 630	115250191	CD630_11590	CD1159	conserved hypothetical protein
26	14	Ca. hydrogenoformans Z-2901	77995072	CHY_0363	-	conserved hypothetical protein
26	14	M. thermoacetica ATCC 39073	83572333	Moth_0555	-	conserved hypothetical protein
26	14	C. ljungdahlii DSM 13528	300434037	CLJU_c07340	CLJU_RS03615	conserved hypothetical protein
26	14	Ac. arabaticum DSM 5501	302203431	Acear_0566	-	Protein of unknown function DUF2344
26	14	E. limosum KIST 612	308739476	ELI_2153	-	hypothetical protein
26	14	A. woodii DSM 1030	375302651	Awo_c20070	-	hypothetical protein
26	14	Th. phaeum DSM 12270	409104719	Tph_c06070	-	hypothetical protein
26	14	C. autoethanogenum DSM 10061	553906983	CAETHG_2826	-	Protein of unknown function DUF2344
26	14	Thr. kivui DSM 2030	694165929	TKV_c09210	TKV_RS04435	radical SAM-linked protein
26	14	C. aceticum DSM 1496	766663940	CACET_RS08065	CACET_c16530	hypothetical protein
26	14	C. scatologenes ATCC 25775	800899914	CSCA_4973	Csca_RS24210	hypothetical protein
26	14	C. carboxidivorans P7	737807414	Ccar_RS15930	Ccar_15935	radical SAM protein
26	14	E. limosum ATCC 8486	-	ELIM_c3425	-	Radical SAM-linked protein
27	15	P. difficile 630	115249070	CD630_00660	CD0066	DNA-directed RNA polymerase subunit beta
27	15	Ca. hydrogenoformans Z-2901	77995721	CHY_2318	-	DNA-directed RNA polymerase, beta subunit
27	15	M. thermoacetica ATCC 39073	83574198	Moth_2468	-	DNA-directed RNA polymerase subunit beta
27	15	C. ljungdahlii DSM 13528	300437369	CLJU_c41120	CLJU_RS20255	DNA-directed RNA polymerase beta chain
27	15	T. primitia ZAS-2	333739860	TREPR_0930	TREPR_RS14655	DNA-directed RNA polymerase, beta subunit
27	15	Ac. arabaticum DSM 5501	302203028	Acear_0155	-	DNA-directed RNA polymerase subunit beta
27	15	E. limosum KIST 612	308741461	ELI_4179	-	DNA-directed RNA polymerase subunit beta
27	15	A. woodii DSM 1030	375301567	Awo_c09100	-	DNA-directed RNA polymerase beta subunit RpoB
27	15	Th. phaeum DSM 12270	409106642	Tph_c25930	-	DNA-directed RNA polymerase subunit beta
27	15	C. autoethanogenum DSM 10061	553906124	CAETHG_1955	-	DNA-directed RNA polymerase subunit beta
27	15	Thr. kivui DSM 2030	694167028	TKV_c20650	TKV_RS10075	DNA-directed RNA polymerase subunit beta
27	15	C. aceticum DSM 1496	766666676	CACET_RS17675	CACET_c36310	DNA-directed RNA polymerase subunit beta
27	15	C. scatologenes ATCC 25775	800899219	CSCA_4278	Csca_RS20765	DNA-directed RNA polymerase, beta subunit
27	15	C. carboxidivorans P7	494123791	Ccar_RS19860	Ccar_19865	DNA-directed RNA polymerase subunit beta
27	15	E. limosum ATCC 8486	-	ELIM_c1132	-	DNA-directed RNA polymerase subunit beta
28	14	P. difficile 630	115251634	CD630_25780	CD2578	putative serine/threonine-protein kinase and phosphatase
28	14	Ca. hydrogenoformans Z-2901	77994956	CHY_1478	-	putative serine/threonine protein kinase
28	14	M. thermoacetica ATCC 39073	83572677	Moth_0912	-	serine/threonine protein kinase
28	14	C. ljungdahlii DSM 13528	300434563	CLJU_c12620	CLJU_RS06195	serine/threonine protein kinase
28	14	Ac. arabaticum DSM 5501	302204266	Acear_1434	-	serine/threonine protein kinase with PASTA sensor(s)
28	14	E. limosum KIST 612	308740625	ELI_3323	-	hypothetical protein
28	14	A. woodii DSM 1030	375302797	Awo_c21560	-	serine/threonine-protein kinase PrkC
28	14	Th. phaeum DSM 12270	409105507	Tph_c14230	-	serine/threonine-protein kinase Sps
28	14	C. autoethanogenum DSM 10061	553907497	CAETHG_3344	-	serine/threonine protein kinase with PASTA sensor(s)
28	14	Thr. kivui DSM 2030	694166414	TKV_c14140	TKV_RS06860	serine/threonine-protein kinase Sps1
28	14	C. aceticum DSM 1496	766666116	CACET_RS10190	CACET_c20840	hypothetical protein
28	14	C. scatologenes ATCC 25775	800897776	CSCA_2835	Csca_RS13555	kinase domain protein
28	14	C. carboxidivorans P7	494124730	Ccar_RS00620	Ccar_00620	protein kinase
28	14	E. limosum ATCC 8486	-	ELIM_c1976	-	Uncharacterized protein
29	15	P. difficile 630	115249092	CD630_00860	CD0086	50S ribosomal protein L6
29	15	Ca. hydrogenoformans Z-2901	77994854	CHY_2294	-	ribosomal protein L6
29	15	M. thermoacetica ATCC 39073	83574175	Moth_2445	-	LSU ribosomal protein L6P
29	15	C. ljungdahlii DSM 13528	300437346	CLJU_c40890	CLJU_RS20140	50S ribosomal protein L6
29	15	T. primitia ZAS-2	333741289	TREPR_1492	TREPR_RS12125	50S ribosomal protein L6 (BL10)
29	15	Ac. arabaticum DSM 5501	302203050	Acear_0177	-	LSU ribosomal protein L6P
29	15	E. limosum KIST 612	308741304	ELI_4020	-	hypothetical protein
29	15	A. woodii DSM 1030	375303466	Awo_c28490	-	50S ribosomal protein L6
29	15	Th. phaeum DSM 12270	409106619	Tph_c25700	-	50S ribosomal protein L6
29	15	C. autoethanogenum DSM 10061	553906101	CAETHG_1932	-	Ribosomal protein L6, subgroup
29	15	Thr. kivui DSM 2030	694167005	TKV_c20420	TKV_RS09960	50S ribosomal protein L6
29	15	C. aceticum DSM 1496	766666340	CACET_RS17560	CACET_c36080	50S ribosomal protein L6
29	15	C. scatologenes ATCC 25775	800899242	CSCA_4301	Csca_RS20880	ribosomal protein L6 signature 1
29	15	C. carboxidivorans P7	494122608	Ccar_RS19745	Ccar_19750	50S ribosomal protein L6
29	15	E. limosum ATCC 8486	-	ELIM_c1268	-	50S ribosomal protein L6
30	15	P. difficile 630	115251834	CD630_27810	CD2781	Transmembrane virulence factor, MviN family protein
30	15	Ca. hydrogenoformans Z-2901	77997102	CHY_0409	-	integral membrane protein MviN
30	15	Ca. hydrogenoformans Z-2901	77995545	CHY_0546	-	integral membrane protein MviN
30	15	M. thermoacetica ATCC 39073	83571999	Moth_0216	-	integral membrane protein MviN
30	15	M. thermoacetica ATCC 39073	83572760	Moth_0997	-	integral membrane protein MviN
30	15	C. ljungdahlii DSM 13528	300433843	CLJU_c05280	CLJU_RS02595	membrane protein
30	15	C. ljungdahlii DSM 13528	300433868	CLJU_c05530	CLJU_RS02720	putative polysaccharide biosynthesis protein
30	15	C. ljungdahlii DSM 13528	300436682	CLJU_c34040	CLJU_RS16780	virulence factor MviN related protein
30	15	C. ljungdahlii DSM 13528	300436690	CLJU_c34120	CLJU_RS16820	predicted virulence factor MviN related protein
30	15	T. primitia ZAS-2	333740545	TREPR_3468	TREPR_RS03065	integral membrane protein MviN
30	15	Ac. arabaticum DSM 5501	302204963	Acear_2155	-	polysaccharide biosynthesis protein
30	15	E. limosum KIST 612	308739135	ELI_1811	-	polysaccharide biosynthesis protein
30	15	E. limosum KIST 612	308739299	ELI_1976	-	polysaccharide biosynthesis protein
30	15	E. limosum KIST 612	308739887	ELI_2565	-	hypothetical protein
30	15	E. limosum KIST 612	308740004	ELI_2683	-	polysaccharide biosynthesis protein
30	15	A. woodii DSM 1030	375301989	Awo_c13390	-	polysaccharide biosynthesis protein
30	15	A. woodii DSM 1030	375302736	Awo_c20940	-	putative membrane protein
30	15	Th. phaeum DSM 12270	409104393	Tph_c02710	-	polysaccharide biosynthesis protein
30	15	Th. phaeum DSM 12270	409104644	Tph_c05310	-	virulence factor MviN
30	15	Th. phaeum DSM 12270	409106185	Tph_c21160	-	virulence factor MviN
30	15	C. autoethanogenum DSM 10061	553905477	CAETHG_1302	-	integral membrane protein MviN
30	15	C. autoethanogenum DSM 10061	553905485	CAETHG_1310	-	integral membrane protein MviN
30	15	C. autoethanogenum DSM 10061	553906769	CAETHG_2610	-	polysaccharide biosynthesis protein
30	15	C. autoethanogenum DSM 10061	553906792	CAETHG_2635	-	polysaccharide biosynthesis protein
30	15	Thr. kivui DSM 2030	694165210	TKV_c01760	TKV_RS00875	protein MurJ
30	15	C. aceticum DSM 1496	766664759	CACET_RS00710	CACET_c01440	hypothetical protein
30	15	C. scatologenes ATCC 25775	800894979	CSCA_0038	Csca_RS00180	hypothetical protein
30	15	C. scatologenes ATCC 25775	800899727	CSCA_4786	Csca_RS23335	virulence factor MviN-related protein
30	15	C. scatologenes ATCC 25775	800899735	CSCA_4794	Csca_RS23375	integral membrane protein MviN
30	15	C. carboxidivorans P7	494120675	Ccar_RS14180	Ccar_14185	polysaccharide biosynthesis protein
30	15	C. carboxidivorans P7	494122156	Ccar_RS17225	Ccar_17230	lipid II flippase MurJ
30	15	C. carboxidivorans P7	494122152	Ccar_RS17245	Ccar_17250	integral membrane protein MviN
30	15	E. limosum ATCC 8486	-	ELIM_c3274	-	Polysaccharide biosynthesis protein
30	15	E. limosum ATCC 8486	-	ELIM_c3654	-	Uncharacterized protein
30	15	E. limosum ATCC 8486	-	ELIM_c3815	-	Membrane protein involved in the export of O-antigen and teichoic acid
30	15	E. limosum ATCC 8486	-	ELIM_c3920	-	Uncharacterized protein
31	15	P. difficile 630	115251632	CD630_25760	CD2576	putative GTPase
31	15	P. difficile 630	115252425	CD630_33680	CD3368	putative ribosome biogenesis GTPase RsgA; putative EngC-like GTPase
31	15	Ca. hydrogenoformans Z-2901	77995080	CHY_1477	-	GTP-binding protein
31	15	M. thermoacetica ATCC 39073	83572678	Moth_0913	-	GTPase EngC
31	15	C. ljungdahlii DSM 13528	300434564	CLJU_c12630	CLJU_RS06200	predicted GTPase
31	15	T. primitia ZAS-2	333738480	TREPR_2243	TREPR_RS08780	ribosome small subunit-dependent GTPase A
31	15	Ac. arabaticum DSM 5501	302204265	Acear_1433	-	ribosome small subunit-dependent GTPase A
31	15	E. limosum KIST 612	308738778	ELI_1452	-	ribosome small subunit-dependent GTPase A
31	15	E. limosum KIST 612	308740624	ELI_3322	-	ribosome small subunit-dependent GTPase A
31	15	A. woodii DSM 1030	375302796	Awo_c21550	-	ribosome-associated GTPase RsgA
31	15	A. woodii DSM 1030	375303946	Awo_c33520	-	ribosome small subunit-dependent GTPase A
31	15	Th. phaeum DSM 12270	409105506	Tph_c14220	-	ribosome biogenesis GTPase RsgA
31	15	C. autoethanogenum DSM 10061	553907498	CAETHG_3345	-	ribosome biogenesis GTPase RsgA
31	15	Thr. kivui DSM 2030	694166413	TKV_c14130	TKV_RS06855	putative ribosome biogenesis GTPase RsgA
31	15	C. aceticum DSM 1496	766664577	CACET_RS14875	CACET_c30510	ribosome small subunit-dependent GTPase
31	15	C. aceticum DSM 1496	766666115	CACET_RS10185	CACET_c20830	GTPase RsgA
31	15	C. scatologenes ATCC 25775	800897775	CSCA_2834	Csca_RS13550	ribosome small subunit-dependent GTPase A
31	15	C. carboxidivorans P7	850374151	Ccar_RS00625	Ccar_00625	ribosome biogenesis GTPase RsgA
31	15	E. limosum ATCC 8486	-	ELIM_c1977	-	Ribosome small subunit-dependent GTPase A
31	15	E. limosum ATCC 8486	-	ELIM_c2171	-	Ribosome small subunit-dependent GTPase A
32	15	P. difficile 630	328887509	CD630_00740	CD0074	50S ribosomal protein L4
32	15	Ca. hydrogenoformans Z-2901	77995443	CHY_2308	-	ribosomal protein L4
32	15	M. thermoacetica ATCC 39073	83574189	Moth_2459	-	LSU ribosomal protein L4P
32	15	C. ljungdahlii DSM 13528	300437360	CLJU_c41030	CLJU_RS20210	50S ribosomal protein L4
32	15	T. primitia ZAS-2	333740923	TREPR_1478	TREPR_RS12190	ribosomal protein, L4/L1 family
32	15	Ac. arabaticum DSM 5501	302203036	Acear_0163	-	LSU ribosomal protein L4P
32	15	E. limosum KIST 612	308741318	ELI_4034	-	ribosomal protein L4/L1e
32	15	A. woodii DSM 1030	375303479	Awo_c28620	-	50S ribosomal protein L4
32	15	Th. phaeum DSM 12270	409106633	Tph_c25840	-	50S ribosomal protein L4
32	15	C. autoethanogenum DSM 10061	553906115	CAETHG_1946	-	ribosomal protein L4/L1e
32	15	Thr. kivui DSM 2030	694167019	TKV_c20560	TKV_RS10030	50S ribosomal protein L4
32	15	C. aceticum DSM 1496	766666326	CACET_RS17630	CACET_c36220	50S ribosomal protein L4
32	15	C. scatologenes ATCC 25775	800899228	CSCA_4287	Csca_RS20810	ribosomal protein L4/L1e
32	15	C. carboxidivorans P7	494122594	Ccar_RS19815	Ccar_19820	50S ribosomal protein L4
32	15	E. limosum ATCC 8486	-	ELIM_c1254	-	50S ribosomal protein L4
33	15	P. difficile 630	115249153	CD630_01440	CD0144	Peptide chain release factor 2 (RF-2)
33	15	Ca. hydrogenoformans Z-2901	77996357	CHY_0163	-	peptide chain release factor 2
33	15	M. thermoacetica ATCC 39073	83572013	Moth_0230	-	bacterial peptide chain release factor 2 (bRF-2)
33	15	C. ljungdahlii DSM 13528	300433582	CLJU_c02640	CLJU_RS01290	peptide chain release factor B
33	15	T. primitia ZAS-2	333740412	TREPR_1766	TREPR_RS10880	peptide chain release factor 2
33	15	Ac. arabaticum DSM 5501	302203148	Acear_0277	-	bacterial peptide chain release factor 2 (bRF-2)
33	15	E. limosum KIST 612	308740942	ELI_3646	-	peptide chain release factor 2
33	15	A. woodii DSM 1030	375303422	Awo_c28050	-	peptide chain release factor 2
33	15	Th. phaeum DSM 12270	409104758	Tph_c06490	-	peptide chain release factor 2
33	15	C. autoethanogenum DSM 10061	553906526	CAETHG_2365	-	peptide chain release factor 2
33	15	Thr. kivui DSM 2030	694165536	TKV_c05080	TKV_RS02485	peptide chain release factor 2
33	15	C. aceticum DSM 1496	766666268	CACET_RS01535	CACET_c03100	peptide chain release factor 2
33	15	C. scatologenes ATCC 25775	800898837	CSCA_3896	Csca_RS18670	peptide chain release factor 2
33	15	C. carboxidivorans P7	494124088	Ccar_RS21855	Ccar_21860	peptide chain release factor 2
33	15	E. limosum ATCC 8486	-	ELIM_c1617	-	Peptide chain release factor 2
34	15	P. difficile 630	115249037	CD630_00340	CD0034	putative xylose transporter, sodium:galactoside symporter family
34	15	P. difficile 630	115249697	CD630_06810	CD0681	Transporter, Major Facilitator Superfamily (MFS)
34	15	P. difficile 630	115249832	CD630_08150	CD0815	Transporter, Major Facilitator Superfamily (MFS)
34	15	P. difficile 630	328887605	CD630_13800	CD1380	Transporter, Major Facilitator Superfamily (MFS)
34	15	P. difficile 630	115250661	CD630_16200	CD1620	Transporter, Major Facilitator Superfamily (MFS)
34	15	P. difficile 630	115251073	CD630_20190	CD2019	Transporter drug resistance, Major Facilitator Superfamily (MFS)
34	15	P. difficile 630	115251255	CD630_22010	CD2201	Transporter, Major Facilitator Superfamily (MFS)
34	15	P. difficile 630	115251475	CD630_24230	CD2423	Transporter, Major Facilitator Superfamily (MFS)
34	15	P. difficile 630	115251512	CD630_24580	CD2458	Transporter, Major Facilitator Superfamily (MFS)
34	15	P. difficile 630	115251559	CD630_25060	CD2506	Transporter, Major Facilitator Superfamily (MFS)
34	15	P. difficile 630	115252355	CD630_32990	CD3299	Transporter, Major Facilitator Superfamily (MFS)
34	15	P. difficile 630	115252368	CD630_33120	CD3312	Transporter, Major Facilitator Superfamily (MFS)
34	15	P. difficile 630	115252640	CD630_35760	CD3576	Transporter, Major Facilitator Superfamily (MFS)
34	15	Ca. hydrogenoformans Z-2901	77994757	CHY_0098	-	putative transporter
34	15	Ca. hydrogenoformans Z-2901	77996524	CHY_0373	-	putative transporter
34	15	Ca. hydrogenoformans Z-2901	77994769	CHY_0588	-	drug resistance transporter, EmrB/QacA family protein
34	15	Ca. hydrogenoformans Z-2901	77996986	CHY_0814	-	drug resistance transporter, EmrB/QacA family
34	15	Ca. hydrogenoformans Z-2901	77994797	CHY_0815	-	putative fosmidomycin resistance protein
34	15	Ca. hydrogenoformans Z-2901	77994914	CHY_1115	-	putative transporter
34	15	Ca. hydrogenoformans Z-2901	77997242	CHY_1864	-	drug resistance transporter, EmrB/QacA family
34	15	Ca. hydrogenoformans Z-2901	77996334	CHY_2032	-	putative transporter
34	15	Ca. hydrogenoformans Z-2901	77995200	CHY_2266	-	major facilitator superfamily protein
34	15	Ca. hydrogenoformans Z-2901	77996292	CHY_2417	-	putative fosmidomycin resistance protein
34	15	M. thermoacetica ATCC 39073	83571903	Moth_0116	-	Major facilitator superfamily MFS_1
34	15	M. thermoacetica ATCC 39073	83572255	Moth_0477	-	Major facilitator superfamily MFS_1
34	15	M. thermoacetica ATCC 39073	83572762	Moth_0999	-	Drug resistance transporter EmrB/QacA subfamily
34	15	M. thermoacetica ATCC 39073	83572973	Moth_1211	-	Drug resistance transporter EmrB/QacA subfamily
34	15	M. thermoacetica ATCC 39073	83573276	Moth_1519	-	Major facilitator superfamily MFS_1
34	15	M. thermoacetica ATCC 39073	83573344	Moth_1590	-	Major facilitator superfamily MFS_1
34	15	M. thermoacetica ATCC 39073	83573843	Moth_2103	-	Major facilitator superfamily MFS_1
34	15	M. thermoacetica ATCC 39073	83574059	Moth_2324	-	Drug resistance transporter EmrB/QacA subfamily
34	15	M. thermoacetica ATCC 39073	83574079	Moth_2345	-	Major facilitator superfamily MFS_1
34	15	M. thermoacetica ATCC 39073	83574143	Moth_2413	-	Major facilitator superfamily MFS_1
34	15	C. ljungdahlii DSM 13528	300433452	CLJU_c01250	CLJU_RS00610	putative cation symporter
34	15	C. ljungdahlii DSM 13528	300433702	CLJU_c03870	CLJU_RS01890	predicted transporter protein
34	15	C. ljungdahlii DSM 13528	300433752	CLJU_c04370	CLJU_RS02135	predicted transporter protein
34	15	C. ljungdahlii DSM 13528	300433783	CLJU_c04680	CLJU_RS02290	predicted permease, major facilitator superfamily
34	15	C. ljungdahlii DSM 13528	300434117	CLJU_c08160	CLJU_RS04020	predicted permease
34	15	C. ljungdahlii DSM 13528	300434187	CLJU_c08860	CLJU_RS04370	predicted transporter
34	15	C. ljungdahlii DSM 13528	300434654	CLJU_c13530	CLJU_RS06645	putative sugar:sodium symporter
34	15	C. ljungdahlii DSM 13528	300434663	CLJU_c13620	CLJU_RS06685	predicted MFS transporter
34	15	C. ljungdahlii DSM 13528	300434715	CLJU_c14140	CLJU_RS06935	putative permease
34	15	C. ljungdahlii DSM 13528	300434728	CLJU_c14270	CLJU_RS07000	predicted transport protein
34	15	C. ljungdahlii DSM 13528	300434783	CLJU_c14820	CLJU_RS07260	major facilitator family transporter
34	15	C. ljungdahlii DSM 13528	300434875	CLJU_c15780	CLJU_RS07735	predicted substrate transporter
34	15	C. ljungdahlii DSM 13528	300435269	CLJU_c19740	CLJU_RS09675	putative multidrug resistance efflux pump
34	15	C. ljungdahlii DSM 13528	300435350	CLJU_c20550	CLJU_RS10090	putative sugar/Na+(H+) symporter
34	15	C. ljungdahlii DSM 13528	300435407	CLJU_c21140	CLJU_RS10380	predicted transporter protein
34	15	C. ljungdahlii DSM 13528	300435564	CLJU_c22710	CLJU_RS11175	putative Na+/sugar symporter
34	15	C. ljungdahlii DSM 13528	300435565	CLJU_c22740	CLJU_RS11185	putative transporter protein
34	15	C. ljungdahlii DSM 13528	300435789	CLJU_c24980	CLJU_RS12305	predicted transporter protein
34	15	C. ljungdahlii DSM 13528	300435877	CLJU_c25860	CLJU_RS12740	predicted sugar:sodium symporter
34	15	C. ljungdahlii DSM 13528	300435953	CLJU_c26620	CLJU_RS13120	predicted transporter protein, MFS family
34	15	C. ljungdahlii DSM 13528	300436099	CLJU_c28120	CLJU_RS13890	predicted MFS-transporter
34	15	C. ljungdahlii DSM 13528	300436226	CLJU_c29450	CLJU_RS14525	predicted transporter protein, MFS family
34	15	C. ljungdahlii DSM 13528	300436357	CLJU_c30760	CLJU_RS15170	predicted transporter protein, MFS family
34	15	C. ljungdahlii DSM 13528	300436366	CLJU_c30850	CLJU_RS15220	predicted drug resistance protein
34	15	C. ljungdahlii DSM 13528	300436503	CLJU_c32230	CLJU_RS15885	predicted permease
34	15	C. ljungdahlii DSM 13528	300436558	CLJU_c32790	CLJU_RS16160	predicted transporter protein
34	15	C. ljungdahlii DSM 13528	300436777	CLJU_c35030	CLJU_RS17260	predicted transporter protein
34	15	C. ljungdahlii DSM 13528	300436851	CLJU_c35770	CLJU_RS17615	predicted transport protein
34	15	C. ljungdahlii DSM 13528	300436884	CLJU_c36100	CLJU_RS17760	predicted transporter protein
34	15	C. ljungdahlii DSM 13528	300436975	CLJU_c37160	CLJU_RS18295	predicted permease
34	15	C. ljungdahlii DSM 13528	300437097	CLJU_c38390	CLJU_RS18910	putative sugar transporter
34	15	C. ljungdahlii DSM 13528	300437250	CLJU_c39930	CLJU_RS19670	predicted transporter protein
34	15	T. primitia ZAS-2	333741318	TREPR_3570	TREPR_RS02605	transporter, major facilitator family
34	15	T. primitia ZAS-2	333738973	TREPR_3214	TREPR_RS04225	transporter, major facilitator family
34	15	T. primitia ZAS-2	333738285	TREPR_2897	TREPR_RS05700	transporter, major facilitator family
34	15	T. primitia ZAS-2	333739321	TREPR_2770	TREPR_RS06285	sugar transporter
34	15	T. primitia ZAS-2	333739948	TREPR_2227	TREPR_RS08860	transport protein
34	15	T. primitia ZAS-2	333740344	TREPR_1559	TREPR_RS11815	transporter, major facilitator family
34	15	Ac. arabaticum DSM 5501	302204174	Acear_1339	-	major facilitator superfamily MFS_1
34	15	E. limosum KIST 612	308737480	ELI_0115	-	transporter
34	15	E. limosum KIST 612	308737668	ELI_0309	-	Na+/melibiose symporter-like transporter
34	15	E. limosum KIST 612	308737707	ELI_0348	-	major facilitator superfamily MFS_1
34	15	E. limosum KIST 612	308737838	ELI_0482	-	transporter
34	15	E. limosum KIST 612	308737841	ELI_0485	-	transporter
34	15	E. limosum KIST 612	308737877	ELI_0521	-	hypothetical protein
34	15	E. limosum KIST 612	308738238	ELI_0886	-	putative transporter protein
34	15	E. limosum KIST 612	308738351	ELI_1023	-	sugar (glycoside-Pentoside-hexuronide) transporter
34	15	E. limosum KIST 612	308738874	ELI_1548	-	hypothetical protein
34	15	E. limosum KIST 612	308739098	ELI_1772	-	major facilitator superfamily MFS_1
34	15	E. limosum KIST 612	308740132	ELI_2811	-	major facilitator family protein
34	15	E. limosum KIST 612	308740276	ELI_2967	-	drug resistance transporter
34	15	E. limosum KIST 612	308740471	ELI_3162	-	sugar (Glycoside-Pentoside-Hexuronide) transporter
34	15	E. limosum KIST 612	308741467	ELI_4185	-	sugar (Glycoside-Pentoside-Hexuronide) transporter
34	15	E. limosum KIST 612	308741558	ELI_4278	-	hypothetical protein
34	15	E. limosum KIST 612	308741561	ELI_4281	-	hypothetical protein
34	15	A. woodii DSM 1030	375300766	Awo_c00900	-	major facilitator superfamily MFS_1 transporter
34	15	A. woodii DSM 1030	375300981	Awo_c03060	-	transporter protein
34	15	A. woodii DSM 1030	375301050	Awo_c03830	-	EmrB-like drug resistance transporter protein
34	15	A. woodii DSM 1030	375301059	Awo_c03920	-	major facilitator superfamily MFS_1 transporter
34	15	A. woodii DSM 1030	375301097	Awo_c04300	-	major facilitator superfamily MFS_1 transporter
34	15	A. woodii DSM 1030	375301121	Awo_c04560	-	major facilitator superfamily MFS_1 transporter
34	15	A. woodii DSM 1030	375301575	Awo_c09180	-	putative xylose-proton symporter
34	15	A. woodii DSM 1030	375301840	Awo_c11900	-	major facilitator superfamily MFS_1 transporter
34	15	A. woodii DSM 1030	375301999	Awo_c13490	-	major facilitator superfamily MFS_1 transporter
34	15	A. woodii DSM 1030	375302175	Awo_c15270	-	sugar/cation symporter
34	15	A. woodii DSM 1030	375302178	Awo_c15300	-	sugar/cation symporter
34	15	A. woodii DSM 1030	375302229	Awo_c15810	-	major facilitator superfamily MFS_1 transporter
34	15	A. woodii DSM 1030	375302656	Awo_c20120	-	major facilitator superfamily MFS_1 transporter
34	15	A. woodii DSM 1030	375302887	Awo_c22470	-	major facilitator superfamily MFS_1 transporter
34	15	A. woodii DSM 1030	375303163	Awo_c25400	-	major facilitator superfamily MFS_1 transporter
34	15	A. woodii DSM 1030	375303165	Awo_c25420	-	major facilitator superfamily MFS_1 transporter
34	15	A. woodii DSM 1030	375303353	Awo_c27340	-	putative lactose permease LacY
34	15	A. woodii DSM 1030	375303795	Awo_c32010	-	major facilitator superfamily MFS_1 transporter
34	15	A. woodii DSM 1030	375303797	Awo_c32030	-	drug resistance transporter, EmrB/QacA subfamily
34	15	A. woodii DSM 1030	375303867	Awo_c32730	-	drug resistance transporter, Bcr/CflA subfamily
34	15	A. woodii DSM 1030	375303960	Awo_c33660	-	major facilitator superfamily MFS_1 transporter
34	15	Th. phaeum DSM 12270	409104590	Tph_c04730	-	MFS-1 transporter
34	15	Th. phaeum DSM 12270	409105324	Tph_c12280	-	multidrug resistance protein Stp
34	15	Th. phaeum DSM 12270	409105866	Tph_c17900	-	fosmidomycin resistance protein FsR
34	15	Th. phaeum DSM 12270	409106251	Tph_c21840	-	drug resistance transporter, Bcr/CflA subfamily
34	15	Th. phaeum DSM 12270	409106546	Tph_c24970	-	MFS transporter
34	15	Th. phaeum DSM 12270	409106766	Tph_c27260	-	MFS-1 transporter
34	15	C. autoethanogenum DSM 10061	553904323	CAETHG_0138	-	sugar (Glycoside-Pentoside-Hexuronide) transporter
34	15	C. autoethanogenum DSM 10061	553904383	CAETHG_0200	-	General substrate transporter
34	15	C. autoethanogenum DSM 10061	553904744	CAETHG_0565	-	major facilitator superfamily MFS_1
34	15	C. autoethanogenum DSM 10061	553904834	CAETHG_0655	-	sugar (Glycoside-Pentoside-Hexuronide) transporter
34	15	C. autoethanogenum DSM 10061	553904922	CAETHG_0743	-	major facilitator superfamily MFS_1
34	15	C. autoethanogenum DSM 10061	553905114	CAETHG_0939	-	drug resistance transporter, EmrB/QacA subfamily
34	15	C. autoethanogenum DSM 10061	553905255	CAETHG_1080	-	major facilitator superfamily MFS_1
34	15	C. autoethanogenum DSM 10061	553905326	CAETHG_1151	-	major facilitator superfamily MFS_1
34	15	C. autoethanogenum DSM 10061	553905352	CAETHG_1177	-	drug resistance transporter, EmrB/QacA subfamily
34	15	C. autoethanogenum DSM 10061	553905587	CAETHG_1412	-	drug resistance transporter, EmrB/QacA subfamily
34	15	C. autoethanogenum DSM 10061	553905660	CAETHG_1485	-	drug resistance transporter, Bcr/CflA subfamily
34	15	C. autoethanogenum DSM 10061	553905692	CAETHG_1519	-	major facilitator superfamily MFS_1
34	15	C. autoethanogenum DSM 10061	553906008	CAETHG_1839	-	major facilitator superfamily MFS_1
34	15	C. autoethanogenum DSM 10061	553906395	CAETHG_2234	-	sugar (Glycoside-Pentoside-Hexuronide) transporter
34	15	C. autoethanogenum DSM 10061	553906610	CAETHG_2449	-	major facilitator superfamily MFS_1
34	15	C. autoethanogenum DSM 10061	553906664	CAETHG_2505	-	drug resistance transporter, EmrB/QacA subfamily
34	15	C. autoethanogenum DSM 10061	553906673	CAETHG_2514	-	major facilitator superfamily MFS_1
34	15	C. autoethanogenum DSM 10061	553906699	CAETHG_2540	-	drug resistance transporter, EmrB/QacA subfamily
34	15	C. autoethanogenum DSM 10061	553907066	CAETHG_2911	-	major facilitator superfamily MFS_1
34	15	C. autoethanogenum DSM 10061	553907134	CAETHG_2981	-	major facilitator superfamily MFS_1
34	15	C. autoethanogenum DSM 10061	553907590	CAETHG_3437	-	sugar (Glycoside-Pentoside-Hexuronide) transporter
34	15	C. autoethanogenum DSM 10061	553907597	CAETHG_3444	-	major facilitator superfamily MFS_1
34	15	C. autoethanogenum DSM 10061	553907648	CAETHG_3495	-	major facilitator superfamily MFS_1
34	15	C. autoethanogenum DSM 10061	553907662	CAETHG_3509	-	major facilitator superfamily MFS_1
34	15	C. autoethanogenum DSM 10061	553907735	CAETHG_3582	-	major facilitator superfamily MFS_1
34	15	C. autoethanogenum DSM 10061	553907741	CAETHG_3588	-	major facilitator superfamily MFS_1
34	15	C. autoethanogenum DSM 10061	553907839	CAETHG_3686	-	sugar transporter
34	15	Thr. kivui DSM 2030	694166061	TKV_c10570	TKV_RS05085	drug resistance transporter, EmrB/QacA
34	15	Thr. kivui DSM 2030	694165396	TKV_c03630	TKV_RS01785	permeases of the major facilitator superfamily
34	15	Thr. kivui DSM 2030	694167228	TKV_c22710	TKV_RS11085	major facilitator superfamily MFS_1
34	15	Thr. kivui DSM 2030	694166051	TKV_c10460	TKV_RS05035	Na+/melibiose symporter-like protein
34	15	Thr. kivui DSM 2030	694166744	TKV_c17640	TKV_RS08590	Na+/melibiose symporter
34	15	Thr. kivui DSM 2030	694166428	TKV_c14280	TKV_RS06935	MFS-type transporter
34	15	C. aceticum DSM 1496	919098433	CACET_RS16525	CACET_c33940	hypothetical protein
34	15	C. aceticum DSM 1496	766665699	CACET_RS18615	CACET_c38200	hypothetical protein
34	15	C. aceticum DSM 1496	766664947	CACET_RS12390	CACET_c25320	MFS transporter
34	15	C. aceticum DSM 1496	766666284	CACET_RS01625	CACET_c03280	MFS transporter
34	15	C. aceticum DSM 1496	766663737	CACET_RS06825	CACET_c13910	MFS transporter
34	15	C. aceticum DSM 1496	766665864	CACET_RS03645	CACET_c07400	hypothetical protein
34	15	C. aceticum DSM 1496	766664239	CACET_RS15780	CACET_c32390	hypothetical protein
34	15	C. aceticum DSM 1496	766664884	CACET_RS12290	CACET_c25110	sugar transporter
34	15	C. aceticum DSM 1496	919098020	CACET_RS02870	CACET_c05840	hypothetical protein
34	15	C. scatologenes ATCC 25775	800896010	CSCA_1069	Csca_RS05035	major facilitator superfamily MFS_1
34	15	C. scatologenes ATCC 25775	800896847	CSCA_1906	Csca_RS09050	drug resistance transporter, EmrB/QacA
34	15	C. scatologenes ATCC 25775	800895291	CSCA_0350	Csca_RS01650	transporter, major facilitator family protein
34	15	C. scatologenes ATCC 25775	800895525	CSCA_0584	Csca_RS02765	drug resistance transporter, EmrB/QacA
34	15	C. scatologenes ATCC 25775	800896543	CSCA_1602	Csca_RS07570	major facilitator superfamily MFS_1
34	15	C. scatologenes ATCC 25775	800896482	CSCA_1541	Csca_RS07265	major facilitator superfamily MFS_1
34	15	C. scatologenes ATCC 25775	800898369	CSCA_3428	Csca_RS16380	major facilitator family protein
34	15	C. scatologenes ATCC 25775	800895372	CSCA_0431	Csca_RS02020	phosphoglycerate transporter
34	15	C. scatologenes ATCC 25775	800895160	CSCA_0219	Csca_RS01030	major facilitator superfamily MFS_1
34	15	C. scatologenes ATCC 25775	800898835	CSCA_3894	Csca_RS18660	drug resistance transporter, EmrB/QacA
34	15	C. scatologenes ATCC 25775	800896935	CSCA_1994	Csca_RS09510	transporter major facilitator superfamily MFS_1
34	15	C. scatologenes ATCC 25775	800896897	CSCA_1956	Csca_RS09320	major facilitator superfamily MFS_1
34	15	C. scatologenes ATCC 25775	800896581	CSCA_1640	Csca_RS07755	major facilitator superfamily MFS_1
34	15	C. scatologenes ATCC 25775	800897333	CSCA_2392	Csca_RS11405	putative major facilitator family protein
34	15	C. scatologenes ATCC 25775	800895299	CSCA_0358	Csca_RS01690	major facilitator superfamily transporter
34	15	C. scatologenes ATCC 25775	800896838	CSCA_1897	Csca_RS09010	major facilitator superfamily MFS_1
34	15	C. scatologenes ATCC 25775	800897247	CSCA_2306	Csca_RS10990	sugar (Glycoside-Pentoside-Hexuronide)
34	15	C. scatologenes ATCC 25775	800897493	CSCA_2552	Csca_RS12175	major facilitator superfamily MFS_1
34	15	C. scatologenes ATCC 25775	800897071	CSCA_2130	Csca_RS10155	transporter protein
34	15	C. scatologenes ATCC 25775	800896621	CSCA_1680	Csca_RS07955	drug resistance transporter, EmrB/QacA
34	15	C. scatologenes ATCC 25775	800896025	CSCA_1084	Csca_RS05110	major facilitator superfamily MFS_1 transporter
34	15	C. scatologenes ATCC 25775	800895236	CSCA_0295	Csca_RS01400	sugar (Glycoside-Pentoside-Hexuronide)
34	15	C. scatologenes ATCC 25775	800895763	CSCA_0822	Csca_RS03865	drug resistance transporter, Bcr/CflA subfamily
34	15	C. scatologenes ATCC 25775	800899935	CSCA_4994	Csca_RS24310	major facilitator superfamily MFS_1
34	15	C. scatologenes ATCC 25775	800895267	CSCA_0326	Csca_RS01540	drug resistance MFS transporter, drug:H+
34	15	C. scatologenes ATCC 25775	800899957	CSCA_5016	Csca_RS24405	major facilitator superfamily MFS_1
34	15	C. scatologenes ATCC 25775	800896586	CSCA_1645	Csca_RS07780	major facilitator superfamily MFS_1
34	15	C. scatologenes ATCC 25775	800897478	CSCA_2537	Csca_RS12100	sugar (glycoside-Pentoside-Hexuronide)
34	15	C. scatologenes ATCC 25775	800897194	CSCA_2253	Csca_RS10730	transporter protein
34	15	C. scatologenes ATCC 25775	800896837	CSCA_1896	Csca_RS09005	drug resistance transporter, EmrB/QacA
34	15	C. scatologenes ATCC 25775	800894944	CSCA_0003	Csca_RS00015	sugar (Glycoside-Pentoside-Hexuronide)
34	15	C. scatologenes ATCC 25775	800897209	CSCA_2268	Csca_RS10805	major facilitator superfamily MFS_1
34	15	C. scatologenes ATCC 25775	800897239	CSCA_2298	Csca_RS10950	permease
34	15	C. scatologenes ATCC 25775	800898711	CSCA_3770	Csca_RS18035	drug resistance transporter, EmrB/QacA
34	15	C. carboxidivorans P7	494121159	Ccar_RS24170	Ccar_24175	quinolone resistance protein NorB
34	15	C. carboxidivorans P7	850374474	Ccar_RS04925	Ccar_04925	multidrug MFS transporter
34	15	C. carboxidivorans P7	494120894	Ccar_RS07000	Ccar_07000	MFS transporter
34	15	C. carboxidivorans P7	494123704	Ccar_RS12325	Ccar_12330	sn-glycerol-3-phosphate transporter
34	15	C. carboxidivorans P7	494119226	Ccar_RS02725	Ccar_02725	MFS transporter
34	15	C. carboxidivorans P7	850374752	Ccar_RS12790	Ccar_12795	MFS transporter
34	15	C. carboxidivorans P7	494122029	Ccar_RS04590	Ccar_04590	MFS transporter
34	15	C. carboxidivorans P7	494122829	Ccar_RS10070	Ccar_10075	Bcr/CflA family drug resistance efflux
34	15	C. carboxidivorans P7	494121601	Ccar_RS04850	Ccar_04850	permease
34	15	C. carboxidivorans P7	494123351	Ccar_RS22470	Ccar_22475	MFS transporter
34	15	C. carboxidivorans P7	494121555	Ccar_RS15690	Ccar_15695	MFS transporter
34	15	C. carboxidivorans P7	494123337	Ccar_RS13815	Ccar_13820	MFS transporter
34	15	C. carboxidivorans P7	494121113	Ccar_RS06515	Ccar_06515	D-galactonate transporter
34	15	C. carboxidivorans P7	494119156	Ccar_RS03045	Ccar_03045	sugar transporter
34	15	C. carboxidivorans P7	494121106	Ccar_RS06540	Ccar_06540	D-galactonate transporter
34	15	C. carboxidivorans P7	494121192	Ccar_RS24015	Ccar_24020	tetracycline resistance MFS efflux pump
34	15	C. carboxidivorans P7	494123208	Ccar_RS05000	Ccar_05000	MFS transporter
34	15	C. carboxidivorans P7	494122227	Ccar_RS06650	Ccar_06650	MFS transporter
34	15	C. carboxidivorans P7	494121207	Ccar_RS13350	Ccar_13355	MFS transporter
34	15	C. carboxidivorans P7	494119117	Ccar_RS03225	Ccar_03225	MFS transporter
34	15	C. carboxidivorans P7	494125176	Ccar_RS12925	Ccar_12930	MFS transporter
34	15	C. carboxidivorans P7	494121310	Ccar_RS11455	Ccar_11460	multidrug MFS transporter
34	15	C. carboxidivorans P7	494125376	Ccar_RS06305	Ccar_06305	MFS transporter
34	15	C. carboxidivorans P7	494124134	Ccar_RS15805	Ccar_15810	MFS transporter
34	15	C. carboxidivorans P7	494125401	Ccar_RS06680	Ccar_06680	membrane protein
34	15	C. carboxidivorans P7	494124086	Ccar_RS21865	Ccar_21870	multidrug MFS transporter
34	15	C. carboxidivorans P7	494120729	Ccar_RS13920	Ccar_13925	MFS transporter
34	15	C. carboxidivorans P7	494122648	Ccar_RS08880	Ccar_08885	MFS transporter
34	15	C. carboxidivorans P7	494119148	Ccar_RS03085	Ccar_03085	tetracycline resistance MFS efflux pump
34	15	C. carboxidivorans P7	494123209	Ccar_RS04995	Ccar_04995	transporter
34	15	C. carboxidivorans P7	494122349	Ccar_RS14425	Ccar_14430	MFS transporter
34	15	C. carboxidivorans P7	494122967	Ccar_RS01965	Ccar_01965	oxalate/formate MFS antiporter
34	15	C. carboxidivorans P7	850374738	Ccar_RS12500	Ccar_12505	MFS transporter
34	15	C. carboxidivorans P7	494123416	Ccar_RS13100	Ccar_13105	sugar transporter
34	15	E. limosum ATCC 8486	-	ELIM_c0253	-	Uncharacterized protein
34	15	E. limosum ATCC 8486	-	ELIM_c0356	-	Major facilitator superfamily protein
34	15	E. limosum ATCC 8486	-	ELIM_c0361	-	Sugar:cation symporter family protein
34	15	E. limosum ATCC 8486	-	ELIM_c0369	-	Hexuronate transporter
34	15	E. limosum ATCC 8486	-	ELIM_c0371	-	Uncharacterized protein
34	15	E. limosum ATCC 8486	-	ELIM_c0579	-	Sugar phosphate permease
34	15	E. limosum ATCC 8486	-	ELIM_c0708	-	Uncharacterized protein
34	15	E. limosum ATCC 8486	-	ELIM_c0744	-	Transporter
34	15	E. limosum ATCC 8486	-	ELIM_c0750	-	Glucarate transporter
34	15	E. limosum ATCC 8486	-	ELIM_c0754	-	Sugar phosphate permease
34	15	E. limosum ATCC 8486	-	ELIM_c0934	-	Major Facilitator
34	15	E. limosum ATCC 8486	-	ELIM_c1082	-	Major Facilitator
34	15	E. limosum ATCC 8486	-	ELIM_c1092	-	Major Facilitator
34	15	E. limosum ATCC 8486	-	ELIM_c1127	-	Sugar (Glycoside-Pentoside-Hexuronide) transporter
34	15	E. limosum ATCC 8486	-	ELIM_c1842	-	Glucarate transporter
34	15	E. limosum ATCC 8486	-	ELIM_c1877	-	Uncharacterized protein
34	15	E. limosum ATCC 8486	-	ELIM_c1927	-	Uncharacterized protein
34	15	E. limosum ATCC 8486	-	ELIM_c2392	-	Bicyclomycin resistance protein
34	15	E. limosum ATCC 8486	-	ELIM_c2482	-	Sugar (Glycoside-Pentoside-hexuronide) transporter
34	15	E. limosum ATCC 8486	-	ELIM_c2526	-	Major Facilitator
34	15	E. limosum ATCC 8486	-	ELIM_c2716	-	Sugar (Glycoside-Pentoside-Hexuronide) transporter
34	15	E. limosum ATCC 8486	-	ELIM_c2903	-	Major facilitator superfamily
34	15	E. limosum ATCC 8486	-	ELIM_c3148	-	Uncharacterized protein
34	15	E. limosum ATCC 8486	-	ELIM_c3630	-	EmrB/QacA family drug resistance transporter
34	15	E. limosum ATCC 8486	-	ELIM_c3636	-	Multidrug resistance protein MdtL
34	15	E. limosum ATCC 8486	-	ELIM_c3708	-	Major Facilitator
34	15	E. limosum ATCC 8486	-	ELIM_c4003	-	Major Facilitator
34	15	E. limosum ATCC 8486	-	ELIM_c4050	-	Hexuronate transporter
35	15	P. difficile 630	115249117	CD630_01090	CD0109	Anaerobic ribonucleoside-triphosphate reductase-activating protein
35	15	P. difficile 630	115249164	CD630_01550	CD0155	putative 4-hydroxyphenylacetate decarboxylase,activating subunit HpdA; putative glycyl-radical activating family protein
35	15	P. difficile 630	115249775	CD630_07580	CD0758	Pyruvate formate-lyase activating enzyme
35	15	P. difficile 630	115250150	CD630_11210	CD1121	Pyruvate formate-lyase 2-activating enzyme
35	15	P. difficile 630	115252339	CD630_32830	CD3283	Pyruvate formate-lyase (activating enzyme)
35	15	Ca. hydrogenoformans Z-2901	77996117	CHY_0877	-	putative pyruvate formate-lyase activating enzyme
35	15	Ca. hydrogenoformans Z-2901	77995866	CHY_0954	-	radical SAM domain protein
35	15	Ca. hydrogenoformans Z-2901	77997169	CHY_2050	-	anaerobic ribonucleoside-triphosphate reductase activating protein
35	15	Ca. hydrogenoformans Z-2901	77997008	CHY_2267	-	radical SAM domain protein
35	15	M. thermoacetica ATCC 39073	83573206	Moth_1448	-	Ribonucleoside-triphosphate reductase, anaerobic-like protein
35	15	M. thermoacetica ATCC 39073	83574029	Moth_2294	-	Radical SAM
35	15	C. ljungdahlii DSM 13528	300433508	CLJU_c01850	CLJU_RS00900	predicted anaerobic ribonucleoside-triphosphate reductase activating protein
35	15	C. ljungdahlii DSM 13528	300434485	CLJU_c11840	CLJU_RS05810	pyruvate formate-lyase activating enzyme
35	15	C. ljungdahlii DSM 13528	300434668	CLJU_c13670	CLJU_RS06705	predicted pyruvate formate-lyase activating enzyme
35	15	T. primitia ZAS-2	333739165	TREPR_3758	TREPR_RS01820	radical SAM
35	15	T. primitia ZAS-2	333738676	TREPR_2521	TREPR_RS07475	radical SAM domain protein
35	15	T. primitia ZAS-2	333738059	TREPR_0511	-	anaerobic ribonucleoside-triphosphate reductase activating protein
35	15	Ac. arabaticum DSM 5501	302203072	Acear_0199	-	Radical SAM domain protein
35	15	Ac. arabaticum DSM 5501	302204241	Acear_1409	-	Radical SAM domain protein
35	15	E. limosum KIST 612	308739358	ELI_2035	-	glutamate 5-kinase
35	15	E. limosum KIST 612	308739814	ELI_2492	-	putative pyruvate-formate lyase-activating enzyme
35	15	E. limosum KIST 612	308740930	ELI_3634	-	anaerobic ribonucleoside-triphosphate reductase activating protein
35	15	A. woodii DSM 1030	375301102	Awo_c04350	-	ribonucleoside-triphosphate reductase, anaerobic-like protein
35	15	A. woodii DSM 1030	375302139	Awo_c14910	-	pyruvate formate-lyase-activating enzyme PflA
35	15	A. woodii DSM 1030	375302142	Awo_c14940	-	pyruvate formate-lyase 2-activating enzyme PflC
35	15	A. woodii DSM 1030	375303377	Awo_c27600	-	pyruvate-formate lyase-activating enzyme
35	15	Th. phaeum DSM 12270	409105065	Tph_c09610	-	pyruvate formate-lyase-activating enzyme PflA
35	15	Th. phaeum DSM 12270	409105375	Tph_c12790	-	anaerobic ribonucleoside-triphosphate reductase activating protein NrdG
35	15	Th. phaeum DSM 12270	409106598	Tph_c25490	-	pyruvate-formate lyase-activating enzyme PflA
35	15	C. autoethanogenum DSM 10061	553906449	CAETHG_2288	-	anaerobic ribonucleoside-triphosphate reductase activating protein
35	15	C. autoethanogenum DSM 10061	553907428	CAETHG_3275	-	glycyl-radical enzyme activating protein family
35	15	C. autoethanogenum DSM 10061	553907602	CAETHG_3449	-	Radical SAM domain protein
35	15	Thr. kivui DSM 2030	694166710	TKV_c17290	TKV_RS08410	anaerobic ribonucleoside-triphosphate reductase
35	15	Thr. kivui DSM 2030	694166767	TKV_c17870	TKV_RS08685	radical SAM domain-containing protein
35	15	C. aceticum DSM 1496	766664836	CACET_RS12570	CACET_c25690	radical SAM protein
35	15	C. aceticum DSM 1496	766663827	CACET_RS07370	CACET_c15060	pyruvate formate lyase-activating enzyme
35	15	C. aceticum DSM 1496	766665894	CACET_RS03810	CACET_c07740	ribonucleoside-triphosphate reductase
35	15	C. aceticum DSM 1496	766664192	CACET_RS08215	CACET_c16840	radical SAM protein
35	15	C. aceticum DSM 1496	919098732	CACET_RS14250	CACET_c29230	radical SAM protein
35	15	C. scatologenes ATCC 25775	800899978	CSCA_5037	Csca_RS24510	4-hydroxyphenylacetate decarboxylase activating
35	15	C. scatologenes ATCC 25775	800900099	CSCA_5158	Csca_RS25075	(Formate-C-acetyltransferase)-activating enzyme
35	15	C. scatologenes ATCC 25775	800900076	CSCA_5135	Csca_RS24980	pyruvate formate-lyase activating enzyme
35	15	C. scatologenes ATCC 25775	800898939	CSCA_3998	Csca_RS19190	anaerobic ribonucleoside-triphosphate reductase
35	15	C. scatologenes ATCC 25775	800895806	CSCA_0865	Csca_RS04080	glycyl-radical enzyme activating protein family
35	15	C. scatologenes ATCC 25775	800896714	CSCA_1773	Csca_RS08410	pyruvate formate-lyase-activating enzyme
35	15	C. carboxidivorans P7	494119911	Ccar_RS09825	Ccar_09830	radical SAM protein
35	15	C. carboxidivorans P7	494122513	Ccar_RS15010	Ccar_15015	glycine radical enzyme activase
35	15	C. carboxidivorans P7	494121658	Ccar_RS00155	Ccar_00155	radical SAM protein
35	15	C. carboxidivorans P7	494122640	Ccar_RS08915	Ccar_08920	radical SAM protein
35	15	C. carboxidivorans P7	494124222	Ccar_RS21330	Ccar_21335	ribonucleoside-triphosphate reductase
35	15	C. carboxidivorans P7	494121578	Ccar_RS15580	Ccar_15585	MFS transporter
35	15	C. carboxidivorans P7	494121093	Ccar_RS13425	Ccar_13430	pyruvate formate lyase-activating protein
35	15	C. carboxidivorans P7	494124475	Ccar_RS15105	Ccar_15110	pyruvate formate lyase-activating protein
35	15	E. limosum ATCC 8486	-	ELIM_c0705	-	Glycyl-radical enzyme activator family protein
35	15	E. limosum ATCC 8486	-	ELIM_c1628	-	Anaerobic ribonucleoside-triphosphate reductase-activating protein
35	15	E. limosum ATCC 8486	-	ELIM_c3320	-	Glutamate 5-kinase
35	15	E. limosum ATCC 8486	-	ELIM_c3745	-	Putative pyruvate-formate lyase-activating enzyme
36	15	P. difficile 630	115252283	CD630_32260	CD3226	Dihydrodipicolinate reductase 1 (DHPR 1)
36	15	P. difficile 630	115252286	CD630_32290	CD3229	Dihydrodipicolinate reductase 2 (DHPR 2)
36	15	Ca. hydrogenoformans Z-2901	77996400	CHY_1151	-	dihydrodipicolinate reductase
36	15	M. thermoacetica ATCC 39073	83572825	Moth_1063	-	dihydrodipicolinate reductase
36	15	C. ljungdahlii DSM 13528	300435101	CLJU_c18050	CLJU_RS08870	dihydrodipicolinate reductase
36	15	C. ljungdahlii DSM 13528	300436729	CLJU_c34550	CLJU_RS17035	dihydrodipicolinate reductase
36	15	T. primitia ZAS-2	333738282	TREPR_2975	TREPR_RS05340	dihydrodipicolinate reductase
36	15	Ac. arabaticum DSM 5501	302204408	Acear_1580	-	dihydrodipicolinate reductase
36	15	E. limosum KIST 612	308740560	ELI_3256	-	dihydrodipicolinate reductase
36	15	A. woodii DSM 1030	375302523	Awo_c18780	-	dihydrodipicolinate reductase DapB1
36	15	Th. phaeum DSM 12270	409105239	Tph_c11420	-	dihydrodipicolinate reductase DapB
36	15	C. autoethanogenum DSM 10061	553905526	CAETHG_1351	-	Dihydrodipicolinate reductase
36	15	C. autoethanogenum DSM 10061	553908065	CAETHG_3914	-	Dihydrodipicolinate reductase
36	15	Thr. kivui DSM 2030	694165867	TKV_c08560	TKV_RS04100	4-hydroxy-tetrahydrodipicolinate reductase DapB
36	15	C. aceticum DSM 1496	766663550	CACET_RS04445	CACET_c09030	4-hydroxy-tetrahydrodipicolinate reductase
36	15	C. scatologenes ATCC 25775	800896628	CSCA_1687	Csca_RS07990	Dihydrodipicolinate reductase
36	15	C. scatologenes ATCC 25775	800896658	CSCA_1717	Csca_RS08135	Dihydrodipicolinate reductase
36	15	C. scatologenes ATCC 25775	800899979	CSCA_5038	Csca_RS24515	Dihydrodipicolinate reductase
36	15	C. scatologenes ATCC 25775	800899681	CSCA_4740	Csca_RS23085	Dihydrodipicolinate reductase
36	15	C. carboxidivorans P7	494120184	Ccar_RS06020	Ccar_06020	4-hydroxy-tetrahydrodipicolinate reductase
36	15	C. carboxidivorans P7	494121579	Ccar_RS15575	Ccar_15580	4-hydroxy-tetrahydrodipicolinate reductase
36	15	C. carboxidivorans P7	494123189	Ccar_RS17525	Ccar_17530	4-hydroxy-tetrahydrodipicolinate reductase
36	15	C. carboxidivorans P7	494120131	Ccar_RS06270	Ccar_06270	4-hydroxy-tetrahydrodipicolinate reductase
36	15	E. limosum ATCC 8486	-	ELIM_c2039	-	4-hydroxy-tetrahydrodipicolinate reductase
37	14	P. difficile 630	115250741	CD630_16980	CD1698	Riboflavin biosynthesis protein ribBA [Includes: 3,4-dihydroxy-2-butanone 4-phosphate synthase; GTP cyclohydrolase-2]
37	14	Ca. hydrogenoformans Z-2901	77995876	CHY_1473	-	3,4-dihydroxy-2-butanone 4-phosphate synthase/GTP cyclohydrolase II
37	14	M. thermoacetica ATCC 39073	83572682	Moth_0917	-	GTP cyclohydrolase II
37	14	C. ljungdahlii DSM 13528	300435500	CLJU_c22070	CLJU_RS10830	riboflavin biosynthesis protein
37	14	Ac. arabaticum DSM 5501	302204261	Acear_1429	-	3,4-dihydroxy-2-butanone 4-phosphate synthase
37	14	E. limosum KIST 612	308739616	ELI_2293	-	GTP cyclohydrolase II
37	14	A. woodii DSM 1030	375300737	Awo_c00570	-	riboflavin biosynthesis protein RibAB
37	14	Th. phaeum DSM 12270	409105488	Tph_c14030	-	riboflavin biosynthesis protein RibBA
37	14	C. autoethanogenum DSM 10061	553904486	CAETHG_0305	-	3,4-dihydroxy-2-butanone 4-phosphate synthase
37	14	Thr. kivui DSM 2030	694165071	TKV_c00230	TKV_RS00115	riboflavin biosynthesis protein RibBA
37	14	C. aceticum DSM 1496	766664474	CACET_RS17135	CACET_c35190	bifunctional 3,4-dihydroxy-2-butanone
37	14	C. scatologenes ATCC 25775	800898416	CSCA_3475	Csca_RS16590	GTP cyclohydrolase II
37	14	C. carboxidivorans P7	494125305	Ccar_RS23915	Ccar_23920	bifunctional 3,4-dihydroxy-2-butanone
37	14	E. limosum ATCC 8486	-	ELIM_c3560	-	Riboflavin biosynthesis protein RibBA
38	12	P. difficile 630	115249127	CD630_01180	CD0118	putative ferredoxin/flavodoxin oxidoreductase,gamma subunit
38	12	P. difficile 630	115251250	CD630_21970	CD2197	putative ferredoxin/flavodoxin oxidoreductase,gamma subunit
38	12	P. difficile 630	115251479	CD630_24270	CD2427	putative flavodoxin/ferredoxin oxidoreductase gamma subunit
38	12	Ca. hydrogenoformans Z-2901	77995508	CHY_0045	-	putative keto/oxoacid ferredoxin oxidoreductase, gamma subunit
38	12	Ca. hydrogenoformans Z-2901	77996425	CHY_0575	-	putative keto/oxoacid ferredoxin oxidoreductase, gamma subunit
38	12	Ca. hydrogenoformans Z-2901	77996518	CHY_1313	-	putative keto/oxoacid ferredoxin oxidoreductase, gamma subunit
38	12	Ca. hydrogenoformans Z-2901	77996703	CHY_1970	-	putative keto/oxoacid ferredoxin oxidoreductase, gamma subunit
38	12	M. thermoacetica ATCC 39073	83571823	Moth_0035	-	2-oxoacid:acceptor oxidoreductase, gamma subunit, pyruvate/2-ketoisovalerate
38	12	M. thermoacetica ATCC 39073	83572158	Moth_0376	-	pyruvate ferredoxin oxidoreductase, gamma subunit
38	12	M. thermoacetica ATCC 39073	83573347	Moth_1593	-	2-oxoacid:acceptor oxidoreductase, delta subunit, pyruvate/2-ketoisovalerate
38	12	M. thermoacetica ATCC 39073	83573672	Moth_1924	-	pyruvate ferredoxin oxidoreductase, gamma subunit
38	12	M. thermoacetica ATCC 39073	83573732	Moth_1986	-	2-oxoglutarate ferredoxin oxidoreductase, gamma subunit
38	12	T. primitia ZAS-2	333738880	TREPR_3419	TREPR_RS03295	ketoisovalerate oxidoreductase subunit VorA (VOR) (2-oxoisovalerate oxidoreductase alpha chain) (2-oxoisovalerateferredoxin reductase subunit alpha)
38	12	Ac. arabaticum DSM 5501	302202908	Acear_0034	-	pyruvate ferredoxin oxidoreductase, gamma subunit
38	12	Ac. arabaticum DSM 5501	302203324	Acear_0456	-	Pyruvate/ketoisovalerate oxidoreductase
38	12	E. limosum KIST 612	308737636	ELI_0277	-	pyruvate/ketoisovalerate oxidoreductase
38	12	E. limosum KIST 612	308740111	ELI_2790	-	hypothetical protein
38	12	E. limosum KIST 612	308740752	ELI_3453	-	hypothetical protein
38	12	Th. phaeum DSM 12270	409106447	Tph_c23850	-	pyruvate:ferredoxin oxidoreductase PorG, gamma subunit PorG
38	12	Th. phaeum DSM 12270	409106928	Tph_c28880	-	2-oxoacid:ferredoxin oxidoreductase, gamma subunit OorC
38	12	Thr. kivui DSM 2030	694166902	TKV_c19260	TKV_RS09370	pyruvate ferredoxin oxidoreductase subunit
38	12	C. aceticum DSM 1496	766663188	CACET_RS02715	CACET_c05500	pyruvate ferredoxin oxidoreductase
38	12	C. aceticum DSM 1496	766666599	CACET_RS16985	CACET_c34890	2-oxoacid:ferredoxin oxidoreductase subunit
38	12	C. scatologenes ATCC 25775	800896283	CSCA_1342	Csca_RS06360	pyruvate ferredoxin/flavodoxin oxidoreductase
38	12	C. scatologenes ATCC 25775	800899974	CSCA_5033	Csca_RS24490	pyruvate ferredoxin/flavodoxin oxidoreductase
38	12	C. scatologenes ATCC 25775	800897328	CSCA_2387	Csca_RS11380	oxidoreductase subunit
38	12	C. scatologenes ATCC 25775	800899294	CSCA_4353	Csca_RS21135	pyruvate ferredoxin/flavodoxin oxidoreductase
38	12	C. scatologenes ATCC 25775	800897497	CSCA_2556	Csca_RS12195	pyruvate ferredoxin/flavodoxin oxidoreductase
38	12	C. scatologenes ATCC 25775	800897053	CSCA_2112	Csca_RS10075	pyruvate synthase subunit PorC
38	12	C. carboxidivorans P7	494121574	Ccar_RS15600	Ccar_15605	pyruvate ferredoxin oxidoreductase
38	12	C. carboxidivorans P7	494124555	Ccar_RS19490	Ccar_19495	2-oxoglutarate ferredoxin oxidoreductase
38	12	C. carboxidivorans P7	494124555	Ccar_RS19490	Ccar_19495	2-oxoglutarate ferredoxin oxidoreductase
38	12	C. carboxidivorans P7	494122973	Ccar_RS01935	Ccar_01935	pyruvate ferredoxin oxidoreductase
38	12	E. limosum ATCC 8486	-	ELIM_c0697	-	Uncharacterized protein
38	12	E. limosum ATCC 8486	-	ELIM_c0874	-	Pyruvate/ketoisovalerate oxidoreductase
38	12	E. limosum ATCC 8486	-	ELIM_c1798	-	Uncharacterized protein
39	15	P. difficile 630	115249335	CD630_03260	CD0326	ABC-type transport system, cobalt-specific permease
39	15	Ca. hydrogenoformans Z-2901	77996994	CHY_0757	-	cobalt transport protein
39	15	Ca. hydrogenoformans Z-2901	77995982	CHY_1631	-	cobalt ABC transporter, permease protein
39	15	M. thermoacetica ATCC 39073	83572982	Moth_1220	-	Cobalt ABC transporter CbiQ, permease subunit
39	15	M. thermoacetica ATCC 39073	83573610	Moth_1862	-	Cobalt ABC transporter CbiQ, permease subunit
39	15	C. ljungdahlii DSM 13528	300436141	CLJU_c28600	CLJU_RS14110	predicted cobalt transport system, permease subunit
39	15	C. ljungdahlii DSM 13528	300436484	CLJU_c32040	CLJU_RS15790	putative cobalt permease
39	15	T. primitia ZAS-2	333740075	TREPR_3293	TREPR_RS03885	cobalt ABC transporter, permease protein CbiQ
39	15	Ac. arabaticum DSM 5501	302203640	Acear_0779	-	cobalt ABC transporter, inner membrane subunit CbiQ
39	15	Ac. arabaticum DSM 5501	302203654	Acear_0793	-	cobalt ABC transporter, inner membrane subunit CbiQ
39	15	Ac. arabaticum DSM 5501	302203655	Acear_0794	-	cobalt ABC transporter, inner membrane subunit CbiQ
39	15	E. limosum KIST 612	308740156	ELI_2835	-	cobalt ABC transporter
39	15	A. woodii DSM 1030	375301676	Awo_c10240	-	cobalt ABC transport system permease protein CbiQ1
39	15	A. woodii DSM 1030	375302100	Awo_c14510	-	cobalt/nickel ABC transport system substrate binding protein CbiQ2
39	15	Th. phaeum DSM 12270	409104633	Tph_c05200	-	cobalt ABC transporter, inner membrane subunit CbiQ
39	15	Th. phaeum DSM 12270	409105082	Tph_c09780	-	cobalt ABC transport system permease CbiQ
39	15	C. autoethanogenum DSM 10061	553905032	CAETHG_0855	-	cobalt ABC transporter, inner membrane subunit CbiQ
39	15	C. autoethanogenum DSM 10061	553905307	CAETHG_1132	-	ABC-type transporter, integral membrane subunit
39	15	Thr. kivui DSM 2030	694165232	TKV_c01980	TKV_RS00975	cobalt/nickel transport system permease protein
39	15	Thr. kivui DSM 2030	694165374	TKV_c03400	TKV_RS01675	cobalt ABC transporter, inner membrane subunit
39	15	C. aceticum DSM 1496	766664811	CACET_RS12720	CACET_c25990	hypothetical protein
39	15	C. aceticum DSM 1496	766663214	CACET_RS02565	CACET_c05190	hypothetical protein
39	15	C. aceticum DSM 1496	766665692	CACET_RS18565	CACET_c38110	hypothetical protein
39	15	C. scatologenes ATCC 25775	800899994	CSCA_5053	Csca_RS24595	cobalt transport protein
39	15	C. scatologenes ATCC 25775	800895502	CSCA_0561	Csca_RS02655	cobalt ABC transporter, inner membrane subunit
39	15	C. carboxidivorans P7	850374860	Ccar_RS15490	Ccar_15495	cobalt permease
39	15	C. carboxidivorans P7	494122332	Ccar_RS01495	Ccar_01495	cobalt ABC transporter permease
39	15	C. carboxidivorans P7	494124284	Ccar_RS11550	Ccar_11555	cobalt ABC transporter permease
39	15	E. limosum ATCC 8486	-	ELIM_c4026	-	Cobalt ABC transporter
40	14	P. difficile 630	115251207	CD630_21540	CD2154	putative ATP/GTP-binding protein
40	14	Ca. hydrogenoformans Z-2901	77996795	CHY_1548	-	GTP-binding protein
40	14	M. thermoacetica ATCC 39073	83573039	Moth_1277	-	iron-only hydrogenase maturation protein HydF
40	14	C. ljungdahlii DSM 13528	300437473	CLJU_c42380	CLJU_RS20880	Small GTP-binding protein domain protein
40	14	T. primitia ZAS-2	333738696	TREPR_3674	TREPR_RS02150	small GTP-binding protein
40	14	Ac. arabaticum DSM 5501	302205143	Acear_2340	-	iron-only hydrogenase maturation protein HydF
40	14	E. limosum KIST 612	308740678	ELI_3378	-	hypothetical protein
40	14	A. woodii DSM 1030	375301088	Awo_c04210	-	iron-only hydrogenase maturation protein HydF
40	14	C. autoethanogenum DSM 10061	553906232	CAETHG_2063	-	(FeFe)-hydrogenase H-cluster maturation GTPase HydF
40	14	Thr. kivui DSM 2030	694167156	TKV_c21980	TKV_RS10725	small GTP-binding protein
40	14	C. aceticum DSM 1496	766663990	CACET_RS08350	CACET_c17120	[FeFe] hydrogenase H-cluster maturation GTPase
40	14	C. scatologenes ATCC 25775	800896823	CSCA_1882	Csca_RS08935	small GTP-binding protein
40	14	C. carboxidivorans P7	494121949	Ccar_RS05080	Ccar_05080	[FeFe] hydrogenase H-cluster maturation GTPase
40	14	E. limosum ATCC 8486	-	ELIM_c1922	-	ThiH
41	9	P. difficile 630	115249548	CD630_05320	CD0532	putative transcriptional regulator
41	9	P. difficile 630	115251471	CD630_24190	CD2419	Transcriptional regulator, AraC family
41	9	P. difficile 630	115252250	CD630_31940	CD3194	Transcriptional regulator, AraC family
41	9	P. difficile 630	115252270	CD630_32140	CD3214	Transcriptional regulator, AraC family
41	9	P. difficile 630	115252391	CD630_33340	CD3334	putative transcriptional regulator Tn916-like,CTn6-Orf11
41	9	Ca. hydrogenoformans Z-2901	77995430	CHY_0078	-	conserved hypothetical protein
41	9	C. ljungdahlii DSM 13528	300434819	CLJU_c15220	CLJU_RS07460	putative transcription activator
41	9	A. woodii DSM 1030	375301093	Awo_c04260	-	transcriptional regulator AraC family
41	9	C. autoethanogenum DSM 10061	553907777	CAETHG_3624	-	Putative zinc ribbon domain containing protein
41	9	C. aceticum DSM 1496	766663643	CACET_RS06280	CACET_c12780	hypothetical protein
41	9	C. scatologenes ATCC 25775	800897043	CSCA_2102	Csca_RS10030	transcriptional regulator, AraC family
41	9	C. scatologenes ATCC 25775	800895850	CSCA_0909	Csca_RS04285	transcription activator effector binding
41	9	C. scatologenes ATCC 25775	800896573	CSCA_1632	Csca_RS07720	hypothetical protein
41	9	C. carboxidivorans P7	494120623	Ccar_RS04045	Ccar_04045	AraC family transcriptional regulator
41	9	C. carboxidivorans P7	494119953	Ccar_RS09640	Ccar_09645	transcriptional regulator
41	9	E. limosum ATCC 8486	-	ELIM_c0288	-	Transcriptional regulator AraC family
41	9	E. limosum ATCC 8486	-	ELIM_c1702	-	Transcription activator effector binding
42	9	P. difficile 630	115250554	CD630_15130	CD1513	Ketopantoate hydroxymethyltransferase
42	9	Ca. hydrogenoformans Z-2901	77996252	CHY_2377	-	3-methyl-2-oxobutanoate hydroxymethyltransferase
42	9	M. thermoacetica ATCC 39073	83571908	Moth_0121	-	ketopantoate hydroxymethyltransferase
42	9	Ac. arabaticum DSM 5501	302202987	Acear_0114	-	ketopantoate hydroxymethyltransferase
42	9	Ac. arabaticum DSM 5501	302203776	Acear_0923	-	ketopantoate hydroxymethyltransferase
42	9	Ac. arabaticum DSM 5501	302204747	Acear_1924	-	ketopantoate hydroxymethyltransferase
42	9	E. limosum KIST 612	308740979	ELI_3683	-	3-methyl-2-oxobutanoatehydroxymethyltransferase
42	9	A. woodii DSM 1030	375303405	Awo_c27880	-	3-methyl-2-oxobutanoate hydroxymethyltransferase PanB
42	9	Th. phaeum DSM 12270	409106715	Tph_c26720	-	3-methyl-2-oxobutanoate hydroxymethyltransferase PanB
42	9	Thr. kivui DSM 2030	694165488	TKV_c04570	TKV_RS02230	3-methyl-2-oxobutanoate
42	9	E. limosum ATCC 8486	-	ELIM_c1580	-	3-methyl-2-oxobutanoate hydroxymethyltransferase
43	15	P. difficile 630	115251490	CD630_24370	CD2437	GTP-binding protein Era
43	15	Ca. hydrogenoformans Z-2901	77997250	CHY_0430	-	GTP-binding protein Era
43	15	M. thermoacetica ATCC 39073	83572378	Moth_0600	-	GTP-binding protein Era
43	15	C. ljungdahlii DSM 13528	300434111	CLJU_c08100	CLJU_RS03990	predicted ras-like GTP-binding protein
43	15	T. primitia ZAS-2	333738690	TREPR_3043	TREPR_RS05015	GTP-binding protein Era
43	15	Ac. arabaticum DSM 5501	302203488	Acear_0624	-	GTP-binding protein Era
43	15	E. limosum KIST 612	308740164	ELI_2843	-	hypothetical protein
43	15	A. woodii DSM 1030	375302573	Awo_c19280	-	putative GTP-binding protein
43	15	Th. phaeum DSM 12270	409106334	Tph_c22690	-	GTP-binding protein Era
43	15	C. autoethanogenum DSM 10061	553907060	CAETHG_2905	-	GTP-binding protein Era-like-protein
43	15	Thr. kivui DSM 2030	694166013	TKV_c10070	TKV_RS04850	GTPase Era
43	15	C. aceticum DSM 1496	766666401	CACET_RS11435	CACET_c23380	GTPase Era
43	15	C. scatologenes ATCC 25775	800898462	CSCA_3521	Csca_RS16810	GTP-binding protein Era
43	15	C. carboxidivorans P7	494121359	Ccar_RS23660	Ccar_23665	GTPase Era
43	15	E. limosum ATCC 8486	-	ELIM_c4035	-	GTPase Era
44	11	P. difficile 630	115249138	CD630_01290	CD0129	conserved hypothetical protein, DUF1256 family
44	11	Ca. hydrogenoformans Z-2901	77995392	CHY_0020	-	conserved hypothetical protein
44	11	M. thermoacetica ATCC 39073	83574238	Moth_2508	-	Protein of unknown function DUF1256
44	11	C. ljungdahlii DSM 13528	300433575	CLJU_c02520	CLJU_RS01230	conserved hypothetical protein
44	11	C. ljungdahlii DSM 13528	300437518	CLJU_c42840	CLJU_RS21105	conserved hypothetical protein
44	11	Ac. arabaticum DSM 5501	302205139	Acear_2336	-	sporulation protein YyaC
44	11	Th. phaeum DSM 12270	409104167	Tph_c00420	-	putative sporulation protein
44	11	C. autoethanogenum DSM 10061	553906275	CAETHG_2110	-	sporulation protein YyaC
44	11	C. autoethanogenum DSM 10061	553906518	CAETHG_2357	-	sporulation protein YyaC
44	11	Thr. kivui DSM 2030	694167410	TKV_c24640	TKV_RS12035	putative sporulation protein YyaC
44	11	Thr. kivui DSM 2030	694165499	TKV_c04680	TKV_RS02280	putative sporulation protein YyaC
44	11	C. aceticum DSM 1496	766665847	CACET_RS19170	CACET_c39340	sporulation protein
44	11	C. scatologenes ATCC 25775	800899079	CSCA_4138	Csca_RS19970	sporulation protein YyaC
44	11	C. scatologenes ATCC 25775	800898845	CSCA_3904	Csca_RS18735	sporulation protein YyaC
44	11	C. carboxidivorans P7	494123858	Ccar_RS21790	Ccar_21795	sporulation protein YyaC
44	11	C. carboxidivorans P7	494123626	Ccar_RS20660	Ccar_20665	sporulation protein YyaC
45	15	P. difficile 630	115250016	CD630_09950	CD0995	putative D-3-phosphoglycerate dehydrogenase
45	15	Ca. hydrogenoformans Z-2901	77996296	CHY_2698	-	D-3-phosphoglycerate dehydrogenase
45	15	M. thermoacetica ATCC 39073	83571808	Moth_0020	-	D-3-phosphoglycerate dehydrogenase
45	15	M. thermoacetica ATCC 39073	83573700	Moth_1954	-	D-isomer specific 2-hydroxyacid dehydrogenase, NAD-binding protein
45	15	C. ljungdahlii DSM 13528	300433432	CLJU_c00970	CLJU_RS00470	D-3-phosphoglycerate dehydrogenase
45	15	C. ljungdahlii DSM 13528	300433701	CLJU_c03860	CLJU_RS01885	putative D-isomer specific 2-hydroxyacid dehydrogenase family protein
45	15	C. ljungdahlii DSM 13528	300434459	CLJU_c11580	CLJU_RS05680	D-3-phosphoglycerate dehydrogenase
45	15	C. ljungdahlii DSM 13528	300434463	CLJU_c11620	CLJU_RS05700	putative D-isomer specific 2-hydroxyacid dehydrogenase family protein
45	15	C. ljungdahlii DSM 13528	300435223	CLJU_c19280	CLJU_RS09445	hypothetical protein
45	15	C. ljungdahlii DSM 13528	300436342	CLJU_c30610	CLJU_RS15095	predicted D-isomer specific 2-hydroxyacid dehydrogenase
45	15	C. ljungdahlii DSM 13528	300436557	CLJU_c32780	CLJU_RS16155	phosphoglycerate dehydrogenase
45	15	C. ljungdahlii DSM 13528	300436622	CLJU_c33430	CLJU_RS16480	D-isomer specific 2-hydroxyacid dehydrogenase
45	15	T. primitia ZAS-2	333740721	TREPR_3802	TREPR_RS01620	phosphoglycerate dehydrogenase
45	15	T. primitia ZAS-2	333738797	TREPR_1968	TREPR_RS09950	phosphoglycerate dehydrogenase
45	15	Ac. arabaticum DSM 5501	302202901	Acear_0027	-	D-3-phosphoglycerate dehydrogenase
45	15	Ac. arabaticum DSM 5501	302203797	Acear_0945	-	D-isomer specific 2-hydroxyacid dehydrogenase NAD-binding protein
45	15	Ac. arabaticum DSM 5501	302204661	Acear_1835	-	Phosphoglycerate dehydrogenase
45	15	E. limosum KIST 612	308737791	ELI_0434	-	D-3-phosphoglycerate dehydrogenase
45	15	E. limosum KIST 612	308737885	ELI_0529	-	hypothetical protein
45	15	E. limosum KIST 612	308738084	ELI_0730	-	D-isomer specific 2-hydroxyacid dehydrogenase NAD-binding-protein
45	15	E. limosum KIST 612	308738682	ELI_1356	-	Lactate dehydrogenase-like dehydrogenase
45	15	E. limosum KIST 612	308738738	ELI_1412	-	GyaR
45	15	E. limosum KIST 612	308741727	ELI_4453	-	hypothetical protein
45	15	A. woodii DSM 1030	375301443	Awo_c07830	-	D-3-phosphoglycerate dehydrogenase SerA1
45	15	A. woodii DSM 1030	375302255	Awo_c16070	-	glyoxylate reductase GyaR
45	15	A. woodii DSM 1030	375303434	Awo_c28170	-	D-3-phosphoglycerate dehydrogenase SerA2
45	15	Th. phaeum DSM 12270	409104146	Tph_c00170	-	D-3-phosphoglycerate dehydrogenase SerA
45	15	C. autoethanogenum DSM 10061	553904191	CAETHG_0004	-	Glyoxylate reductase
45	15	C. autoethanogenum DSM 10061	553905240	CAETHG_1065	-	Phosphoglycerate dehydrogenase
45	15	C. autoethanogenum DSM 10061	553905351	CAETHG_1176	-	Phosphoglycerate dehydrogenase
45	15	C. autoethanogenum DSM 10061	553905418	CAETHG_1243	-	Phosphoglycerate dehydrogenase
45	15	C. autoethanogenum DSM 10061	553906374	CAETHG_2211	-	Phosphoglycerate dehydrogenase
45	15	C. autoethanogenum DSM 10061	553906609	CAETHG_2448	-	Phosphoglycerate dehydrogenase
45	15	C. autoethanogenum DSM 10061	553907402	CAETHG_3249	-	Phosphoglycerate dehydrogenase
45	15	C. autoethanogenum DSM 10061	553907406	CAETHG_3253	-	Phosphoglycerate dehydrogenase
45	15	Thr. kivui DSM 2030	694167289	TKV_c23340	TKV_RS11395	D-3-phosphoglycerate dehydrogenase SerA
45	15	Thr. kivui DSM 2030	694166758	TKV_c17780	TKV_RS08650	glyoxylate reductase GyaR
45	15	C. aceticum DSM 1496	766665069	CACET_RS14455	CACET_c29660	D-glycerate dehydrogenase
45	15	C. aceticum DSM 1496	766664334	CACET_RS16335	CACET_c33560	3-phosphoglycerate dehydrogenase
45	15	C. scatologenes ATCC 25775	800899708	CSCA_4767	Csca_RS23240	D-isomer specific 2-hydroxyacid dehydrogenase
45	15	C. scatologenes ATCC 25775	800897219	CSCA_2278	Csca_RS10855	D-isomer specific 2-hydroxyacid dehydrogenase
45	15	C. scatologenes ATCC 25775	800899002	CSCA_4061	Csca_RS19540	D-isomer specific 2-hydroxyacid dehydrogenase
45	15	C. scatologenes ATCC 25775	800899830	CSCA_4889	Csca_RS23805	D-isomer specific 2-hydroxyacid dehydrogenase
45	15	C. carboxidivorans P7	494121613	Ccar_RS04790	Ccar_04790	glycerate dehydrogenase
45	15	C. carboxidivorans P7	494123689	Ccar_RS16960	Ccar_16965	hydroxyacid dehydrogenase
45	15	C. carboxidivorans P7	494124275	Ccar_RS20970	Ccar_20975	3-phosphoglycerate dehydrogenase
45	15	C. carboxidivorans P7	850374359	Ccar_RS03185	Ccar_03185	2-hydroxyacid dehydrogenase
45	15	C. carboxidivorans P7	494121780	Ccar_RS24395	Ccar_24400	hydroxyacid dehydrogenase
45	15	C. carboxidivorans P7	494122098	Ccar_RS17340	Ccar_17345	oxidoreductase
45	15	E. limosum ATCC 8486	-	ELIM_c0052	-	D-isomer specific 2-hydroxyacid dehydrogenase NAD-binding-protein
45	15	E. limosum ATCC 8486	-	ELIM_c0241	-	Uncharacterized protein
45	15	E. limosum ATCC 8486	-	ELIM_c0505	-	Uncharacterized protein
45	15	E. limosum ATCC 8486	-	ELIM_c2080	-	Lactate dehydrogenase-like dehydrogenase
45	15	E. limosum ATCC 8486	-	ELIM_c2131	-	Phosphoglycerate dehydrogenase
46	12	P. difficile 630	115251690	CD630_26390	CD2639	putative cytotoxic factor
46	12	Ca. hydrogenoformans Z-2901	77995999	CHY_2048	-	conserved hypothetical protein TIGR00726
46	12	M. thermoacetica ATCC 39073	83572621	Moth_0856	-	Protein of unknown function DUF152
46	12	C. ljungdahlii DSM 13528	300434537	CLJU_c12360	CLJU_RS06065	conserved hypothetical protein
46	12	T. primitia ZAS-2	333739994	TREPR_3442	TREPR_RS03185	conserved hypothetical protein
46	12	Ac. arabaticum DSM 5501	302203710	Acear_0854	-	protein of unknown function DUF152
46	12	Th. phaeum DSM 12270	409105376	Tph_c12800	-	multi-copper polyphenol oxidoreductase, laccase
46	12	C. autoethanogenum DSM 10061	553907471	CAETHG_3318	-	Multi-copper polyphenol oxidoreductase, laccase
46	12	Thr. kivui DSM 2030	694165213	TKV_c01790	TKV_RS00885	hypothetical protein
46	12	C. aceticum DSM 1496	919098828	CACET_RS10600	CACET_c21660	hypothetical protein
46	12	C. scatologenes ATCC 25775	800897802	CSCA_2861	Csca_RS13685	protein of unknown function DUF152
46	12	C. carboxidivorans P7	494121716	Ccar_RS00490	Ccar_00490	laccase
47	12	P. difficile 630	115251799	CD630_27470	CD2747	putative ubiquinone biosynthesis protein
47	12	Ca. hydrogenoformans Z-2901	77994842	CHY_1218	-	ABC1 family protein
47	12	M. thermoacetica ATCC 39073	83572016	Moth_0233	-	2-octaprenylphenol hydroxylase
47	12	M. thermoacetica ATCC 39073	83574145	Moth_2415	-	ABC-1
47	12	C. ljungdahlii DSM 13528	300433411	CLJU_c00730	CLJU_RS00350	putative ubiquinone biosynthesis protein AarF
47	12	Ac. arabaticum DSM 5501	302203576	Acear_0714	-	ABC-1 domain protein
47	12	E. limosum KIST 612	308737810	ELI_0454	-	hypothetical protein
47	12	A. woodii DSM 1030	375302931	Awo_c22920	-	protein kinase
47	12	Th. phaeum DSM 12270	409105602	Tph_c15200	-	ABC-1-like protein kinase
47	12	C. autoethanogenum DSM 10061	553906353	CAETHG_2190	-	ABC-1 domain-containing protein
47	12	Thr. kivui DSM 2030	694166698	TKV_c17150	TKV_RS08350	2-polyprenylphenol 6-hydroxylase
47	12	Thr. kivui DSM 2030	694166144	TKV_c11430	TKV_RS05515	ubiquinone biosynthesis protein
47	12	C. aceticum DSM 1496	766664009	CACET_RS08455	CACET_c17330	hypothetical protein
47	12	E. limosum ATCC 8486	-	ELIM_c0315	-	Uncharacterized protein
48	15	P. difficile 630	115252454	CD630_33940	CD3394	Pyruvate kinase (PK)
48	15	Ca. hydrogenoformans Z-2901	77995696	CHY_1144	-	pyruvate kinase
48	15	M. thermoacetica ATCC 39073	83573615	Moth_1867	-	pyruvate kinase
48	15	C. ljungdahlii DSM 13528	300433641	CLJU_c03260	CLJU_RS01595	pyruvate kinase
48	15	T. primitia ZAS-2	333738077	TREPR_0649	TREPR_RS15930	pyruvate kinase
48	15	Ac. arabaticum DSM 5501	302204685	Acear_1860	-	pyruvate kinase
48	15	E. limosum KIST 612	308740380	ELI_3071	-	pyruvate kinase
48	15	A. woodii DSM 1030	375301930	Awo_c12800	-	pyruvate kinase Pyk
48	15	Th. phaeum DSM 12270	409105043	Tph_c09390	-	pyruvate kinase Pyk
48	15	C. autoethanogenum DSM 10061	553906602	CAETHG_2441	-	pyruvate kinase
48	15	Thr. kivui DSM 2030	694166672	TKV_c16890	TKV_RS08220	pyruvate kinase Pyk
48	15	C. aceticum DSM 1496	766664234	CACET_RS15745	CACET_c32320	pyruvate kinase
48	15	C. scatologenes ATCC 25775	800899360	CSCA_4419	Csca_RS21460	pyruvate kinase
48	15	C. carboxidivorans P7	494119487	Ccar_RS19195	Ccar_19200	pyruvate kinase
48	15	E. limosum ATCC 8486	-	ELIM_c2750	-	Pyruvate kinase
49	14	P. difficile 630	115251684	CD630_26330	CD2633	conserved hypothetical protein
49	14	Ca. hydrogenoformans Z-2901	77995160	CHY_1920	-	conserved hypothetical protein
49	14	M. thermoacetica ATCC 39073	83573084	Moth_1323	-	Protein of unknown function DUF512
49	14	C. ljungdahlii DSM 13528	300434547	CLJU_c12460	CLJU_RS06115	conserved hypothetical protein
49	14	Ac. arabaticum DSM 5501	302203892	Acear_1044	-	protein of unknown function DUF512
49	14	E. limosum KIST 612	308738956	ELI_1630	-	hypothetical protein
49	14	A. woodii DSM 1030	375302616	Awo_c19720	-	putative Fe-S oxidoreductase
49	14	Th. phaeum DSM 12270	409105641	Tph_c15610	-	hypothetical protein DUF512
49	14	C. autoethanogenum DSM 10061	553907481	CAETHG_3328	-	protein of unknown function DUF512
49	14	Thr. kivui DSM 2030	694166510	TKV_c15160	TKV_RS07380	Fe-S oxidoreductase, NifB/MoaA family
49	14	C. aceticum DSM 1496	766665275	CACET_RS10555	CACET_c21570	radical SAM protein
49	14	C. scatologenes ATCC 25775	800897792	CSCA_2851	Csca_RS13635	putative FeS-containing Cyanobacterial-specific
49	14	C. carboxidivorans P7	494124733	Ccar_RS00540	Ccar_00540	Fe-S oxidoreductase
49	14	E. limosum ATCC 8486	-	ELIM_c2979	-	oxidoreductase
50	15	P. difficile 630	115251085	CD630_20310	CD2031	Succinylornithine transaminase (ACOAT)
50	15	Ca. hydrogenoformans Z-2901	77994848	CHY_2262	-	acetylornithine aminotransferase
50	15	M. thermoacetica ATCC 39073	83574022	Moth_2287	-	acetylornithine aminotransferase apoenzyme
50	15	C. ljungdahlii DSM 13528	300435444	CLJU_c21510	CLJU_RS10560	acetylornithine aminotransferase
50	15	T. primitia ZAS-2	333738486	TREPR_3334	TREPR_RS03690	acetylornithine transaminase
50	15	Ac. arabaticum DSM 5501	302204377	Acear_1549	-	acetylornithine aminotransferase apoenzyme
50	15	E. limosum KIST 612	308739505	ELI_2182	-	hypothetical protein
50	15	A. woodii DSM 1030	375302008	Awo_c13580	-	acetylornithine aminotransferase ArgD1
50	15	A. woodii DSM 1030	375302380	Awo_c17340	-	acetylornithine aminotransferase ArgD2
50	15	Th. phaeum DSM 12270	409106594	Tph_c25450	-	acetylornithine aminotransferase ArgD
50	15	C. autoethanogenum DSM 10061	553904421	CAETHG_0238	-	Acetylornithine/succinyldiaminopimelate aminotransferase
50	15	Thr. kivui DSM 2030	694167179	TKV_c22210	TKV_RS10840	acetylornithine aminotransferase ArgD
50	15	C. aceticum DSM 1496	766663097	CACET_RS03260	CACET_c06630	acetylornithine aminotransferase
50	15	C. scatologenes ATCC 25775	800897894	CSCA_2953	Csca_RS14130	acetylornithine and succinylornithine
50	15	C. scatologenes ATCC 25775	800896780	CSCA_1839	Csca_RS08725	acetylornithine and succinylornithine
50	15	C. carboxidivorans P7	494120193	Ccar_RS25825	Ccar_25830	acetylornithine aminotransferase
50	15	C. carboxidivorans P7	494120971	Ccar_RS05375	Ccar_05375	acetylornithine aminotransferase
50	15	E. limosum ATCC 8486	-	ELIM_c3451	-	Acetylornithine aminotransferase
51	15	P. difficile 630	328887508	CD630_00680	CD0068	30S ribosomal protein S12
51	15	Ca. hydrogenoformans Z-2901	77997075	CHY_2315	-	ribosomal protein S12
51	15	M. thermoacetica ATCC 39073	83574195	Moth_2465	-	SSU ribosomal protein S12P
51	15	C. ljungdahlii DSM 13528	300437366	CLJU_c41090	CLJU_RS20240	30S ribosomal protein S12
51	15	T. primitia ZAS-2	333739142	TREPR_1471	TREPR_RS12220	ribosomal protein S12
51	15	Ac. arabaticum DSM 5501	302203030	Acear_0157	-	SSU ribosomal protein S12P
51	15	E. limosum KIST 612	308741457	ELI_4175	-	hypothetical protein
51	15	A. woodii DSM 1030	375301570	Awo_c09130	-	30S ribosomal protein S12
51	15	Th. phaeum DSM 12270	409106639	Tph_c25900	-	30S ribosomal protein S12
51	15	C. autoethanogenum DSM 10061	553906121	CAETHG_1952	-	ribosomal protein S12
51	15	Thr. kivui DSM 2030	694167025	TKV_c20620	TKV_RS10060	30S ribosomal protein S12
51	15	C. aceticum DSM 1496	766666673	CACET_RS17660	CACET_c36280	30S ribosomal protein S12
51	15	C. scatologenes ATCC 25775	800899222	CSCA_4281	Csca_RS20780	ribosomal protein S12
51	15	C. carboxidivorans P7	494123794	Ccar_RS19845	Ccar_19850	30S ribosomal protein S12
51	15	E. limosum ATCC 8486	-	ELIM_c1135	-	30S ribosomal protein S12
52	5	P. difficile 630	115249749	CD630_07320	CD0732	putative radical SAM superfamily protein
52	5	Ca. hydrogenoformans Z-2901	77996718	CHY_0494	-	radical SAM domain protein
52	5	M. thermoacetica ATCC 39073	83572224	Moth_0445	-	Radical SAM
52	5	T. primitia ZAS-2	333740382	TREPR_2142	TREPR_RS09205	radical SAM domain protein
52	5	T. primitia ZAS-2	333738883	TREPR_2140	TREPR_RS09215	radical SAM domain protein
52	5	T. primitia ZAS-2	333741214	TREPR_2139	TREPR_RS09220	radical SAM domain protein
52	5	T. primitia ZAS-2	333738203	TREPR_0679	TREPR_RS15795	radical SAM domain protein
52	5	T. primitia ZAS-2	333740170	TREPR_0677	TREPR_RS15800	radical SAM domain protein
52	5	T. primitia ZAS-2	333739132	TREPR_0676	TREPR_RS15805	radical SAM domain protein
52	5	Th. phaeum DSM 12270	409106022	Tph_c19530	-	radical SAM domain-containing protein
53	13	P. difficile 630	115249271	CD630_02620	CD0262	Bifunctional flagellar biosynthesis protein FliR/FlhB
53	13	Ca. hydrogenoformans Z-2901	77997018	CHY_1008	-	flagellar biosynthetic protein FlhB
53	13	M. thermoacetica ATCC 39073	83572555	Moth_0789	-	flagellar biosynthetic protein FlhB
53	13	C. ljungdahlii DSM 13528	300434337	CLJU_c10360	CLJU_RS05085	fusion of flagellar biosynthesis proteins FliR and FlhB
53	13	T. primitia ZAS-2	333739769	TREPR_2850	TREPR_RS05910	flagellar biosynthetic protein FlhB
53	13	Ac. arabaticum DSM 5501	302204453	Acear_1625	-	flagellar biosynthetic protein FlhB
53	13	A. woodii DSM 1030	375303130	Awo_c25070	-	flagellar biosynthesis protein FlhB2
53	13	Th. phaeum DSM 12270	409105198	Tph_c11010	-	flagellar biosynthetic protein FlhB
53	13	C. autoethanogenum DSM 10061	553907279	CAETHG_3126	-	flagellar biosynthetic protein FlhB
53	13	Thr. kivui DSM 2030	694166342	TKV_c13420	TKV_RS06505	flagellar biosynthetic protein FlhB
53	13	C. aceticum DSM 1496	919099139	CACET_RS09850	CACET_c20160	flagellar biosynthesis protein FlhB
53	13	C. scatologenes ATCC 25775	800898079	CSCA_3138	Csca_RS15035	bifunctional flagellar biosynthesis proteins
53	13	C. carboxidivorans P7	850375502	Ccar_RS25275	Ccar_25280	flagellar biosynthesis protein FlhB
54	14	P. difficile 630	115249331	CD630_03220	CD0322	putative ATPase
54	14	P. difficile 630	115251304	CD630_22490	CD2249	putative ATPase
54	14	Ca. hydrogenoformans Z-2901	77996651	CHY_1131	-	conserved hypothetical protein
54	14	M. thermoacetica ATCC 39073	83572590	Moth_0825	-	ATPase associated with various cellular activities, AAA_5
54	14	C. ljungdahlii DSM 13528	300433947	CLJU_c06380	CLJU_RS03135	putative ATPase associated with various cellular activities
54	14	T. primitia ZAS-2	333738109	TREPR_0808	TREPR_RS15210	ATPase, AAA family
54	14	Ac. arabaticum DSM 5501	302202913	Acear_0039	-	ATPase associated with various cellular activities AAA_5
54	14	E. limosum KIST 612	308737617	ELI_0257	-	ATPase
54	14	E. limosum KIST 612	308741345	ELI_4063	-	ATPase
54	14	A. woodii DSM 1030	375301042	Awo_c03750	-	hypothetical protein
54	14	Th. phaeum DSM 12270	409105153	Tph_c10560	-	gas vesicle protein GvpN
54	14	Th. phaeum DSM 12270	409105263	Tph_c11660	-	ATPase
54	14	Th. phaeum DSM 12270	409105573	Tph_c14900	-	AAA+ type ATPase
54	14	C. autoethanogenum DSM 10061	553906890	CAETHG_2733	-	ATPase associated with various cellular activities AAA_5
54	14	C. aceticum DSM 1496	766663645	CACET_RS06290	CACET_c12800	ATPase
54	14	C. scatologenes ATCC 25775	800895971	CSCA_1030	Csca_RS04850	ATPase associated with various cellular
54	14	C. carboxidivorans P7	494121296	Ccar_RS07370	Ccar_07370	ATPase
54	14	C. carboxidivorans P7	494123442	Ccar_RS09070	Ccar_09075	ATPase AAA
54	14	E. limosum ATCC 8486	-	ELIM_c0860	-	ATPase associated with various cellular activities AAA_5
54	14	E. limosum ATCC 8486	-	ELIM_c1232	-	ATPase associated with various cellular activities AAA_5
55	11	P. difficile 630	115249141	CD630_01320	CD0132	putative DNA helicase, RecD/TraA type
55	11	Ca. hydrogenoformans Z-2901	77996968	CHY_1815	-	helicase, RecD/TraA family
55	11	C. ljungdahlii DSM 13528	300433577	CLJU_c02590	CLJU_RS01265	exodeoxyribonuclease V alpha chain
55	11	E. limosum KIST 612	308738487	ELI_1159	-	hypothetical protein
55	11	A. woodii DSM 1030	375303315	Awo_c26960	-	helicase, RecD/TraA family
55	11	C. autoethanogenum DSM 10061	553906520	CAETHG_2359	-	helicase, RecD/TraA family
55	11	Thr. kivui DSM 2030	694165504	TKV_c04760	TKV_RS02325	helicase, RecD/TraA family
55	11	C. aceticum DSM 1496	766666217	CACET_RS01220	CACET_c02490	ATPase AAA
55	11	C. scatologenes ATCC 25775	800898842	CSCA_3901	Csca_RS18695	helicase, RecD/TraA family
55	11	C. carboxidivorans P7	494123854	Ccar_RS21830	Ccar_21835	ATPase AAA
55	11	E. limosum ATCC 8486	-	ELIM_c2614	-	ATP-dependent RecD-like DNA helicase
56	15	P. difficile 630	115249009	CD630_00060	CD0006	DNA gyrase subunit A
56	15	Ca. hydrogenoformans Z-2901	77997117	CHY_2704	-	DNA gyrase, A subunit
56	15	M. thermoacetica ATCC 39073	83571796	Moth_0008	-	DNA gyrase, A subunit
56	15	C. ljungdahlii DSM 13528	300433354	CLJU_c00070	CLJU_RS00035	DNA gyrase, subunit A
56	15	T. primitia ZAS-2	333738386	TREPR_0282	TREPR_RS17675	DNA gyrase, A subunit
56	15	Ac. arabaticum DSM 5501	302202882	Acear_0008	-	DNA gyrase subunit A
56	15	E. limosum KIST 612	308737375	ELI_0010	-	DNA gyrase subunit A
56	15	A. woodii DSM 1030	375300686	Awo_c00060	-	DNA gyrase subunit A
56	15	Th. phaeum DSM 12270	409104142	Tph_c00130	-	DNA gyrase subunit alpha
56	15	C. autoethanogenum DSM 10061	553906295	CAETHG_2130	-	DNA gyrase subunit A
56	15	Thr. kivui DSM 2030	694165058	TKV_c00100	TKV_RS00050	DNA gyrase subunit A
56	15	C. aceticum DSM 1496	766665811	CACET_RS00035	CACET_c00070	DNA gyrase subunit A
56	15	C. scatologenes ATCC 25775	800899059	CSCA_4118	Csca_RS19870	DNA gyrase, A subunit
56	15	C. carboxidivorans P7	494123552	Ccar_RS20760	Ccar_20765	DNA gyrase subunit A
56	15	E. limosum ATCC 8486	-	ELIM_c0629	-	DNA gyrase subunit A
57	15	P. difficile 630	115249486	CD630_04730	CD0473	Transcriptional regulator, MarR family
57	15	P. difficile 630	115249852	CD630_08350	CD0835	Transcriptional regulator, MarR family
57	15	P. difficile 630	328887575	CD630_08520	CD0852	Transcriptional regulator, MarR family
57	15	P. difficile 630	115250333	CD630_12990	CD1299	Transcriptional regulator, MarR family
57	15	P. difficile 630	115250371	CD630_13350	CD1335	Transcriptional regulator, MarR family
57	15	P. difficile 630	115250609	CD630_15690	CD1569	Transcriptional regulator, MarR family
57	15	P. difficile 630	115250872	CD630_18270	CD1827	Transcriptional regulator, MarR family
57	15	P. difficile 630	115251053	CD630_20040	CD2004	Transcriptional regulator, MarR family
57	15	P. difficile 630	115251262	CD630_22080	CD2208	Transcriptional regulator, MarR family
57	15	P. difficile 630	115251266	CD630_22120	CD2212	Transcriptional regulator, MarR family
57	15	P. difficile 630	115251457	CD630_24050	CD2405	Transcriptional regulator, MarR family
57	15	P. difficile 630	115251880	CD630_28270	CD2827	Transcriptional regulator, MarR family
57	15	P. difficile 630	115251897	CD630_28440	CD2844	Transcriptional regulator, MarR family
57	15	P. difficile 630	115252264	CD630_32080	CD3208	Transcriptional regulator, MarR family
57	15	Ca. hydrogenoformans Z-2901	77995930	CHY_0116	-	transcriptional regulator, MarR family
57	15	Ca. hydrogenoformans Z-2901	77996947	CHY_0813	-	transcriptional regulator, MarR family
57	15	Ca. hydrogenoformans Z-2901	77996955	CHY_1114	-	transcriptional regulator, MarR family
57	15	M. thermoacetica ATCC 39073	83572761	Moth_0998	-	transcriptional regulator, MarR family
57	15	M. thermoacetica ATCC 39073	83573821	Moth_2079	-	transcriptional regulator, MarR family
57	15	M. thermoacetica ATCC 39073	83574060	Moth_2325	-	transcriptional regulator, MarR family
57	15	C. ljungdahlii DSM 13528	300433751	CLJU_c04360	CLJU_RS02130	predicted transcriptional regulator, marR family
57	15	C. ljungdahlii DSM 13528	300433784	CLJU_c04690	CLJU_RS02295	predicted transcriptional regulator, marR family
57	15	C. ljungdahlii DSM 13528	300434145	CLJU_c08440	CLJU_RS04150	predicted transcriptional regulator
57	15	C. ljungdahlii DSM 13528	300434714	CLJU_c14130	CLJU_RS06930	predicted transcriptional regulator
57	15	C. ljungdahlii DSM 13528	300434774	CLJU_c14730	CLJU_RS07220	predicted transcriptional regulator, marR family
57	15	C. ljungdahlii DSM 13528	300434813	CLJU_c15160	CLJU_RS07430	predicted transcriptional regulator
57	15	C. ljungdahlii DSM 13528	300434839	CLJU_c15420	CLJU_RS07555	predicted transcriptional regulator, marR family
57	15	C. ljungdahlii DSM 13528	300434842	CLJU_c15450	CLJU_RS07570	predicted transcriptional regulator, marR family
57	15	C. ljungdahlii DSM 13528	300434922	CLJU_c16250	CLJU_RS07965	predicted transcriptional regulator, marR family
57	15	C. ljungdahlii DSM 13528	300435044	CLJU_c17480	CLJU_RS08585	predicted transcriptional regulator, marR family
57	15	C. ljungdahlii DSM 13528	300435062	CLJU_c17660	CLJU_RS08675	predicted transcriptional regulator
57	15	C. ljungdahlii DSM 13528	300435184	CLJU_c18890	CLJU_RS09260	predicted transcriptional regulator
57	15	C. ljungdahlii DSM 13528	300435235	CLJU_c19400	CLJU_RS09505	predicted transcriptional regulator
57	15	C. ljungdahlii DSM 13528	300435574	CLJU_c22830	CLJU_RS11230	predicted transcriptional regulator
57	15	C. ljungdahlii DSM 13528	300435620	CLJU_c23290	CLJU_RS11460	predicted transcriptional regulator, marR family
57	15	C. ljungdahlii DSM 13528	300435842	CLJU_c25510	CLJU_RS12570	predicted ranscriptional regulator, MarR family
57	15	C. ljungdahlii DSM 13528	300435929	CLJU_c26380	CLJU_RS13000	predicted transcriptional regulator
57	15	C. ljungdahlii DSM 13528	300436003	CLJU_c27120	CLJU_RS13365	transcriptional regulator
57	15	C. ljungdahlii DSM 13528	300437158	CLJU_c39000	CLJU_RS19200	predicted transcriptional regulator, marR family
57	15	C. ljungdahlii DSM 13528	300437462	CLJU_c42200	CLJU_RS20785	predicted transcriptional regulator, marR family
57	15	T. primitia ZAS-2	333739097	TREPR_2707	TREPR_RS06585	transcriptional regulator, MarR family
57	15	T. primitia ZAS-2	333740094	TREPR_1203	TREPR_RS13445	transcriptional regulator, MarR family
57	15	Ac. arabaticum DSM 5501	302204744	Acear_1921	-	transcriptional regulator, MarR family
57	15	E. limosum KIST 612	308737519	ELI_0154	-	hypothetical protein
57	15	E. limosum KIST 612	308737697	ELI_0338	-	transcriptional regulator
57	15	E. limosum KIST 612	308738838	ELI_1512	-	hypothetical protein
57	15	E. limosum KIST 612	308739564	ELI_2241	-	transcriptional regulator
57	15	E. limosum KIST 612	308739867	ELI_2545	-	putative MarR family transcriptional regulator
57	15	E. limosum KIST 612	308740069	ELI_2748	-	MarR family transcriptional regulator
57	15	E. limosum KIST 612	308740328	ELI_3019	-	Transcriptional regulator
57	15	E. limosum KIST 612	308740335	ELI_3026	-	putative transcriptional regulator
57	15	E. limosum KIST 612	308740764	ELI_3465	-	MarR family transcriptional regulator
57	15	E. limosum KIST 612	308740837	ELI_3538	-	hypothetical protein
57	15	E. limosum KIST 612	308741065	ELI_3769	-	hypothetical protein
57	15	E. limosum KIST 612	308741274	ELI_3990	-	transcriptional regulator
57	15	E. limosum KIST 612	308741632	ELI_4353	-	transcriptional regulator
57	15	A. woodii DSM 1030	375300941	Awo_c02660	-	transcriptional regulator MarR family
57	15	A. woodii DSM 1030	375301049	Awo_c03820	-	transcriptional regulator MarR family
57	15	A. woodii DSM 1030	375301100	Awo_c04330	-	transcriptional regulator MarR family
57	15	A. woodii DSM 1030	375301186	Awo_c05210	-	transcriptional regulator MarR family
57	15	A. woodii DSM 1030	375301552	Awo_c08950	-	transcriptional regulator MarR family
57	15	A. woodii DSM 1030	375301843	Awo_c11930	-	transcriptional regulator MarR family
57	15	A. woodii DSM 1030	375302185	Awo_c15370	-	transcriptional regulator
57	15	A. woodii DSM 1030	375302234	Awo_c15860	-	transcriptional regulator MarR family
57	15	A. woodii DSM 1030	375302567	Awo_c19220	-	transcriptional regulator
57	15	A. woodii DSM 1030	375302664	Awo_c20200	-	transcriptional regulator MarR family
57	15	A. woodii DSM 1030	375302853	Awo_c22130	-	transcriptional regulator MarR family
57	15	A. woodii DSM 1030	375304034	Awo_c34420	-	transcriptional regulator MarR family
57	15	A. woodii DSM 1030	375304061	Awo_c34710	-	transcriptional regulator MarR family
57	15	Th. phaeum DSM 12270	409104564	Tph_c04460	-	transcriptional regulator, MarR family
57	15	Th. phaeum DSM 12270	409105984	Tph_c19130	-	putative MarR-like transcriptional regulator
57	15	C. autoethanogenum DSM 10061	553904204	CAETHG_0017	-	transcriptional regulator, MarR family
57	15	C. autoethanogenum DSM 10061	553904526	CAETHG_0345	-	transcriptional regulator, MarR family
57	15	C. autoethanogenum DSM 10061	553904572	CAETHG_0393	-	transcriptional regulator, MarR family
57	15	C. autoethanogenum DSM 10061	553904799	CAETHG_0620	-	transcriptional regulator, MarR family
57	15	C. autoethanogenum DSM 10061	553904898	CAETHG_0719	-	transcriptional regulator, MarR family
57	15	C. autoethanogenum DSM 10061	553904974	CAETHG_0797	-	transcriptional regulator, MarR family
57	15	C. autoethanogenum DSM 10061	553905917	CAETHG_1748	-	transcriptional regulator, MarR family
57	15	C. autoethanogenum DSM 10061	553906220	CAETHG_2051	-	transcriptional regulator, MarR family
57	15	C. autoethanogenum DSM 10061	553906663	CAETHG_2504	-	transcriptional regulator, MarR family
57	15	C. autoethanogenum DSM 10061	553906700	CAETHG_2541	-	transcriptional regulator, MarR family
57	15	C. autoethanogenum DSM 10061	553907092	CAETHG_2937	-	transcriptional regulator, MarR family
57	15	C. autoethanogenum DSM 10061	553907647	CAETHG_3494	-	transcriptional regulator, MarR family
57	15	C. autoethanogenum DSM 10061	553907725	CAETHG_3572	-	transcriptional regulator, MarR family
57	15	C. autoethanogenum DSM 10061	553907771	CAETHG_3618	-	transcriptional regulator, MarR family
57	15	C. autoethanogenum DSM 10061	553907796	CAETHG_3643	-	transcriptional regulator, MarR family
57	15	C. autoethanogenum DSM 10061	553907799	CAETHG_3646	-	transcriptional regulator, MarR family
57	15	C. autoethanogenum DSM 10061	553907811	CAETHG_3658	-	transcriptional regulator, MarR family
57	15	C. autoethanogenum DSM 10061	553907872	CAETHG_3719	-	transcriptional regulator, MarR family
57	15	C. autoethanogenum DSM 10061	553908012	CAETHG_3861	-	transcriptional regulator, MarR family
57	15	C. autoethanogenum DSM 10061	553908025	CAETHG_3874	-	transcriptional regulator, MarR family
57	15	C. autoethanogenum DSM 10061	553908174	CAETHG_4023	-	transcriptional regulator, MarR family
57	15	Thr. kivui DSM 2030	694167222	TKV_c22640	TKV_RS11040	transcriptional regulator, MarR family
57	15	Thr. kivui DSM 2030	694166058	TKV_c10540	TKV_RS05070	transcriptional regulator, MarR family
57	15	C. aceticum DSM 1496	766664794	CACET_RS12825	CACET_c26240	hypothetical protein
57	15	C. aceticum DSM 1496	766664393	CACET_RS16685	CACET_c34290	hypothetical protein
57	15	C. aceticum DSM 1496	766665609	CACET_RS18095	CACET_c37150	hypothetical protein
57	15	C. aceticum DSM 1496	766664558	CACET_RS14990	CACET_c30740	hypothetical protein
57	15	C. aceticum DSM 1496	766663357	CACET_RS01695	CACET_c03440	MarR family transcriptional regulator
57	15	C. aceticum DSM 1496	766663639	CACET_RS06255	CACET_c12730	MarR family transcriptional regulator
57	15	C. aceticum DSM 1496	919098660	CACET_RS19520	CACET_c25540	hypothetical protein
57	15	C. scatologenes ATCC 25775	800897240	CSCA_2299	Csca_RS10955	transcriptional regulator
57	15	C. scatologenes ATCC 25775	800896907	CSCA_1966	Csca_RS09370	MarR family transcriptional regulator
57	15	C. scatologenes ATCC 25775	800897058	CSCA_2117	Csca_RS10100	transcriptional regulator, MarR family
57	15	C. scatologenes ATCC 25775	800898380	CSCA_3439	Csca_RS16425	transcriptional regulator, MarR family
57	15	C. scatologenes ATCC 25775	800896677	CSCA_1736	Csca_RS08225	transcriptional regulator, MarR family
57	15	C. scatologenes ATCC 25775	800896812	CSCA_1871	Csca_RS26035	transcriptional regulator, MarR family
57	15	C. scatologenes ATCC 25775	800895706	CSCA_0765	Csca_RS03595	transcriptional regulator, MarR family
57	15	C. scatologenes ATCC 25775	800894997	CSCA_0056	Csca_RS00260	transcriptional regulator, MarR family
57	15	C. scatologenes ATCC 25775	800896941	CSCA_2000	Csca_RS09540	transcriptional regulator, MarR family
57	15	C. scatologenes ATCC 25775	800899017	CSCA_4076	Csca_RS19620	transcriptional regulator, MarR family
57	15	C. scatologenes ATCC 25775	800899021	CSCA_4080	Csca_RS19640	MarR family transcriptional regulator
57	15	C. scatologenes ATCC 25775	800898367	CSCA_3426	Csca_RS16370	transcriptional regulator
57	15	C. scatologenes ATCC 25775	800898394	CSCA_3453	Csca_RS16490	MarR family transcriptional regulator
57	15	C. scatologenes ATCC 25775	800898710	CSCA_3769	Csca_RS18030	transcriptional regulator, MarR family
57	15	C. scatologenes ATCC 25775	800897275	CSCA_2334	Csca_RS11115	MarR family transcriptional regulator
57	15	C. scatologenes ATCC 25775	800896278	CSCA_1337	Csca_RS06335	transcriptional regulator, MarR family
57	15	C. scatologenes ATCC 25775	800896811	CSCA_1870	Csca_RS08880	transcriptional regulator, MarR family
57	15	C. scatologenes ATCC 25775	800899107	CSCA_4166	Csca_RS20135	transcriptional regulator, MarR family
57	15	C. scatologenes ATCC 25775	800898662	CSCA_3721	Csca_RS17820	transcriptional regulator, MarR family
57	15	C. scatologenes ATCC 25775	800895511	CSCA_0570	Csca_RS02700	transcriptional regulator, MarR family
57	15	C. scatologenes ATCC 25775	800898836	CSCA_3895	Csca_RS18665	transcriptional regulator, MarR family
57	15	C. scatologenes ATCC 25775	800897164	CSCA_2223	Csca_RS10600	MarR family transcriptional regulator
57	15	C. scatologenes ATCC 25775	800896070	CSCA_1129	Csca_RS05315	transcriptional regulator, MarR family
57	15	C. scatologenes ATCC 25775	800896683	CSCA_1742	Csca_RS08255	transcriptional regulator, MarR family
57	15	C. carboxidivorans P7	494121299	Ccar_RS11505	Ccar_11510	MarR family transcriptional regulator
57	15	C. carboxidivorans P7	494124799	Ccar_RS03995	Ccar_03995	MarR family transcriptional regulator
57	15	C. carboxidivorans P7	494123920	Ccar_RS05900	Ccar_05900	MarR family transcriptional regulator
57	15	C. carboxidivorans P7	736824626	Ccar_RS20460	Ccar_20465	MarR family transcriptional regulator
57	15	C. carboxidivorans P7	850374742	Ccar_RS12565	Ccar_12570	MarR family transcriptional regulator
57	15	C. carboxidivorans P7	494121926	Ccar_RS05195	Ccar_05195	transcriptional regulator
57	15	C. carboxidivorans P7	494120695	Ccar_RS14080	Ccar_14085	MarR family transcriptional regulator
57	15	C. carboxidivorans P7	494124087	Ccar_RS21860	Ccar_21865	MarR family transcriptional regulator
57	15	C. carboxidivorans P7	494123097	Ccar_RS20870	Ccar_20875	MarR family transcriptional regulator
57	15	C. carboxidivorans P7	494121184	Ccar_RS24055	Ccar_24060	MarR family transcriptional regulator
57	15	C. carboxidivorans P7	494120946	Ccar_RS12430	Ccar_12435	MarR family transcriptional regulator
57	15	C. carboxidivorans P7	494119606	Ccar_RS10515	Ccar_10520	MarR family transcriptional regulator
57	15	C. carboxidivorans P7	494123350	Ccar_RS22475	Ccar_22480	MarR family transcriptional regulator
57	15	C. carboxidivorans P7	494122272	Ccar_RS22625	Ccar_22630	MarR family transcriptional regulator
57	15	C. carboxidivorans P7	494119592	Ccar_RS10580	Ccar_10585	MarR family transcriptional regulator
57	15	C. carboxidivorans P7	494120693	Ccar_RS14090	Ccar_14095	MarR family transcriptional regulator
57	15	C. carboxidivorans P7	494124888	Ccar_RS08720	Ccar_08725	MarR family transcriptional regulator
57	15	C. carboxidivorans P7	494123101	Ccar_RS20890	Ccar_20895	MarR family transcriptional regulator
57	15	C. carboxidivorans P7	494121927	Ccar_RS05190	Ccar_05190	MarR family transcriptional regulator
57	15	C. carboxidivorans P7	494119149	Ccar_RS03080	Ccar_03080	MarR family transcriptional regulator
57	15	C. carboxidivorans P7	494123926	Ccar_RS05870	Ccar_05870	MarR family transcriptional regulator
57	15	C. carboxidivorans P7	494119644	Ccar_RS10345	Ccar_10350	MarR family transcriptional regulator
57	15	C. carboxidivorans P7	494123143	Ccar_RS11270	Ccar_11275	MarR family transcriptional regulator
57	15	C. carboxidivorans P7	494121846	Ccar_RS07595	Ccar_07595	MarR family transcriptional regulator
57	15	C. carboxidivorans P7	494122013	Ccar_RS04670	Ccar_04670	MarR family transcriptional regulator
57	15	E. limosum ATCC 8486	-	ELIM_c0782	-	Transcriptional regulator
57	15	E. limosum ATCC 8486	-	ELIM_c0925	-	Transcriptional regulator
57	15	E. limosum ATCC 8486	-	ELIM_c1494	-	Transcriptional regulator MarR family
57	15	E. limosum ATCC 8486	-	ELIM_c1713	-	Transcriptional regulator MarR family
57	15	E. limosum ATCC 8486	-	ELIM_c1787	-	Transcriptional regulator MarR family
57	15	E. limosum ATCC 8486	-	ELIM_c1822	-	Transcriptional regulator
57	15	E. limosum ATCC 8486	-	ELIM_c1828	-	MarR family transcriptional regulator
57	15	E. limosum ATCC 8486	-	ELIM_c1928	-	MarR family regulatory protein
57	15	E. limosum ATCC 8486	-	ELIM_c1998	-	Transcriptional regulator
57	15	E. limosum ATCC 8486	-	ELIM_c2872	-	MarR family transcriptional regulator
57	15	E. limosum ATCC 8486	-	ELIM_c3381	-	Transcriptional regulator
57	15	E. limosum ATCC 8486	-	ELIM_c3509	-	Transcriptional regulator
57	15	E. limosum ATCC 8486	-	ELIM_c3631	-	Transcriptional regulator MarR family
57	15	E. limosum ATCC 8486	-	ELIM_c3796	-	Transcription regulator MarR family
57	15	E. limosum ATCC 8486	-	ELIM_c3972	-	MarR family Transcriptional regulator
58	14	P. difficile 630	115251463	CD630_24110	CD2411	putative positive regulator of gluconeogenesis; putative phosphotransferase
58	14	Ca. hydrogenoformans Z-2901	77996649	CHY_0442	-	conserved hypothetical protein
58	14	M. thermoacetica ATCC 39073	83572384	Moth_0606	-	Protein of unknown function DUF299
58	14	C. ljungdahlii DSM 13528	300437466	CLJU_c42310	CLJU_RS20840	putative ATP/GTP binding protein
58	14	Ac. arabaticum DSM 5501	302203546	Acear_0684	-	protein of unknown function DUF299
58	14	Ac. arabaticum DSM 5501	302203548	Acear_0686	-	protein of unknown function DUF299
58	14	E. limosum KIST 612	308739035	ELI_1709	-	putative phosphotransferase
58	14	A. woodii DSM 1030	375302027	Awo_c13770	-	phosphotransferase
58	14	Th. phaeum DSM 12270	409104692	Tph_c05790	-	hypothetical protein
58	14	C. autoethanogenum DSM 10061	553906224	CAETHG_2055	-	Putative pyruvate, phosphate dikinase regulatory protein
58	14	Thr. kivui DSM 2030	694166021	TKV_c10150	TKV_RS04885	putative pyruvate, phosphate dikinase
58	14	C. aceticum DSM 1496	766666406	CACET_RS11410	CACET_c23320	phosphoenolpyruvate synthase regulatory protein
58	14	C. scatologenes ATCC 25775	800899102	CSCA_4161	Csca_RS20090	protein of unknown function DUF299
58	14	C. carboxidivorans P7	494124423	Ccar_RS20525	Ccar_20530	phosphoenolpyruvate synthase regulatory protein
58	14	E. limosum ATCC 8486	-	ELIM_c3054	-	Putative pyruvate phosphate dikinase regulatory protein
59	15	P. difficile 630	115249114	CD630_01060	CD0106	Germination-specific N-acetylmuramoyl-L-alanine amidase, Autolysin
59	15	P. difficile 630	115251814	CD630_27610	CD2761	putative N-acetylmuramoyl-L-alanine amidase
59	15	Ca. hydrogenoformans Z-2901	77996882	CHY_2271	-	N-acetylmuramoyl-L-alanine amidase
59	15	Ca. hydrogenoformans Z-2901	77996704	CHY_2569	-	N-acetylmuramoyl-L-alanine amidase
59	15	M. thermoacetica ATCC 39073	83573034	Moth_1272	-	N-acetylmuramoyl-L-alanine amidase
59	15	M. thermoacetica ATCC 39073	83574031	Moth_2296	-	N-acetylmuramoyl-L-alanine amidase
59	15	C. ljungdahlii DSM 13528	300437178	CLJU_c39200	CLJU_RS19300	N-acetylmuramoyl-L-alanine amidase
59	15	C. ljungdahlii DSM 13528	300437326	CLJU_c40690	CLJU_RS20040	N-acetylmuramoyl-L-alanine amidase
59	15	T. primitia ZAS-2	333739273	TREPR_2460	-	N-acetylmuramoyl-L-alanine amidase, family 3
59	15	Ac. arabaticum DSM 5501	302203964	Acear_1120	-	cell wall hydrolase/autolysin
59	15	Ac. arabaticum DSM 5501	302204106	Acear_1269	-	N-acetylmuramoyl-L-alanine amidase
59	15	Ac. arabaticum DSM 5501	302204415	Acear_1587	-	cell wall hydrolase/autolysin
59	15	E. limosum KIST 612	308738647	ELI_1321	-	Peptidoglycan-binding lysin domain protein
59	15	E. limosum KIST 612	308740496	ELI_3187	-	Peptidoglycan-binding lysin domain protein
59	15	E. limosum KIST 612	358443991	ELI_4665	-	hypothetical protein
59	15	A. woodii DSM 1030	375304083	Awo_c34930	-	putative surface protein containing ChW-repeats
59	15	Th. phaeum DSM 12270	409104748	Tph_c06390	-	cell wall hydrolase/autolysin
59	15	Th. phaeum DSM 12270	409106601	Tph_c25520	-	germination-specific N-acetylmuramoyl-L-alanine amidase CwlD
59	15	C. autoethanogenum DSM 10061	553905934	CAETHG_1765	-	cell wall hydrolase/autolysin
59	15	C. autoethanogenum DSM 10061	553906081	CAETHG_1912	-	N-acetylmuramoyl-L-alanine amidase CwlD
59	15	Thr. kivui DSM 2030	694166917	TKV_c19420	TKV_RS09450	germination-specific N-acetylmuramoyl-L-alanine
59	15	Thr. kivui DSM 2030	694167111	TKV_c21500	TKV_RS10495	N-acetylmuramoyl-L-alanine amidase CwlM
59	15	C. aceticum DSM 1496	919098268	CACET_RS07715	CACET_c15820	hypothetical protein
59	15	C. aceticum DSM 1496	766663217	CACET_RS02545	CACET_c05150	hypothetical protein
59	15	C. aceticum DSM 1496	766666362	CACET_RS17445	CACET_c35840	N-acetylmuramoyl-L-alanine amidase
59	15	C. scatologenes ATCC 25775	800898789	CSCA_3848	Csca_RS18420	cell wall hydrolase/autolysin
59	15	C. scatologenes ATCC 25775	800899264	CSCA_4323	Csca_RS20990	N-acetylmuramoyl-L-alanine amidase CwlD
59	15	C. carboxidivorans P7	494122631	Ccar_RS19635	Ccar_19640	N-acetylmuramoyl-L-alanine amidase
59	15	C. carboxidivorans P7	494123976	Ccar_RS22100	Ccar_22105	N-acetylmuramoyl-L-alanine amidase
59	15	E. limosum ATCC 8486	-	ELIM_c1072	-	N-acetylmuramoyl-L-alanine amidase
59	15	E. limosum ATCC 8486	-	ELIM_c4075	-	Peptidoglycan-binding lysin domain protein
60	15	P. difficile 630	115249090	CD630_00841	CD0084A	30S ribosomal protein S14 type Z
60	15	Ca. hydrogenoformans Z-2901	77995698	CHY_2296	-	ribosomal protein S14
60	15	M. thermoacetica ATCC 39073	83574177	Moth_2447	-	SSU ribosomal protein S14P
60	15	C. ljungdahlii DSM 13528	300437348	CLJU_c40910	CLJU_RS20150	30S ribosomal protein S14
60	15	T. primitia ZAS-2	333738365	TREPR_1490	-	ribosomal protein S14p/S29e
60	15	Ac. arabaticum DSM 5501	302203048	Acear_0175	-	ribosomal protein S14
60	15	E. limosum KIST 612	308741306	ELI_4022	-	hypothetical protein
60	15	A. woodii DSM 1030	375303468	Awo_c28510	-	30S ribosomal protein S14 type Z
60	15	Th. phaeum DSM 12270	409106621	Tph_c25720	-	30S ribosomal protein S14 type Z
60	15	C. autoethanogenum DSM 10061	553906103	CAETHG_1934	-	Ribosomal protein S14, type Z
60	15	Thr. kivui DSM 2030	694167007	TKV_c20440	TKV_RS09970	30S ribosomal protein S14 type Z
60	15	C. aceticum DSM 1496	766666338	CACET_RS17570	CACET_c36100	hypothetical protein
60	15	C. scatologenes ATCC 25775	800899240	CSCA_4299	Csca_RS20870	ribosomal protein S14
60	15	C. carboxidivorans P7	494122606	Ccar_RS19755	Ccar_19760	30S ribosomal protein S14
60	15	E. limosum ATCC 8486	-	ELIM_c1266	-	30S ribosomal protein S14 type Z
61	12	P. difficile 630	115250258	CD630_12250	CD1225	Pyrimidine-nucleoside phosphorylase
61	12	Ca. hydrogenoformans Z-2901	77995938	CHY_1554	-	pyrimidine-nucleoside phosphorylase
61	12	M. thermoacetica ATCC 39073	83574010	Moth_2275	-	thymidine phosphorylase
61	12	C. ljungdahlii DSM 13528	300435112	CLJU_c18160	CLJU_RS08925	pyrimidine-nucleoside phosphorylase
61	12	T. primitia ZAS-2	333740404	TREPR_1002	TREPR_RS14330	pyrimidine-nucleoside phosphorylase
61	12	Ac. arabaticum DSM 5501	302204536	Acear_1709	-	thymidine phosphorylase
61	12	Th. phaeum DSM 12270	409105686	Tph_c16060	-	pyrimidine-nucleoside phosphorylase Pdp
61	12	C. autoethanogenum DSM 10061	553908076	CAETHG_3925	-	pyrimidine-nucleoside phosphorylase
61	12	Thr. kivui DSM 2030	694165478	TKV_c04470	TKV_RS02180	pyrimidine-nucleoside phosphorylase Pdp
61	12	C. aceticum DSM 1496	766664121	CACET_RS09155	CACET_c18770	thymidine phosphorylase
61	12	C. scatologenes ATCC 25775	800898722	CSCA_3781	Csca_RS18085	pyrimidine-nucleoside phosphorylase
61	12	C. carboxidivorans P7	494123360	Ccar_RS22425	Ccar_22430	pyrimidine-nucleoside phosphorylase
62	5	P. difficile 630	115251485	CD630_24320	CD2432	Glycyl-tRNA synthetase beta subunit (Glycine--tRNA ligase beta subunit) (GlyRS)
62	5	Ca. hydrogenoformans Z-2901	77994866	CHY_0440	-	glycyl-tRNA synthetase, beta subunit
62	5	M. thermoacetica ATCC 39073	83572382	Moth_0604	-	glycyl-tRNA synthetase beta chain
62	5	Ac. arabaticum DSM 5501	302203545	Acear_0683	-	glycyl-tRNA synthetase beta chain
62	5	Th. phaeum DSM 12270	409104690	Tph_c05770	-	glycyl-tRNA synthetase beta subunit GlyS
63	15	P. difficile 630	115251794	CD630_27420	CD2742	putative hydrolase beta-lactamase-like
63	15	Ca. hydrogenoformans Z-2901	77997316	CHY_2221	-	metallo-beta-lactamase family protein
63	15	M. thermoacetica ATCC 39073	83573428	Moth_1678	-	Beta-lactamase-like protein
63	15	C. ljungdahlii DSM 13528	300436647	CLJU_c33690	CLJU_RS16605	putative Zn-dependent hydrolase
63	15	T. primitia ZAS-2	333738180	TREPR_3562	TREPR_RS02645	hydrolase
63	15	Ac. arabaticum DSM 5501	302203582	Acear_0720	-	beta-lactamase
63	15	E. limosum KIST 612	308740813	ELI_3514	-	beta-lactamase domain protein
63	15	A. woodii DSM 1030	375302817	Awo_c21770	-	hypothetical protein containing a beta-lactamase domain
63	15	Th. phaeum DSM 12270	409105344	Tph_c12480	-	putative hydroxyacylglutathione hydrolase
63	15	C. autoethanogenum DSM 10061	553905442	CAETHG_1267	-	beta-lactamase domain protein
63	15	Thr. kivui DSM 2030	694166149	TKV_c11480	TKV_RS05540	beta-lactamase domain-containing protein
63	15	C. aceticum DSM 1496	766664013	CACET_RS08480	CACET_c17380	MBL fold metallo-hydrolase
63	15	C. aceticum DSM 1496	766663298	CACET_RS02035	CACET_c04110	MBL fold metallo-hydrolase
63	15	C. scatologenes ATCC 25775	800899810	CSCA_4869	Csca_RS23730	beta-lactamase domain protein
63	15	C. carboxidivorans P7	494122686	Ccar_RS17040	Ccar_17045	MBL fold hydrolase
63	15	E. limosum ATCC 8486	-	ELIM_c1737	-	Zn-dependent glyoxylase
64	14	P. difficile 630	115250595	CD630_15540	CD1554	Histidine biosynthesis bifunctional protein HisIE [Includes: Phosphoribosyl-AMP cyclohydrolase ; Phosphoribosyl-ATP pyrophosphatase]
64	14	Ca. hydrogenoformans Z-2901	77996925	CHY_1091	-	histidine biosynthesis bifunctional protein HisIE
64	14	M. thermoacetica ATCC 39073	83573774	Moth_2030	-	phosphoribosyl-ATP pyrophosphatase / phosphoribosyl-AMP cyclohydrolase
64	14	C. ljungdahlii DSM 13528	300434475	CLJU_c11740	CLJU_RS05760	phosphoribosyl-AMP cyclohydrolase
64	14	Ac. arabaticum DSM 5501	302204286	Acear_1454	-	phosphoribosyl-AMP cyclohydrolase ;phosphoribosyl-ATP pyrophosphatase
64	14	E. limosum KIST 612	308737712	ELI_0355	-	phosphoribosyl-AMP cyclohydrolase/phosphoribosyl-ATP diphosphatase
64	14	A. woodii DSM 1030	375302867	Awo_c22270	-	bifunctional histidine biosynthesis protein containing phosphoribosyl-AMP cyclohydrolase/phosphoribosyl-ATP pyrophosphatase HisI
64	14	Th. phaeum DSM 12270	409104993	Tph_c08880	-	histidine biosynthesis bifunctional protein HisIE
64	14	C. autoethanogenum DSM 10061	553907418	CAETHG_3265	-	Phosphoribosyl-AMP cyclohydrolase
64	14	Thr. kivui DSM 2030	694166820	TKV_c18410	TKV_RS08940	histidine biosynthesis bifunctional protein
64	14	C. aceticum DSM 1496	766666168	CACET_RS00920	CACET_c01860	bifunctional phosphoribosyl-AMP
64	14	C. scatologenes ATCC 25775	800897842	CSCA_2901	Csca_RS13875	Phosphoribosyl-AMP cyclohydrolase
64	14	C. carboxidivorans P7	494121628	Ccar_RS00300	Ccar_00300	phosphoribosyl-AMP cyclohydrolase
64	14	E. limosum ATCC 8486	-	ELIM_c0940	-	Histidine biosynthesis bifunctional protein HisIE
65	15	P. difficile 630	115252499	CD630_34390	CD3439	Nicotinate-nucleotide--dimethylbenzimidazole phosphoribosyltransferase (NN:DBI PRT) (N(1)-alpha-phosphoribosyltransferase)
65	15	Ca. hydrogenoformans Z-2901	77994962	CHY_0480	-	nicotinate-nucleotide--dimethylbenzimidazole phosphoribosyltransferase
65	15	M. thermoacetica ATCC 39073	83572863	Moth_1101	-	response regulator receiver domain protein (CheY-like)
65	15	M. thermoacetica ATCC 39073	83573471	Moth_1721	-	Nicotinate-nucleotide-dimethylbenzimidazole phosphoribosyltransferase
65	15	C. ljungdahlii DSM 13528	300436474	CLJU_c31940	CLJU_RS15740	nicotinate-nucleotide-dimethylbenzimidazole phosphoribosyltransferase
65	15	T. primitia ZAS-2	333738176	TREPR_0545	TREPR_RS16440	nicotinate-nucleotide--dimethylbenzimidazole phosphoribosyltransferase
65	15	Ac. arabaticum DSM 5501	302203621	Acear_0759	-	nicotinate-nucleotide/dimethylbenzimidazolephosp horibosyltransferase
65	15	E. limosum KIST 612	308738311	ELI_0968	-	Nicotinate-nucleotide-dimethylbenzimidazole phosphoribosyltransferase
65	15	E. limosum KIST 612	308741499	ELI_4217	-	nicotinate-nucleotide/dimethylbenzimidazole phosphoribosyltransferase
65	15	A. woodii DSM 1030	375300994	Awo_c03240	-	nicotinate-nucleotide-dimethylbenzimidazole phosphoribosyltransferase CobT1
65	15	A. woodii DSM 1030	375302111	Awo_c14620	-	nicotinate-nucleotide-dimethylbenzimidazole phosphoribosyltransferase CobT2
65	15	Th. phaeum DSM 12270	409104673	Tph_c05600	-	nicotinate-nucleotide--dimethylbenzimidazole phosphoribosyltransferase CobT
65	15	Th. phaeum DSM 12270	409105339	Tph_c12430	-	nicotinate-nucleotide--dimethylbenzimidazole phosphoribosyltransferase CobT
65	15	C. autoethanogenum DSM 10061	553905297	CAETHG_1122	-	Nicotinate-nucleotide--dimethylbenzimidazole phosphoribosyltransferase
65	15	Thr. kivui DSM 2030	694166558	TKV_c15640	TKV_RS07620	nicotinate-nucleotide--dimethylbenzimidazole
65	15	C. aceticum DSM 1496	766663008	CACET_RS09365	CACET_c19190	nicotinate-nucleotide--dimethylbenzimidazole
65	15	C. scatologenes ATCC 25775	800900006	CSCA_5065	Csca_RS24655	nicotinate-nucleotide/dimethylbenzimidazole
65	15	C. carboxidivorans P7	494122383	Ccar_RS15430	Ccar_15435	nicotinate-nucleotide--dimethylbenzimidazole
65	15	E. limosum ATCC 8486	-	ELIM_c1101	-	Nicotinate-nucleotide--dimethylbenzimidazole phosphoribosyltransferase
65	15	E. limosum ATCC 8486	-	ELIM_c2460	-	Nicotinate-nucleotide--dimethylbenzimidazole phosphoribosyltransferase
66	15	P. difficile 630	115252575	CD630_35140	CD3514	Ribose-phosphate pyrophosphokinase
66	15	Ca. hydrogenoformans Z-2901	77997002	CHY_0193	-	ribose-phosphate pyrophosphokinase
66	15	M. thermoacetica ATCC 39073	83571863	Moth_0076	-	ribose-phosphate pyrophosphokinase
66	15	C. ljungdahlii DSM 13528	300437420	CLJU_c41770	CLJU_RS20580	ribose-phosphate pyrophosphokinase
66	15	T. primitia ZAS-2	333739586	TREPR_3654	TREPR_RS02235	phosphoribosylpyrophosphate synthetase
66	15	Ac. arabaticum DSM 5501	302202961	Acear_0088	-	ribose-phosphate pyrophosphokinase
66	15	E. limosum KIST 612	308741089	ELI_3798	-	ribose-phosphate pyrophosphokinase
66	15	A. woodii DSM 1030	375303594	Awo_c30000	-	ribose-phosphate pyrophosphokinase Prs
66	15	Th. phaeum DSM 12270	409106873	Tph_c28330	-	ribose-phosphate pyrophosphokinase
66	15	C. autoethanogenum DSM 10061	553906175	CAETHG_2006	-	Ribose-phosphate pyrophosphokinase
66	15	Thr. kivui DSM 2030	694167260	TKV_c23040	TKV_RS11250	ribose-phosphate pyrophosphokinase Prs
66	15	C. aceticum DSM 1496	766664728	CACET_RS00515	CACET_c01050	ribose-phosphate pyrophosphokinase
66	15	C. scatologenes ATCC 25775	800899164	CSCA_4223	Csca_RS20420	ribose-phosphate pyrophosphokinase
66	15	C. carboxidivorans P7	494120102	Ccar_RS20180	Ccar_20185	ribose-phosphate pyrophosphokinase
66	15	E. limosum ATCC 8486	-	ELIM_c1472	-	Ribose-phosphate pyrophosphokinase
67	15	P. difficile 630	115249016	CD630_00130	CD0013	putative mechanosensitive ion channel protein
67	15	P. difficile 630	115250662	CD630_16210	CD1621	putative mechanosensitive ion channel protein,MscS family
67	15	Ca. hydrogenoformans Z-2901	77997318	CHY_0033	-	mechanosensitive ion channel family protein
67	15	M. thermoacetica ATCC 39073	83571869	Moth_0082	-	MscS Mechanosensitive ion channel
67	15	C. ljungdahlii DSM 13528	300437515	CLJU_c42810	CLJU_RS21090	putative mechanosensitive ion channel family protein
67	15	T. primitia ZAS-2	333738555	TREPR_0263	TREPR_RS00070	MscS Mechanosensitive ion channel
67	15	T. primitia ZAS-2	333738487	TREPR_1118	TREPR_RS13830	MscS Mechanosensitive ion channel
67	15	Ac. arabaticum DSM 5501	302204237	Acear_1405	-	MscS Mechanosensitive ion channel
67	15	Ac. arabaticum DSM 5501	302204795	Acear_1976	-	MscS Mechanosensitive ion channel
67	15	E. limosum KIST 612	308741863	ELI_4589	-	MscS Mechanosensitive ion channel
67	15	A. woodii DSM 1030	375304143	Awo_c35530	-	mechanosensitive ion channel
67	15	Th. phaeum DSM 12270	409106943	Tph_c29050	-	mechanosensitive ion channel protein YhdY
67	15	C. autoethanogenum DSM 10061	553906272	CAETHG_2107	-	MscS Mechanosensitive ion channel
67	15	Thr. kivui DSM 2030	694167409	TKV_c24630	TKV_RS12030	small-conductance mechanosensitive channel
67	15	C. aceticum DSM 1496	766666476	CACET_RS00135	CACET_c00270	mechanosensitive ion channel protein MscS
67	15	C. scatologenes ATCC 25775	800899082	CSCA_4141	Csca_RS19985	MscS Mechanosensitive ion channel
67	15	C. carboxidivorans P7	494123629	Ccar_RS20645	Ccar_20650	mechanosensitive ion channel protein
67	15	E. limosum ATCC 8486	-	ELIM_c0612	-	MscS Mechanosensitive ion channel
68	12	P. difficile 630	115250698	CD630_16570	CD1657	Bi-functional glycine dehydrogenase/aminomethyl transferase protein
68	12	Ca. hydrogenoformans Z-2901	77996269	CHY_0491	-	glycine dehydrogenase (decarboxylating), subunit 1
68	12	M. thermoacetica ATCC 39073	83573689	Moth_1943	-	glycine dehydrogenase (decarboxylating) alpha subunit
[truncated: 52,270 more rows]
