# Supplementary material for: Determination of the Genome and Primary Transcriptome of Syngas Fermenting Eubacterium limosum ATCC 8486
Source: Sci Rep. 2017 Oct 20;7:13694. doi: 10.1038/s41598-017-14123-3 (PMC5651825; doi:10.1038/s41598-017-14123-3)
Supplement: Supplementary file 3 — Supplementary Table 7 [file 41598_2017_14123_MOESM3_ESM.xls]

## Sheet: Sheet1
Supplementary Table 7. Transcriptional start site positions and categories
Header	TSS position	Strand	Responsible Gene	Category
ELIM_n0001	18497	+	-	N
ELIM_p0001	19185	-	ELIM_c0032	P
ELIM_p0002	19568	+	ELIM_c0034	P
ELIM_p0003	19641	-	ELIM_c0033	P
ELIM_p0004	21166	+	ELIM_c0036	P
ELIM_p0005	21854	+	ELIM_c0037	P
ELIM_i0001	22088	+	ELIM_c0037	I
ELIM_p0006	24490	-	ELIM_c0039	P
ELIM_p0007	25532	-	ELIM_c0040	P
ELIM_p0008	25617	+	ELIM_c0041	P
ELIM_p0009	28405	-	ELIM_c0043	P
ELIM_s0001	28479	-	ELIM_c0043	S
ELIM_p0010	29240	-	ELIM_c0044	P
ELIM_p0011	29322	+	ELIM_c0045	P
ELIM_p0012	33735	-	ELIM_c0048	P
ELIM_p0013	40304	-	ELIM_c0053	P
ELIM_p0014	40561	+	ELIM_c0054	P
ELIM_p0015	46034	-	ELIM_c0056	P
ELIM_p0016	46165	+	ELIM_c0057	P
ELIM_p0017	54316	-	ELIM_c0062	P
ELIM_s0002	54479	+	ELIM_c0063	S
ELIM_p0018	54535	+	ELIM_c0063	P
ELIM_p0019	55218	+	ELIM_c0064	P
ELIM_p0020	55977	+	ELIM_c0065	P
ELIM_p0021	64945	-	ELIM_c0072	P
ELIM_p0022	65661	-	ELIM_c0073	P
ELIM_p0023	68251	-	ELIM_c0075	P
ELIM_p0024	68375	+	ELIM_c0076	P
ELIM_p0025	69390	+	ELIM_c0077	P
ELIM_p0026	75171	-	ELIM_c0080	P
ELIM_p0027	77594	-	ELIM_c0081	P
ELIM_p0028	79650	+	ELIM_c0083	P
ELIM_p0029	81028	-	ELIM_c0084	P
ELIM_n0002	83049	-	-	N
ELIM_p0030	100512	-	ELIM_c0098	P
ELIM_p0031	103634	-	ELIM_c0100	P
ELIM_p0032	105422	-	ELIM_c0101	P
ELIM_i0002	106556	-	ELIM_c0102	I
ELIM_p0033	107781	-	ELIM_c0103	P
ELIM_p0034	110374	-	ELIM_c0105	P
ELIM_p0035	113960	-	ELIM_c0108	P
ELIM_p0036	115556	-	ELIM_c0109	P
ELIM_p0037	117270	-	ELIM_c0111	P
ELIM_p0038	121755	-	ELIM_c0118	P
ELIM_p0039	127882	-	ELIM_c0122	P
ELIM_p0040	128325	-	ELIM_c0123	P
ELIM_p0041	129382	-	ELIM_c0124	P
ELIM_p0042	129469	+	ELIM_c0125	P
ELIM_i0003	135373	-	ELIM_c0129	I
ELIM_a0001	140343	+	ELIM_c0129	A
ELIM_p0043	142884	-	ELIM_c0131	P
ELIM_p0044	143458	-	ELIM_c0132	P
ELIM_p0045	144376	-	ELIM_t0002	P
ELIM_p0046	147250	+	ELIM_c0137	P
ELIM_p0047	150598	+	ELIM_c0141	P
ELIM_p0048	151779	-	ELIM_c0142	P
ELIM_p0049	161062	-	ELIM_c0150	P
ELIM_p0050	163660	-	ELIM_c0153	P
ELIM_p0051	166027	-	ELIM_c0154	P
ELIM_p0052	178764	+	ELIM_c0168	P
ELIM_p0053	192364	-	ELIM_c0175	P
ELIM_p0054	197585	+	ELIM_c0179	P
ELIM_p0055	199441	-	ELIM_c0180	P
ELIM_p0056	199948	-	ELIM_c0181	P
ELIM_p0057	200299	+	ELIM_c0182	P
ELIM_p0058	208576	-	ELIM_c0189	P
ELIM_p0059	210127	+	ELIM_c0191	P
ELIM_p0060	210851	+	ELIM_c0192	P
ELIM_p0061	212944	+	ELIM_c0194	P
ELIM_n0003	216058	+	-	N
ELIM_i0004	218455	-	ELIM_c0195	I
ELIM_p0062	219819	-	ELIM_c0197	P
ELIM_p0063	223467	-	ELIM_c0202	P
ELIM_p0064	233666	-	ELIM_c0211	P
ELIM_n0004	237347	-	-	N
ELIM_p0065	244293	+	ELIM_c0223	P
ELIM_p0066	245027	+	ELIM_c0224	P
ELIM_p0067	245585	+	ELIM_c0225	P
ELIM_p0068	247005	+	ELIM_c0226	P
ELIM_p0069	248154	-	ELIM_c0228	P
ELIM_p0070	254601	+	ELIM_c0235	P
ELIM_a0002	254641	-	ELIM_c0235	A
ELIM_p0071	257910	-	ELIM_c0236	P
ELIM_p0072	258093	+	ELIM_c0237	P
ELIM_p0073	259609	-	ELIM_c0238	P
ELIM_p0074	266645	-	ELIM_c0244	P
ELIM_p0075	266651	+	ELIM_c0245	P
ELIM_s0003	267569	+	ELIM_c0246	S
ELIM_p0076	267780	+	ELIM_c0246	P
ELIM_p0077	275550	-	ELIM_c0252	P
ELIM_p0078	280178	-	ELIM_c0255	P
ELIM_p0079	280796	-	ELIM_c0256	P
ELIM_p0080	284559	-	ELIM_c0258	P
ELIM_p0081	284673	+	ELIM_c0259	P
ELIM_p0082	288155	-	ELIM_c0262	P
ELIM_p0083	288210	+	ELIM_c0263	P
ELIM_p0084	293585	-	ELIM_c0267	P
ELIM_p0085	293676	+	ELIM_c0268	P
ELIM_n0005	294302	-	-	N
ELIM_p0086	294469	+	ELIM_c0269	P
ELIM_p0087	297000	+	ELIM_c0270	P
ELIM_a0003	297818	-	ELIM_c0270	A
ELIM_p0088	301135	-	ELIM_c0272	P
ELIM_p0089	301278	+	ELIM_c0273	P
ELIM_p0090	307754	-	ELIM_c0276	P
ELIM_p0091	308494	+	ELIM_c0278	P
ELIM_p0092	312058	-	ELIM_c0279	P
ELIM_p0093	312774	-	ELIM_c0280	P
ELIM_p0094	313007	+	ELIM_c0281	P
ELIM_p0095	316602	-	ELIM_c0284	P
ELIM_p0096	318801	-	ELIM_c0288	P
ELIM_p0097	344207	+	ELIM_c0312	P
ELIM_p0098	351021	-	ELIM_c0316	P
ELIM_p0099	353823	-	ELIM_c0319	P
ELIM_p0100	354152	-	ELIM_t0004	P
ELIM_p0101	354734	-	ELIM_c0320	P
ELIM_p0102	359645	-	ELIM_c0327	P
ELIM_n0006	360134	+	-	N
ELIM_p0103	362037	-	ELIM_c0329	P
ELIM_p0104	362123	+	ELIM_c0330	P
ELIM_p0105	365350	-	ELIM_c0333	P
ELIM_p0106	365451	+	ELIM_c0334	P
ELIM_p0107	366671	+	ELIM_c0335	P
ELIM_p0108	371330	-	ELIM_c0337	P
ELIM_n0007	376054	-	-	N
ELIM_n0008	376897	+	-	N
ELIM_n0009	376998	-	-	N
ELIM_i0005	382986	-	ELIM_c0353	I
ELIM_p0109	383999	-	ELIM_c0354	P
ELIM_p0110	388268	+	ELIM_c0358	P
ELIM_p0111	394843	-	ELIM_t0005	P
ELIM_p0112	396631	-	ELIM_c0363	P
ELIM_p0113	397892	+	ELIM_c0365	P
ELIM_p0114	409048	-	ELIM_c0375	P
ELIM_p0115	409199	+	ELIM_c0376	P
ELIM_p0116	413067	-	ELIM_c0380	P
ELIM_p0117	416163	-	ELIM_c0384	P
ELIM_p0118	418210	-	ELIM_c0385	P
ELIM_p0119	418349	+	ELIM_c0386	P
ELIM_p0120	419727	+	ELIM_c0388	P
ELIM_p0121	422134	+	ELIM_c0391	P
ELIM_p0122	423774	-	ELIM_c0392	P
ELIM_s0004	423821	-	ELIM_c0392	S
ELIM_p0123	425113	-	ELIM_c0393	P
ELIM_n0010	425854	+	-	N
ELIM_p0124	426561	-	ELIM_c0395	P
ELIM_p0125	426651	+	ELIM_c0396	P
ELIM_p0126	427699	+	ELIM_c0397	P
ELIM_p0127	430150	-	ELIM_c0399	P
ELIM_n0011	435210	-	-	N
ELIM_n0012	435423	-	-	N
ELIM_p0128	435765	+	ELIM_c0403	P
ELIM_p0129	436598	-	ELIM_c0404	P
ELIM_p0130	437647	-	ELIM_c0405	P
ELIM_p0131	437715	+	ELIM_c0406	P
ELIM_p0132	438969	-	ELIM_c0407	P
ELIM_p0133	440039	-	ELIM_c0408	P
ELIM_p0134	441884	-	ELIM_c0410	P
ELIM_p0135	443472	-	ELIM_c0411	P
ELIM_p0136	444875	-	ELIM_c0412	P
ELIM_p0137	445941	-	ELIM_t0006	P
ELIM_a0004	452664	+	ELIM_c0419	A
ELIM_p0138	453980	-	ELIM_c0420	P
ELIM_p0139	454140	+	ELIM_c0421	P
ELIM_p0140	456431	+	ELIM_c0422	P
ELIM_p0141	473583	-	ELIM_c0426	P
ELIM_p0142	474713	-	ELIM_c0427	P
ELIM_p0143	475693	-	ELIM_c0428	P
ELIM_p0144	475923	+	ELIM_c0429	P
ELIM_p0145	477702	-	ELIM_c0432	P
ELIM_p0146	479889	-	ELIM_c0434	P
ELIM_n0013	480434	-	-	N
ELIM_p0147	487790	+	ELIM_c0441	P
ELIM_p0148	488859	+	ELIM_c0442	P
ELIM_p0149	498079	-	ELIM_c0447	P
ELIM_p0150	503053	-	ELIM_r0003	P
ELIM_p0151	503460	-	ELIM_r0004	P
ELIM_p0152	507257	-	ELIM_c0450	P
ELIM_p0153	507344	+	ELIM_c0451	P
ELIM_p0154	509940	-	ELIM_c0452	P
ELIM_p0155	510286	-	ELIM_c0453	P
ELIM_p0156	514934	+	ELIM_c0457	P
ELIM_n0014	517436	-	-	N
ELIM_p0157	519038	-	ELIM_c0459	P
ELIM_p0158	520437	-	ELIM_c0460	P
ELIM_p0159	520665	+	ELIM_c0461	P
ELIM_n0015	524670	-	-	N
ELIM_p0160	526896	+	ELIM_c0466	P
ELIM_p0161	527724	-	ELIM_t0007	P
ELIM_p0162	527904	+	ELIM_c0467	P
ELIM_n0016	533784	-	-	N
ELIM_p0163	534710	-	ELIM_c0476	P
ELIM_p0164	538085	-	ELIM_c0478	P
ELIM_p0165	544174	+	ELIM_c0485	P
ELIM_p0166	549063	-	ELIM_c0490	P
ELIM_p0167	551817	-	ELIM_c0492	P
ELIM_p0168	553442	-	ELIM_c0493	P
ELIM_n0017	553632	+	-	N
ELIM_p0169	556212	+	ELIM_c0497	P
ELIM_p0170	557975	-	ELIM_c0498	P
ELIM_p0171	558052	+	ELIM_c0499	P
ELIM_p0172	561251	-	ELIM_c0500	P
ELIM_p0173	561367	+	ELIM_c0501	P
ELIM_p0174	563660	-	ELIM_c0502	P
ELIM_p0175	564206	-	ELIM_c0503	P
ELIM_p0176	566701	-	ELIM_c0505	P
ELIM_p0177	576466	-	ELIM_c0514	P
ELIM_p0178	576559	+	ELIM_c0515	P
ELIM_p0179	578185	-	ELIM_c0517	P
ELIM_p0180	579645	-	ELIM_c0518	P
ELIM_p0181	579849	+	ELIM_c0519	P
ELIM_p0182	581218	-	ELIM_c0520	P
ELIM_p0183	585584	-	ELIM_c0523	P
ELIM_p0184	589453	-	ELIM_c0527	P
ELIM_p0185	597503	-	ELIM_c0533	P
ELIM_p0186	597513	+	ELIM_c0534	P
ELIM_p0187	598409	-	ELIM_c0535	P
ELIM_p0188	598459	+	ELIM_c0536	P
ELIM_p0189	599941	+	ELIM_c0537	P
ELIM_p0190	605578	-	ELIM_c0543	P
ELIM_p0191	607600	-	ELIM_c0545	P
ELIM_p0192	612867	+	ELIM_c0552	P
ELIM_p0193	623581	-	ELIM_c0561	P
ELIM_p0194	624319	-	ELIM_c0562	P
ELIM_n0018	627608	-	-	N
ELIM_p0195	627733	+	ELIM_c0566	P
ELIM_p0196	629837	-	ELIM_c0568	P
ELIM_p0197	635169	-	ELIM_c0572	P
ELIM_s0005	635210	-	ELIM_c0572	S
ELIM_p0198	635289	+	ELIM_c0573	P
ELIM_p0199	639487	+	ELIM_c0576	P
ELIM_p0200	641257	+	ELIM_c0577	P
ELIM_p0201	647410	+	ELIM_c0581	P
ELIM_p0202	648814	-	ELIM_c0582	P
ELIM_p0203	652368	-	ELIM_c0585	P
ELIM_p0204	652708	-	ELIM_c0586	P
ELIM_p0205	653668	-	ELIM_c0587	P
ELIM_i0006	653951	-	ELIM_c0588	I
ELIM_p0206	655606	-	ELIM_c0590	P
ELIM_p0207	657049	-	ELIM_c0591	P
ELIM_p0208	657121	+	ELIM_c0592	P
ELIM_p0209	657631	+	ELIM_c0593	P
ELIM_p0210	658097	+	ELIM_c0594	P
ELIM_p0211	660862	-	ELIM_c0595	P
ELIM_p0212	663165	-	ELIM_c0596	P
ELIM_s0006	670773	-	ELIM_c0602	S
ELIM_p0213	670845	-	ELIM_c0602	P
ELIM_p0214	670953	+	ELIM_c0603	P
ELIM_s0007	670997	+	ELIM_c0603	S
ELIM_p0215	673492	-	ELIM_c0605	P
ELIM_p0216	673509	+	ELIM_c0606	P
ELIM_p0217	676375	-	ELIM_c0610	P
ELIM_p0218	680563	-	ELIM_c0615	P
ELIM_p0219	681259	-	ELIM_c0616	P
ELIM_p0220	682420	-	ELIM_c0617	P
ELIM_p0221	686404	-	ELIM_c0620	P
ELIM_p0222	689020	-	ELIM_c0623	P
ELIM_p0223	689207	+	ELIM_c0624	P
ELIM_p0224	698999	+	ELIM_c0631	P
ELIM_p0225	700137	+	ELIM_c0633	P
ELIM_p0226	702470	+	ELIM_c0634	P
ELIM_p0227	704322	-	ELIM_c0636	P
ELIM_p0228	711750	-	ELIM_c0643	P
ELIM_p0229	714228	-	ELIM_c0645	P
ELIM_p0230	714363	+	ELIM_c0646	P
ELIM_p0231	717401	-	ELIM_c0649	P
ELIM_p0232	717518	+	ELIM_c0650	P
ELIM_p0233	723971	+	ELIM_c0657	P
ELIM_p0234	734878	+	ELIM_c0667	P
ELIM_p0235	740549	-	ELIM_c0673	P
ELIM_p0236	741115	-	ELIM_c0674	P
ELIM_p0237	745815	+	ELIM_c0678	P
ELIM_p0238	747940	-	ELIM_c0679	P
ELIM_p0239	758579	+	ELIM_c0688	P
ELIM_p0240	772384	-	ELIM_c0701	P
ELIM_p0241	772491	+	ELIM_c0702	P
ELIM_p0242	778167	-	ELIM_c0707	P
ELIM_p0243	779976	+	ELIM_c0709	P
ELIM_p0244	782176	-	ELIM_c0710	P
ELIM_p0245	782642	+	ELIM_c0711	P
ELIM_p0246	787747	-	ELIM_c0714	P
ELIM_p0247	789625	-	ELIM_c0716	P
ELIM_a0005	791226	+	ELIM_c0721	A
ELIM_n0019	800920	+	-	N
ELIM_p0248	809267	-	ELIM_c0732	P
ELIM_a0006	815965	+	ELIM_c0737	A
ELIM_p0249	821259	+	ELIM_c0741	P
ELIM_p0250	827174	+	ELIM_c0745	P
ELIM_n0020	831435	-	-	N
ELIM_p0251	833879	+	ELIM_c0751	P
ELIM_p0252	839190	+	ELIM_c0755	P
ELIM_p0253	843793	-	ELIM_c0758	P
ELIM_p0254	843877	+	ELIM_c0759	P
ELIM_p0255	845312	+	ELIM_c0760	P
ELIM_p0256	845503	+	ELIM_c0761	P
ELIM_s0008	847650	+	ELIM_c0763	S
ELIM_p0257	847904	+	ELIM_c0763	P
ELIM_p0258	861513	-	ELIM_c0772	P
ELIM_n0021	861614	+	-	N
ELIM_a0007	863031	+	ELIM_c0774	A
ELIM_p0259	864751	-	ELIM_c0775	P
ELIM_p0260	864882	+	ELIM_c0776	P
ELIM_p0261	867181	+	ELIM_c0778	P
ELIM_p0262	869512	+	ELIM_c0780	P
ELIM_p0263	870009	+	ELIM_c0781	P
ELIM_p0264	870390	+	ELIM_c0782	P
ELIM_p0265	873782	-	ELIM_c0786	P
ELIM_a0008	875337	+	ELIM_c0788	A
ELIM_p0266	876520	-	ELIM_c0788	P
ELIM_p0267	877861	-	ELIM_c0789	P
ELIM_p0268	878853	-	ELIM_c0790	P
ELIM_p0269	879660	+	ELIM_c0792	P
ELIM_p0270	882768	+	ELIM_c0794	P
ELIM_p0271	885947	+	ELIM_c0797	P
ELIM_p0272	888241	+	ELIM_c0800	P
ELIM_p0273	889092	+	ELIM_c0802	P
ELIM_p0274	891609	+	ELIM_r0005	P
ELIM_p0275	897973	-	ELIM_c0804	P
ELIM_p0276	898042	+	ELIM_c0805	P
ELIM_p0277	899317	+	ELIM_c0806	P
ELIM_p0278	900651	+	ELIM_t0009	P
ELIM_p0279	906973	+	ELIM_c0813	P
ELIM_p0280	923372	-	ELIM_c0836	P
ELIM_n0022	929183	-	-	N
ELIM_p0281	929279	+	ELIM_c0841	P
ELIM_p0282	930195	-	ELIM_c0842	P
ELIM_p0283	938859	+	ELIM_c0855	P
ELIM_n0023	939786	+	-	N
ELIM_p0284	945188	+	ELIM_c0863	P
ELIM_n0024	954761	+	-	N
ELIM_n0025	954849	-	-	N
ELIM_n0026	955225	-	-	N
ELIM_p0285	957783	-	ELIM_c0870	P
ELIM_p0286	960671	-	ELIM_c0871	P
ELIM_p0287	960822	+	ELIM_c0872	P
ELIM_p0288	962365	-	ELIM_c0873	P
ELIM_p0289	966777	+	ELIM_c0879	P
ELIM_p0290	973144	+	ELIM_c0883	P
ELIM_a0009	978007	-	ELIM_c0887	A
ELIM_p0291	987346	-	ELIM_c0894	P
ELIM_p0292	991857	+	ELIM_c0900	P
ELIM_p0293	996565	-	ELIM_c0904	P
ELIM_p0294	996658	+	ELIM_c0905	P
ELIM_p0295	998116	+	ELIM_c0906	P
ELIM_p0296	1002575	-	ELIM_c0908	P
ELIM_p0297	1002654	+	ELIM_c0909	P
ELIM_p0298	1005004	-	ELIM_c0910	P
ELIM_p0299	1005111	+	ELIM_c0911	P
ELIM_p0300	1007169	-	ELIM_c0912	P
ELIM_p0301	1009073	-	ELIM_c0913	P
ELIM_p0302	1009542	-	ELIM_c0914	P
ELIM_p0303	1010605	-	ELIM_c0915	P
ELIM_p0304	1010662	+	ELIM_c0916	P
ELIM_p0305	1011772	+	ELIM_c0917	P
ELIM_p0306	1012975	+	ELIM_c0918	P
ELIM_p0307	1015240	+	ELIM_c0920	P
ELIM_p0308	1015856	-	ELIM_c0921	P
ELIM_p0309	1016718	+	ELIM_c0923	P
ELIM_p0310	1019637	+	ELIM_c0927	P
ELIM_p0311	1021804	+	ELIM_c0930	P
ELIM_p0312	1029726	+	ELIM_c0939	P
ELIM_p0313	1038821	-	ELIM_c0948	P
ELIM_p0314	1038899	+	ELIM_c0949	P
ELIM_s0009	1038903	-	ELIM_c0948	S
ELIM_i0007	1039131	+	ELIM_c0949	I
ELIM_p0315	1043633	+	ELIM_c0953	P
ELIM_p0316	1044018	+	ELIM_c0954	P
ELIM_p0317	1046332	-	ELIM_c0955	P
ELIM_s0010	1046434	+	ELIM_c0956	S
ELIM_p0318	1046485	+	ELIM_c0956	P
ELIM_n0027	1047644	+	-	N
ELIM_p0319	1048045	+	ELIM_c0957	P
ELIM_p0320	1054842	+	ELIM_c0963	P
ELIM_p0321	1056275	+	ELIM_c0965	P
ELIM_p0322	1058422	+	ELIM_c0967	P
ELIM_p0323	1061335	+	ELIM_c0968	P
ELIM_p0324	1062656	+	ELIM_c0970	P
ELIM_p0325	1064136	+	ELIM_c0971	P
ELIM_p0326	1081776	+	ELIM_c0989	P
ELIM_a0010	1087000	-	ELIM_c0991	A
ELIM_n0028	1089778	+	-	N
ELIM_p0327	1101783	-	ELIM_c1008	P
ELIM_p0328	1101876	+	ELIM_c1009	P
ELIM_p0329	1103816	+	ELIM_c1010	P
ELIM_p0330	1105759	-	ELIM_c1011	P
ELIM_p0331	1126857	-	ELIM_c1031	P
ELIM_p0332	1127967	-	ELIM_c1035	P
ELIM_p0333	1145093	+	ELIM_c1061	P
ELIM_p0334	1159491	+	ELIM_c1074	P
ELIM_p0335	1160817	+	ELIM_c1076	P
ELIM_p0336	1161957	+	ELIM_c1077	P
ELIM_a0011	1167785	+	ELIM_c1082	A
ELIM_a0012	1171456	-	ELIM_c1084	A
ELIM_p0337	1175411	+	ELIM_c1087	P
ELIM_p0338	1184289	+	ELIM_c1093	P
ELIM_p0339	1185054	+	ELIM_c1094	P
ELIM_p0340	1188828	-	ELIM_c1096	P
ELIM_p0341	1188965	+	ELIM_c1097	P
ELIM_p0342	1195313	-	ELIM_c1101	P
ELIM_n0029	1198388	-	-	N
ELIM_n0030	1198521	+	-	N
ELIM_p0343	1201146	+	ELIM_c1105	P
ELIM_i0008	1201756	+	ELIM_c1105	I
ELIM_p0344	1203449	+	ELIM_c1107	P
ELIM_p0345	1210555	-	ELIM_c1112	P
ELIM_n0031	1210912	-	-	N
ELIM_p0346	1216671	+	ELIM_c1119	P
ELIM_p0347	1218658	+	ELIM_c1121	P
ELIM_p0348	1219386	+	ELIM_c1122	P
ELIM_n0032	1231605	+	-	N
ELIM_n0033	1231841	-	-	N
ELIM_a0013	1232988	-	ELIM_c1132	A
ELIM_p0349	1239554	+	ELIM_c1134	P
ELIM_p0350	1239946	+	ELIM_c1135	P
ELIM_p0351	1240336	+	ELIM_c1136	P
ELIM_p0352	1248419	-	ELIM_c1141	P
ELIM_s0011	1248504	-	ELIM_c1141	S
ELIM_p0353	1249335	-	ELIM_c1142	P
ELIM_p0354	1250820	-	ELIM_c1143	P
ELIM_p0355	1250910	+	ELIM_c1144	P
ELIM_p0356	1256922	-	ELIM_c1150	P
ELIM_p0357	1257100	+	ELIM_c1151	P
ELIM_p0358	1259602	+	ELIM_c1153	P
ELIM_p0359	1265562	+	ELIM_c1156	P
ELIM_p0360	1268048	+	ELIM_c1158	P
ELIM_s0012	1268238	+	ELIM_c1158	S
ELIM_p0361	1270202	+	ELIM_c1161	P
ELIM_p0362	1283139	+	ELIM_c1172	P
ELIM_p0363	1285140	+	ELIM_c1173	P
ELIM_i0009	1286206	+	ELIM_c1173	I
ELIM_p0364	1288478	-	ELIM_c1175	P
ELIM_p0365	1288590	+	ELIM_c1176	P
ELIM_p0366	1289183	+	ELIM_c1177	P
ELIM_p0367	1291626	+	ELIM_c1179	P
ELIM_p0368	1294235	+	ELIM_c1181	P
ELIM_p0369	1300420	+	ELIM_c1186	P
ELIM_p0370	1300987	+	ELIM_c1187	P
ELIM_p0371	1304615	+	ELIM_c1191	P
ELIM_p0372	1315519	+	ELIM_c1196	P
ELIM_n0034	1321631	+	-	N
ELIM_p0373	1324176	+	ELIM_c1203	P
ELIM_i0010	1326732	+	ELIM_c1204	I
ELIM_p0374	1328965	+	ELIM_c1206	P
ELIM_p0375	1331874	-	ELIM_c1207	P
ELIM_p0376	1332164	+	ELIM_c1208	P
ELIM_p0377	1334822	+	ELIM_c1210	P
ELIM_p0378	1338910	+	ELIM_c1215	P
ELIM_p0379	1351622	+	ELIM_c1229	P
ELIM_p0380	1352061	+	ELIM_c1230	P
ELIM_s0013	1352093	+	ELIM_c1230	S
ELIM_s0014	1352413	+	ELIM_c1231	S
ELIM_p0381	1352472	+	ELIM_c1231	P
ELIM_p0382	1359692	-	ELIM_c1237	P
ELIM_p0383	1359814	+	ELIM_c1238	P
ELIM_s0015	1362214	-	ELIM_c1240	S
ELIM_p0384	1362348	-	ELIM_c1240	P
ELIM_p0385	1362437	+	ELIM_c1241	P
ELIM_a0014	1362839	-	ELIM_c1241	A
ELIM_p0386	1363700	+	ELIM_c1242	P
ELIM_p0387	1367530	+	ELIM_c1245	P
ELIM_p0388	1369624	+	ELIM_t0010	P
ELIM_p0389	1370356	+	ELIM_c1248	P
ELIM_p0390	1372302	+	ELIM_c1249	P
ELIM_p0391	1372687	+	ELIM_c1250	P
ELIM_s0016	1372748	+	ELIM_c1250	S
ELIM_p0392	1374633	-	ELIM_c1251	P
ELIM_p0393	1375967	+	ELIM_c1252	P
ELIM_p0394	1395286	+	ELIM_c1288	P
ELIM_p0395	1398203	-	ELIM_c1291	P
ELIM_a0015	1402630	-	ELIM_c1297	A
ELIM_p0396	1431543	-	ELIM_c1321	P
ELIM_p0397	1431673	+	ELIM_c1322	P
ELIM_p0398	1434239	+	ELIM_c1323	P
ELIM_p0399	1435455	+	ELIM_c1324	P
ELIM_a0016	1436234	+	ELIM_c1325	A
ELIM_p0400	1438718	-	ELIM_c1325	P
ELIM_n0035	1441474	-	-	N
ELIM_p0401	1442856	-	ELIM_c1327	P
ELIM_p0402	1443872	-	ELIM_c1328	P
ELIM_p0403	1444037	+	ELIM_c1329	P
ELIM_p0404	1447661	+	ELIM_c1331	P
ELIM_p0405	1448071	+	ELIM_c1332	P
ELIM_p0406	1451430	+	ELIM_c1336	P
ELIM_p0407	1456658	-	ELIM_c1340	P
ELIM_p0408	1456906	+	ELIM_c1341	P
ELIM_p0409	1462978	-	ELIM_c1345	P
ELIM_p0410	1464220	-	ELIM_c1346	P
ELIM_p0411	1464983	+	ELIM_c1348	P
ELIM_p0412	1469287	-	ELIM_c1350	P
ELIM_p0413	1471101	-	ELIM_c1353	P
ELIM_p0414	1472053	-	ELIM_c1354	P
ELIM_n0036	1472066	+	-	N
ELIM_p0415	1473444	-	ELIM_c1355	P
ELIM_p0416	1474069	+	ELIM_c1357	P
ELIM_i0011	1474480	+	ELIM_c1357	I
ELIM_p0417	1477436	-	ELIM_c1358	P
ELIM_n0037	1478999	+	-	N
ELIM_p0418	1479541	+	ELIM_c1361	P
ELIM_p0419	1481109	+	ELIM_c1363	P
ELIM_n0038	1485268	+	-	N
ELIM_p0420	1487462	+	ELIM_c1369	P
ELIM_p0421	1499923	+	ELIM_c1382	P
ELIM_p0422	1504793	-	ELIM_c1385	P
ELIM_n0039	1507393	-	-	N
ELIM_p0423	1508678	+	ELIM_c1390	P
ELIM_n0040	1509826	+	-	N
ELIM_p0424	1535906	+	ELIM_c1406	P
ELIM_i0012	1539589	+	ELIM_c1408	I
ELIM_p0425	1541803	+	ELIM_c1409	P
ELIM_p0426	1544144	+	ELIM_r0008	P
ELIM_p0427	1559559	-	ELIM_c1416	P
ELIM_n0041	1561577	+	-	N
ELIM_p0428	1562107	+	ELIM_c1420	P
ELIM_i0013	1563906	+	ELIM_c1420	I
ELIM_p0429	1565469	-	ELIM_c1421	P
ELIM_p0430	1565569	+	ELIM_c1422	P
ELIM_i0014	1568813	+	ELIM_c1425	I
ELIM_p0431	1579847	+	ELIM_c1433	P
ELIM_p0432	1583620	+	ELIM_c1434	P
ELIM_p0433	1584655	+	ELIM_c1435	P
ELIM_n0042	1589270	+	-	N
ELIM_p0434	1591880	-	ELIM_c1442	P
ELIM_p0435	1591979	+	ELIM_c1443	P
ELIM_p0436	1594331	+	ELIM_c1445	P
ELIM_p0437	1597993	-	ELIM_c1448	P
ELIM_p0438	1598262	+	ELIM_c1449	P
ELIM_p0439	1601199	-	ELIM_c1452	P
ELIM_p0440	1601265	+	ELIM_c1453	P
ELIM_p0441	1604433	+	ELIM_c1455	P
ELIM_a0017	1606354	+	ELIM_c1457	A
ELIM_p0442	1606765	-	ELIM_c1457	P
ELIM_p0443	1607529	+	ELIM_c1459	P
ELIM_p0444	1608224	+	ELIM_c1460	P
ELIM_p0445	1609484	-	ELIM_c1462	P
ELIM_p0446	1609596	+	ELIM_t0012	P
ELIM_p0447	1610034	+	ELIM_c1464	P
ELIM_p0448	1610062	-	ELIM_c1463	P
ELIM_p0449	1613366	-	ELIM_c1466	P
ELIM_p0450	1613964	-	ELIM_c1467	P
ELIM_p0451	1615486	-	ELIM_c1468	P
ELIM_p0452	1615600	+	ELIM_c1469	P
ELIM_p0453	1616520	+	ELIM_c1470	P
ELIM_p0454	1617035	+	ELIM_c1471	P
ELIM_i0015	1617280	+	ELIM_c1471	I
ELIM_p0455	1623623	+	ELIM_c1475	P
ELIM_p0456	1625218	+	ELIM_c1476	P
ELIM_p0457	1628392	+	ELIM_c1478	P
ELIM_p0458	1629051	+	ELIM_c1480	P
ELIM_p0459	1630573	+	ELIM_t0013	P
ELIM_p0460	1630686	+	ELIM_t0014	P
ELIM_p0461	1630777	+	ELIM_t0015	P
ELIM_i0016	1631492	+	ELIM_c1482	I
ELIM_p0462	1632277	+	ELIM_c1483	P
ELIM_p0463	1638987	+	ELIM_c1490	P
ELIM_p0464	1640208	+	ELIM_c1491	P
ELIM_p0465	1644048	+	ELIM_c1494	P
ELIM_p0466	1644607	+	ELIM_c1495	P
ELIM_p0467	1646802	+	ELIM_c1497	P
ELIM_p0468	1651790	+	ELIM_c1501	P
ELIM_p0469	1654481	+	ELIM_c1505	P
ELIM_p0470	1656423	-	ELIM_c1507	P
ELIM_s0017	1656489	-	ELIM_c1507	S
ELIM_p0471	1656579	+	ELIM_c1508	P
ELIM_p0472	1661638	+	ELIM_c1512	P
ELIM_p0473	1663833	+	ELIM_c1515	P
ELIM_p0474	1665139	+	ELIM_c1516	P
ELIM_n0043	1666839	+	-	N
ELIM_p0475	1669843	+	ELIM_c1519	P
ELIM_p0476	1670239	+	ELIM_c1520	P
ELIM_p0477	1671731	+	ELIM_c1522	P
ELIM_p0478	1674683	+	ELIM_c1525	P
ELIM_p0479	1677365	+	ELIM_c1528	P
ELIM_p0480	1704240	+	ELIM_c1543	P
ELIM_p0481	1706416	-	ELIM_c1546	P
ELIM_p0482	1712784	+	ELIM_c1553	P
ELIM_p0483	1717791	-	ELIM_c1556	P
ELIM_p0484	1718688	-	ELIM_c1557	P
ELIM_p0485	1718970	+	ELIM_c1558	P
ELIM_p0486	1721742	+	ELIM_c1561	P
ELIM_p0487	1722413	+	ELIM_c1562	P
ELIM_p0488	1723574	+	ELIM_c1563	P
ELIM_p0489	1727816	+	ELIM_c1567	P
ELIM_p0490	1734525	-	ELIM_c1570	P
ELIM_a0018	1736908	+	ELIM_c1572	A
ELIM_a0019	1740889	+	ELIM_c1575	A
ELIM_p0491	1746259	-	ELIM_c1578	P
ELIM_p0492	1753265	+	ELIM_c1586	P
ELIM_p0493	1754675	-	ELIM_c1587	P
ELIM_p0494	1754690	+	ELIM_c1588	P
ELIM_p0495	1756635	-	ELIM_c1589	P
ELIM_p0496	1762330	+	ELIM_c1594	P
ELIM_p0497	1769450	+	ELIM_c1600	P
ELIM_p0498	1773837	+	ELIM_c1604	P
ELIM_p0499	1774215	+	ELIM_c1605	P
ELIM_i0017	1775452	+	ELIM_c1605	I
ELIM_p0500	1775845	+	ELIM_c1606	P
ELIM_p0501	1779864	+	ELIM_c1610	P
ELIM_p0502	1780136	+	ELIM_c1611	P
ELIM_p0503	1780582	+	ELIM_c1612	P
ELIM_p0504	1782168	+	ELIM_c1613	P
ELIM_n0044	1782512	+	-	N
ELIM_p0505	1783495	+	ELIM_c1615	P
ELIM_p0506	1785367	+	ELIM_c1616	P
ELIM_p0507	1789275	+	ELIM_c1618	P
ELIM_n0045	1794254	+	-	N
ELIM_p0508	1794886	-	ELIM_c1622	P
ELIM_p0509	1795786	-	ELIM_c1623	P
ELIM_p0510	1797523	-	ELIM_c1624	P
ELIM_i0018	1799223	-	ELIM_c1626	I
ELIM_p0511	1800052	-	ELIM_c1626	P
ELIM_p0512	1800169	+	ELIM_c1627	P
ELIM_p0513	1801641	-	ELIM_c1628	P
ELIM_p0514	1804012	-	ELIM_c1629	P
ELIM_p0515	1805966	-	ELIM_c1630	P
ELIM_p0516	1807462	-	ELIM_c1631	P
ELIM_p0517	1809250	-	ELIM_c1632	P
ELIM_p0518	1810860	-	ELIM_c1633	P
ELIM_p0519	1811033	+	ELIM_c1634	P
ELIM_p0520	1812995	-	ELIM_c1635	P
ELIM_p0521	1813736	-	ELIM_c1636	P
ELIM_a0020	1813882	+	ELIM_c1637	A
ELIM_p0522	1814148	-	ELIM_c1637	P
ELIM_p0523	1817907	+	ELIM_c1641	P
ELIM_p0524	1821368	+	ELIM_c1644	P
ELIM_p0525	1825093	-	ELIM_c1646	P
ELIM_p0526	1825288	+	ELIM_c1647	P
ELIM_p0527	1829184	+	ELIM_c1650	P
ELIM_p0528	1837670	+	ELIM_c1656	P
ELIM_p0529	1838153	+	ELIM_c1657	P
ELIM_p0530	1839263	+	ELIM_c1660	P
ELIM_p0531	1840942	+	ELIM_t0018	P
ELIM_p0532	1842582	+	ELIM_c1664	P
ELIM_n0046	1843377	+	-	N
ELIM_p0533	1843457	+	ELIM_c1666	P
ELIM_p0534	1845896	+	ELIM_c1670	P
ELIM_p0535	1847258	+	ELIM_c1672	P
ELIM_p0536	1852653	+	ELIM_c1678	P
ELIM_p0537	1856013	+	ELIM_c1685	P
ELIM_p0538	1867253	-	ELIM_c1702	P
ELIM_p0539	1869244	-	ELIM_c1704	P
ELIM_p0540	1870595	+	ELIM_c1706	P
ELIM_p0541	1874304	+	ELIM_c1709	P
ELIM_p0542	1879213	+	ELIM_c1713	P
ELIM_p0543	1879832	+	ELIM_c1714	P
ELIM_p0544	1880610	+	ELIM_c1715	P
ELIM_s0018	1880645	+	ELIM_c1715	S
ELIM_p0545	1884840	+	ELIM_c1719	P
ELIM_p0546	1886142	+	ELIM_c1720	P
ELIM_p0547	1889732	+	ELIM_c1724	P
ELIM_p0548	1897019	+	ELIM_c1730	P
ELIM_i0019	1902545	+	ELIM_c1733	I
ELIM_p0549	1902926	+	ELIM_c1734	P
ELIM_p0550	1908301	+	ELIM_c1739	P
ELIM_p0551	1908854	+	ELIM_c1740	P
ELIM_p0552	1911765	+	ELIM_c1745	P
ELIM_p0553	1914384	-	ELIM_c1747	P
ELIM_p0554	1915165	-	ELIM_c1748	P
ELIM_p0555	1915304	+	ELIM_c1749	P
ELIM_p0556	1917158	+	ELIM_c1750	P
ELIM_p0557	1918509	-	ELIM_c1751	P
ELIM_p0558	1920833	+	ELIM_c1754	P
ELIM_p0559	1923831	+	ELIM_c1756	P
ELIM_p0560	1925429	-	ELIM_c1757	P
ELIM_p0561	1925509	+	ELIM_c1758	P
ELIM_p0562	1927484	+	ELIM_c1759	P
ELIM_p0563	1929460	+	ELIM_c1760	P
ELIM_p0564	1930697	+	ELIM_c1762	P
ELIM_p0565	1940577	-	ELIM_c1773	P
ELIM_s0019	1940688	+	ELIM_c1774	S
ELIM_p0566	1940745	+	ELIM_c1774	P
ELIM_p0567	1944260	-	ELIM_c1776	P
ELIM_p0568	1944367	+	ELIM_c1777	P
ELIM_p0569	1949850	+	ELIM_c1781	P
ELIM_p0570	1951923	+	ELIM_c1782	P
ELIM_p0571	1953186	+	ELIM_c1783	P
ELIM_p0572	1955712	+	ELIM_c1786	P
ELIM_p0573	1963165	+	ELIM_c1792	P
ELIM_p0574	1972094	+	ELIM_c1801	P
ELIM_p0575	1982904	+	ELIM_c1811	P
ELIM_p0576	1984987	+	ELIM_c1813	P
ELIM_p0577	1998013	-	ELIM_c1822	P
ELIM_p0578	2000305	+	ELIM_c1825	P
ELIM_p0579	2002025	-	ELIM_c1827	P
ELIM_p0580	2002125	+	ELIM_c1828	P
ELIM_p0581	2002986	+	ELIM_c1829	P
ELIM_p0582	2005650	+	ELIM_c1832	P
ELIM_p0583	2009794	-	ELIM_c1836	P
ELIM_p0584	2010656	-	ELIM_c1837	P
ELIM_s0020	2010706	+	ELIM_c1838	S
ELIM_p0585	2010748	+	ELIM_c1838	P
ELIM_p0586	2012002	-	ELIM_c1839	P
ELIM_n0047	2012090	+	-	N
ELIM_p0587	2024748	-	ELIM_c1849	P
ELIM_p0588	2028280	+	ELIM_c1853	P
ELIM_p0589	2031460	-	ELIM_c1856	P
ELIM_p0590	2031546	+	ELIM_c1857	P
ELIM_n0048	2038505	+	-	N
ELIM_p0591	2038527	-	ELIM_c1863	P
ELIM_n0049	2038663	+	-	N
ELIM_p0592	2041850	+	ELIM_c1865	P
ELIM_p0593	2045780	-	ELIM_c1868	P
ELIM_p0594	2046488	-	ELIM_c1869	P
ELIM_p0595	2046577	+	ELIM_c1870	P
ELIM_p0596	2048089	-	ELIM_c1872	P
ELIM_p0597	2048213	+	ELIM_c1873	P
ELIM_p0598	2049072	-	ELIM_c1875	P
ELIM_n0050	2051617	+	-	N
ELIM_p0599	2052067	+	ELIM_c1878	P
ELIM_p0600	2056939	+	ELIM_c1883	P
ELIM_p0601	2058566	+	ELIM_c1885	P
ELIM_p0602	2060139	-	ELIM_c1887	P
ELIM_s0021	2060299	-	ELIM_c1887	S
ELIM_p0603	2060480	+	ELIM_c1888	P
ELIM_n0051	2064555	+	-	N
ELIM_p0604	2065896	+	ELIM_c1890	P
ELIM_p0605	2069508	+	ELIM_c1891	P
ELIM_p0606	2077761	+	ELIM_c1895	P
ELIM_p0607	2079751	+	ELIM_c1897	P
ELIM_p0608	2089547	+	ELIM_c1906	P
ELIM_s0022	2089573	+	ELIM_c1906	S
ELIM_p0609	2094678	+	ELIM_c1910	P
ELIM_p0610	2098532	-	ELIM_c1913	P
ELIM_p0611	2098639	+	ELIM_c1914	P
ELIM_p0612	2103124	-	ELIM_c1917	P
ELIM_p0613	2103985	-	ELIM_c1918	P
ELIM_p0614	2104138	+	ELIM_c1919	P
ELIM_p0615	2112661	-	ELIM_c1925	P
ELIM_p0616	2115211	-	ELIM_c1928	P
ELIM_p0617	2115974	-	ELIM_c1929	P
ELIM_p0618	2117328	-	ELIM_c1931	P
ELIM_p0619	2118369	-	ELIM_c1932	P
ELIM_p0620	2121427	-	ELIM_c1936	P
ELIM_p0621	2122495	-	ELIM_c1937	P
ELIM_p0622	2122760	-	ELIM_t0019	P
ELIM_p0623	2122894	+	ELIM_c1938	P
ELIM_p0624	2123457	+	ELIM_c1939	P
ELIM_p0625	2124313	+	ELIM_c1941	P
ELIM_p0626	2125706	-	ELIM_c1942	P
ELIM_p0627	2126787	+	ELIM_c1944	P
ELIM_p0628	2127619	+	ELIM_c1945	P
ELIM_s0023	2127699	+	ELIM_c1945	S
ELIM_s0024	2130143	+	ELIM_c1947	S
ELIM_p0629	2130174	+	ELIM_c1947	P
ELIM_p0630	2131721	+	ELIM_c1949	P
ELIM_p0631	2133086	+	ELIM_c1950	P
ELIM_p0632	2133432	+	ELIM_c1951	P
ELIM_p0633	2137291	-	ELIM_c1953	P
ELIM_p0634	2139897	-	ELIM_c1955	P
ELIM_p0635	2140138	+	ELIM_t0020	P
ELIM_p0636	2142087	+	ELIM_c1958	P
ELIM_p0637	2143558	+	ELIM_c1961	P
ELIM_p0638	2148766	-	ELIM_c1964	P
ELIM_p0639	2148823	+	ELIM_c1965	P
ELIM_p0640	2155318	+	ELIM_c1972	P
ELIM_p0641	2157404	+	ELIM_c1974	P
ELIM_p0642	2162833	-	ELIM_c1979	P
ELIM_p0643	2162914	+	ELIM_c1980	P
ELIM_p0644	2167371	+	ELIM_c1984	P
ELIM_p0645	2173831	+	ELIM_c1991	P
ELIM_p0646	2180303	-	ELIM_c1994	P
ELIM_p0647	2180407	+	ELIM_c1995	P
ELIM_p0648	2180898	+	ELIM_c1996	P
ELIM_p0649	2181636	-	ELIM_c1997	P
ELIM_p0650	2181739	+	ELIM_c1998	P
ELIM_p0651	2184108	+	ELIM_c2001	P
ELIM_n0052	2185188	-	-	N
ELIM_p0652	2186511	+	ELIM_c2003	P
ELIM_p0653	2187951	+	ELIM_c2004	P
ELIM_p0654	2188811	-	ELIM_c2006	P
ELIM_p0655	2188936	+	ELIM_c2007	P
ELIM_p0656	2190518	+	ELIM_c2009	P
ELIM_p0657	2192446	+	ELIM_c2010	P
ELIM_p0658	2198694	+	ELIM_c2013	P
ELIM_i0020	2199842	+	ELIM_c2013	I
ELIM_s0025	2203584	+	ELIM_c2015	S
ELIM_p0659	2203688	+	ELIM_c2015	P
ELIM_p0660	2204209	+	ELIM_c2016	P
ELIM_p0661	2206578	+	ELIM_c2019	P
ELIM_p0662	2216998	-	ELIM_c2027	P
ELIM_p0663	2221620	+	ELIM_c2030	P
ELIM_p0664	2223146	-	ELIM_c2032	P
ELIM_p0665	2225193	-	ELIM_c2035	P
ELIM_n0053	2231109	-	-	N
ELIM_p0666	2231316	+	ELIM_c2042	P
ELIM_p0667	2234752	+	ELIM_c2044	P
ELIM_p0668	2236802	+	ELIM_t0021	P
ELIM_p0669	2237071	+	ELIM_t0023	P
ELIM_p0670	2237426	+	ELIM_t0025	P
ELIM_p0671	2239274	-	ELIM_c2047	P
ELIM_p0672	2239474	+	ELIM_t0026	P
ELIM_p0673	2239717	+	ELIM_c2048	P
ELIM_p0674	2240327	+	ELIM_c2049	P
ELIM_p0675	2240772	+	ELIM_c2050	P
ELIM_p0676	2241208	+	ELIM_c2051	P
ELIM_p0677	2243413	-	ELIM_c2054	P
ELIM_p0678	2246181	-	ELIM_c2057	P
ELIM_p0679	2246297	+	ELIM_c2058	P
ELIM_p0680	2246614	+	ELIM_c2059	P
ELIM_p0681	2249116	+	ELIM_c2061	P
ELIM_p0682	2250321	+	ELIM_c2063	P
ELIM_p0683	2251444	+	ELIM_c2065	P
ELIM_p0684	2251840	+	ELIM_c2066	P
ELIM_p0685	2252397	+	ELIM_c2067	P
ELIM_p0686	2256871	-	ELIM_c2072	P
ELIM_p0687	2262078	-	ELIM_c2077	P
ELIM_p0688	2262208	+	ELIM_c2078	P
ELIM_p0689	2264557	+	ELIM_c2080	P
ELIM_p0690	2266238	+	ELIM_c2082	P
ELIM_p0691	2267121	+	ELIM_c2083	P
ELIM_p0692	2269563	+	ELIM_c2085	P
ELIM_p0693	2273618	-	ELIM_c2086	P
ELIM_p0694	2275097	-	ELIM_c2087	P
ELIM_p0695	2275940	-	ELIM_c2088	P
ELIM_p0696	2276030	+	ELIM_c2089	P
ELIM_p0697	2277881	+	ELIM_c2090	P
ELIM_p0698	2281318	-	ELIM_c2092	P
ELIM_p0699	2282076	-	ELIM_c2093	P
ELIM_p0700	2282148	+	ELIM_c2094	P
ELIM_p0701	2288698	+	ELIM_c2101	P
ELIM_p0702	2290661	-	ELIM_c2102	P
ELIM_p0703	2292670	+	ELIM_c2106	P
ELIM_p0704	2293039	+	ELIM_c2107	P
ELIM_p0705	2293644	+	ELIM_c2108	P
ELIM_p0706	2294653	-	ELIM_c2109	P
ELIM_p0707	2294743	+	ELIM_c2110	P
ELIM_p0708	2295348	+	ELIM_c2111	P
ELIM_p0709	2295958	+	ELIM_c2112	P
ELIM_p0710	2296398	+	ELIM_c2113	P
ELIM_p0711	2297099	+	ELIM_c2114	P
ELIM_p0712	2298806	+	ELIM_c2115	P
ELIM_p0713	2300404	+	ELIM_c2116	P
ELIM_p0714	2301974	-	ELIM_c2117	P
ELIM_p0715	2303552	-	ELIM_c2119	P
ELIM_p0716	2303647	+	ELIM_c2120	P
ELIM_p0717	2304077	+	ELIM_c2121	P
ELIM_p0718	2309588	+	ELIM_c2128	P
ELIM_p0719	2310593	+	ELIM_c2129	P
ELIM_p0720	2312692	-	ELIM_c2130	P
ELIM_p0721	2312791	+	ELIM_c2131	P
ELIM_p0722	2318246	-	ELIM_c2136	P
ELIM_p0723	2319414	-	ELIM_c2137	P
ELIM_p0724	2319563	+	ELIM_c2138	P
ELIM_s0026	2322204	+	ELIM_c2140	S
ELIM_p0725	2322230	+	ELIM_c2140	P
ELIM_p0726	2326512	-	ELIM_c2142	P
ELIM_p0727	2326702	+	ELIM_c2143	P
ELIM_p0728	2337785	-	ELIM_c2152	P
ELIM_p0729	2346186	+	ELIM_c2164	P
ELIM_p0730	2350729	+	ELIM_c2171	P
ELIM_n0054	2352095	+	-	N
ELIM_p0731	2352539	-	ELIM_c2172	P
ELIM_p0732	2357886	+	ELIM_c2178	P
ELIM_p0733	2362368	-	ELIM_c2181	P
ELIM_p0734	2366972	+	ELIM_c2186	P
ELIM_p0735	2379654	+	ELIM_c2198	P
ELIM_n0055	2380841	-	-	N
ELIM_n0056	2381812	-	-	N
ELIM_n0057	2410333	+	-	N
ELIM_n0058	2410548	-	-	N
ELIM_p0736	2413049	-	ELIM_c2248	P
ELIM_p0737	2413265	+	ELIM_c2249	P
ELIM_p0738	2418396	+	ELIM_c2254	P
ELIM_p0739	2428601	+	ELIM_c2265	P
ELIM_p0740	2431389	-	ELIM_c2267	P
ELIM_p0741	2433089	-	ELIM_c2268	P
ELIM_n0059	2433206	+	-	N
ELIM_n0060	2434110	+	-	N
ELIM_p0742	2438615	+	ELIM_c2273	P
ELIM_p0743	2449517	+	ELIM_c2284	P
ELIM_a0021	2463042	-	ELIM_c2291	A
ELIM_p0744	2487819	-	ELIM_c2302	P
ELIM_p0745	2489163	+	ELIM_c2304	P
ELIM_p0746	2491010	+	ELIM_c2305	P
ELIM_p0747	2494149	+	ELIM_c2309	P
ELIM_p0748	2498911	+	ELIM_c2315	P
ELIM_p0749	2500976	-	ELIM_c2317	P
ELIM_p0750	2501781	+	ELIM_c2319	P
ELIM_p0751	2506260	+	ELIM_c2323	P
ELIM_p0752	2513713	-	ELIM_c2330	P
ELIM_p0753	2513838	+	ELIM_c2331	P
ELIM_p0754	2514438	+	ELIM_c2333	P
ELIM_p0755	2521494	+	ELIM_c2335	P
ELIM_p0756	2523819	+	ELIM_c2339	P
ELIM_n0061	2524887	-	-	N
ELIM_p0757	2525061	+	ELIM_c2340	P
ELIM_p0758	2532002	+	ELIM_c2347	P
ELIM_p0759	2537226	+	ELIM_c2352	P
ELIM_p0760	2545577	+	ELIM_c2360	P
ELIM_p0761	2553687	+	ELIM_c2367	P
ELIM_p0762	2558739	+	ELIM_c2372	P
ELIM_p0763	2560827	-	ELIM_c2373	P
ELIM_p0764	2560983	+	ELIM_c2374	P
ELIM_p0765	2563012	+	ELIM_c2377	P
ELIM_p0766	2563844	+	ELIM_c2378	P
ELIM_p0767	2573973	+	ELIM_c2386	P
ELIM_p0768	2588881	-	ELIM_c2398	P
ELIM_p0769	2593499	+	ELIM_c2405	P
ELIM_p0770	2598471	-	ELIM_c2410	P
ELIM_s0027	2598475	+	ELIM_c2411	S
ELIM_p0771	2598636	+	ELIM_c2411	P
ELIM_p0772	2601715	+	ELIM_c2414	P
ELIM_p0773	2602326	+	ELIM_c2415	P
ELIM_p0774	2603032	+	ELIM_c2416	P
ELIM_p0775	2603837	+	ELIM_c2418	P
ELIM_p0776	2606447	+	ELIM_t0027	P
ELIM_p0777	2607371	+	ELIM_c2419	P
ELIM_p0778	2612448	+	ELIM_c2425	P
ELIM_n0062	2619142	+	-	N
ELIM_n0063	2630858	+	-	N
ELIM_p0779	2635276	+	ELIM_c2436	P
ELIM_p0780	2645567	-	ELIM_c2442	P
ELIM_p0781	2645691	+	ELIM_c2443	P
ELIM_p0782	2651268	+	ELIM_t0031	P
ELIM_p0783	2651366	+	ELIM_t0032	P
ELIM_p0784	2651451	+	ELIM_t0033	P
ELIM_p0785	2653672	-	ELIM_c2450	P
ELIM_p0786	2653761	+	ELIM_c2451	P
ELIM_p0787	2654818	-	ELIM_c2452	P
ELIM_p0788	2655637	-	ELIM_c2453	P
ELIM_p0789	2656817	-	ELIM_c2454	P
ELIM_s0028	2656929	+	ELIM_c2455	S
ELIM_p0790	2657030	+	ELIM_c2455	P
ELIM_p0791	2659781	+	ELIM_c2458	P
ELIM_p0792	2662997	+	ELIM_c2462	P
ELIM_p0793	2664666	-	ELIM_c2463	P
ELIM_p0794	2668002	-	ELIM_c2465	P
ELIM_p0795	2669839	-	ELIM_c2466	P
ELIM_p0796	2669919	+	ELIM_c2467	P
ELIM_p0797	2671098	+	ELIM_c2468	P
ELIM_n0064	2672003	+	-	N
ELIM_p0798	2678694	-	ELIM_c2469	P
ELIM_p0799	2678802	+	ELIM_c2470	P
ELIM_p0800	2683090	+	ELIM_t0045	P
ELIM_p0801	2683260	+	ELIM_t0046	P
ELIM_p0802	2686593	-	ELIM_c2474	P
ELIM_p0803	2687524	-	ELIM_c2475	P
ELIM_p0804	2687630	+	ELIM_c2476	P
ELIM_p0805	2690700	-	ELIM_c2479	P
ELIM_p0806	2700295	+	ELIM_c2489	P
ELIM_p0807	2711268	+	ELIM_c2499	P
ELIM_a0022	2714646	-	ELIM_c2501	A
ELIM_p0808	2716813	+	ELIM_c2503	P
ELIM_p0809	2717878	+	ELIM_c2504	P
ELIM_p0810	2720084	-	ELIM_c2506	P
ELIM_p0811	2722218	+	ELIM_c2508	P
ELIM_p0812	2723738	+	ELIM_c2510	P
ELIM_p0813	2730701	+	ELIM_c2516	P
ELIM_p0814	2735013	-	ELIM_c2519	P
ELIM_p0815	2745962	-	ELIM_c2528	P
ELIM_n0065	2747971	-	-	N
ELIM_p0816	2760278	+	ELIM_c2535	P
ELIM_p0817	2767945	-	ELIM_c2541	P
ELIM_p0818	2768128	+	ELIM_c2542	P
ELIM_p0819	2770522	-	ELIM_c2544	P
ELIM_p0820	2770790	+	ELIM_c2545	P
ELIM_n0066	2772437	-	-	N
ELIM_i0021	2773025	+	ELIM_c2546	I
ELIM_p0821	2776394	+	ELIM_c2549	P
ELIM_p0822	2780778	-	ELIM_c2553	P
ELIM_p0823	2780883	+	ELIM_c2554	P
ELIM_p0824	2785250	+	ELIM_c2559	P
ELIM_p0825	2785888	+	ELIM_c2560	P
ELIM_n0067	2789174	+	-	N
ELIM_a0023	2789447	+	ELIM_c2561	A
ELIM_p0826	2790953	-	ELIM_c2561	P
ELIM_p0827	2791106	+	ELIM_c2562	P
ELIM_p0828	2791878	+	ELIM_c2563	P
ELIM_p0829	2794097	-	ELIM_c2565	P
ELIM_p0830	2794209	+	ELIM_c2566	P
ELIM_p0831	2795277	+	ELIM_c2567	P
ELIM_p0832	2796110	+	ELIM_c2568	P
ELIM_p0833	2803113	-	ELIM_c2576	P
ELIM_p0834	2803799	-	ELIM_c2577	P
ELIM_p0835	2805655	+	ELIM_c2579	P
ELIM_p0836	2811495	+	ELIM_c2584	P
ELIM_p0837	2813655	-	ELIM_c2585	P
ELIM_p0838	2818643	+	ELIM_c2592	P
ELIM_p0839	2821648	+	ELIM_c2594	P
ELIM_n0068	2830833	+	-	N
ELIM_a0024	2835632	-	ELIM_c2606	A
ELIM_p0840	2839156	+	ELIM_c2610	P
ELIM_p0841	2841595	+	ELIM_c2611	P
ELIM_p0842	2842003	+	ELIM_c2612	P
ELIM_p0843	2844140	-	ELIM_c2613	P
ELIM_p0844	2844277	+	ELIM_c2614	P
ELIM_p0845	2847325	+	ELIM_c2616	P
ELIM_p0846	2848217	+	ELIM_c2617	P
ELIM_i0022	2848852	+	ELIM_c2617	I
ELIM_p0847	2853103	+	ELIM_c2622	P
ELIM_p0848	2855215	+	ELIM_c2623	P
ELIM_p0849	2858823	+	ELIM_c2625	P
ELIM_p0850	2867358	-	ELIM_c2628	P
ELIM_p0851	2867584	+	ELIM_c2629	P
ELIM_n0069	2890182	-	-	N
ELIM_p0852	2893753	+	ELIM_c2645	P
ELIM_p0853	2897115	-	ELIM_c2648	P
ELIM_p0854	2897264	+	ELIM_c2649	P
ELIM_p0855	2911574	-	ELIM_c2658	P
ELIM_p0856	2915557	-	ELIM_c2662	P
ELIM_p0857	2915641	+	ELIM_c2663	P
ELIM_p0858	2918907	+	ELIM_c2666	P
ELIM_p0859	2924675	+	ELIM_t0048	P
ELIM_p0860	2924863	+	ELIM_c2671	P
ELIM_a0025	2928380	-	ELIM_c2673	A
ELIM_p0861	2937096	-	ELIM_c2681	P
ELIM_p0862	2940049	+	ELIM_c2683	P
ELIM_p0863	2942724	+	ELIM_c2686	P
ELIM_p0864	2947279	+	ELIM_c2688	P
ELIM_p0865	2966626	+	ELIM_c2706	P
ELIM_p0866	2972427	-	ELIM_c2708	P
ELIM_p0867	2975478	-	ELIM_c2710	P
ELIM_p0868	2975604	+	ELIM_c2711	P
ELIM_p0869	2976847	+	ELIM_c2713	P
ELIM_p0870	2979998	-	ELIM_c2715	P
ELIM_a0026	2987584	+	ELIM_c2723	A
ELIM_p0871	2987845	-	ELIM_c2723	P
ELIM_p0872	2987869	+	ELIM_c2724	P
ELIM_p0873	2990494	+	ELIM_c2726	P
ELIM_p0874	2991012	+	ELIM_c2727	P
ELIM_p0875	2992597	+	ELIM_c2728	P
ELIM_p0876	2996345	+	ELIM_c2732	P
ELIM_p0877	3002904	-	ELIM_c2737	P
ELIM_p0878	3003161	+	ELIM_c2738	P
ELIM_p0879	3009081	+	ELIM_c2743	P
ELIM_p0880	3013150	-	ELIM_c2747	P
ELIM_s0029	3013176	-	ELIM_c2747	S
ELIM_p0881	3013302	+	ELIM_c2748	P
ELIM_p0882	3020963	-	ELIM_c2751	P
ELIM_p0883	3025475	-	ELIM_c2755	P
ELIM_p0884	3025611	+	ELIM_c2756	P
ELIM_p0885	3028887	-	ELIM_c2759	P
ELIM_p0886	3033012	+	ELIM_c2762	P
ELIM_p0887	3036118	+	ELIM_c2764	P
ELIM_p0888	3039210	+	ELIM_c2767	P
ELIM_p0889	3045567	+	ELIM_c2770	P
ELIM_p0890	3047381	+	ELIM_c2771	P
ELIM_p0891	3049852	+	ELIM_c2773	P
ELIM_n0070	3050607	-	-	N
ELIM_p0892	3051739	-	ELIM_c2774	P
ELIM_p0893	3052916	-	ELIM_c2775	P
ELIM_p0894	3053031	+	ELIM_c2776	P
ELIM_p0895	3061077	+	ELIM_c2787	P
ELIM_p0896	3064706	-	ELIM_c2789	P
ELIM_p0897	3066250	-	ELIM_c2791	P
ELIM_p0898	3066470	+	ELIM_c2792	P
ELIM_p0899	3069832	-	ELIM_c2794	P
ELIM_n0071	3077689	-	-	N
ELIM_p0900	3078192	-	ELIM_c2800	P
ELIM_p0901	3080424	-	ELIM_c2801	P
ELIM_p0902	3081208	-	ELIM_c2802	P
ELIM_n0072	3081314	+	-	N
ELIM_p0903	3092214	-	ELIM_c2805	P
ELIM_p0904	3092232	+	ELIM_c2806	P
ELIM_s0030	3092235	-	ELIM_c2805	S
ELIM_p0905	3093655	+	ELIM_c2807	P
ELIM_p0906	3101189	+	ELIM_c2814	P
ELIM_p0907	3111753	-	ELIM_c2823	P
ELIM_p0908	3113250	-	ELIM_c2826	P
ELIM_p0909	3116131	+	ELIM_c2832	P
ELIM_p0910	3127250	+	ELIM_c2849	P
ELIM_p0911	3130055	+	ELIM_c2854	P
ELIM_p0912	3132948	+	ELIM_c2857	P
ELIM_s0031	3138057	+	ELIM_c2860	S
ELIM_p0913	3138161	+	ELIM_c2860	P
ELIM_p0914	3141926	+	ELIM_c2862	P
ELIM_n0073	3144348	+	-	N
ELIM_s0032	3147717	+	ELIM_c2869	S
ELIM_p0915	3147807	+	ELIM_c2869	P
ELIM_p0916	3149581	+	ELIM_c2870	P
ELIM_p0917	3151078	+	ELIM_c2871	P
ELIM_p0918	3152695	+	ELIM_c2872	P
ELIM_p0919	3153691	+	ELIM_c2873	P
ELIM_p0920	3154288	+	ELIM_c2874	P
ELIM_p0921	3161870	-	ELIM_c2880	P
ELIM_p0922	3162574	-	ELIM_c2881	P
ELIM_p0923	3162714	+	ELIM_c2882	P
ELIM_p0924	3164625	+	ELIM_c2884	P
ELIM_p0925	3166368	+	ELIM_c2885	P
ELIM_p0926	3170090	+	ELIM_c2886	P
ELIM_p0927	3171814	+	ELIM_c2887	P
ELIM_p0928	3173310	-	ELIM_c2888	P
ELIM_p0929	3173678	-	ELIM_c2889	P
ELIM_p0930	3173778	+	ELIM_c2890	P
ELIM_i0023	3175568	+	ELIM_c2892	I
ELIM_p0931	3177288	+	ELIM_c2894	P
ELIM_p0932	3190439	-	ELIM_c2902	P
ELIM_p0933	3190554	+	ELIM_c2903	P
ELIM_p0934	3195447	+	ELIM_c2905	P
ELIM_p0935	3200561	+	ELIM_c2908	P
ELIM_p0936	3202529	+	ELIM_c2911	P
ELIM_p0937	3205281	+	ELIM_c2914	P
ELIM_i0024	3208509	+	ELIM_c2915	I
ELIM_p0938	3209759	+	ELIM_c2917	P
ELIM_p0939	3213366	+	ELIM_c2919	P
ELIM_p0940	3216800	+	ELIM_c2922	P
ELIM_p0941	3224649	+	ELIM_c2927	P
ELIM_i0025	3229884	+	ELIM_c2930	I
ELIM_p0942	3232136	-	ELIM_c2932	P
ELIM_p0943	3234743	-	ELIM_c2936	P
ELIM_p0944	3238175	+	ELIM_c2940	P
ELIM_p0945	3238800	+	ELIM_c2941	P
ELIM_p0946	3239657	+	ELIM_c2942	P
ELIM_p0947	3254234	-	ELIM_c2953	P
ELIM_p0948	3254337	+	ELIM_c2954	P
ELIM_p0949	3257197	+	ELIM_c2956	P
ELIM_p0950	3267477	+	ELIM_c2968	P
ELIM_p0951	3272132	+	ELIM_c2971	P
ELIM_p0952	3278720	+	ELIM_c2976	P
ELIM_p0953	3278782	-	ELIM_c2975	P
ELIM_p0954	3280601	+	ELIM_c2979	P
ELIM_s0033	3280681	+	ELIM_c2979	S
ELIM_p0955	3284326	+	ELIM_c2982	P
ELIM_p0956	3288083	-	ELIM_c2985	P
ELIM_p0957	3288159	+	ELIM_c2986	P
ELIM_p0958	3289254	+	ELIM_c2987	P
ELIM_n0074	3296516	-	-	N
ELIM_p0959	3299613	+	ELIM_c2995	P
ELIM_p0960	3302432	-	ELIM_c2997	P
ELIM_p0961	3302585	+	ELIM_c2998	P
ELIM_p0962	3305174	-	ELIM_c3001	P
ELIM_n0075	3305287	+	-	N
ELIM_p0963	3307078	-	ELIM_c3003	P
ELIM_n0076	3309434	+	-	N
ELIM_p0964	3316555	+	ELIM_c3015	P
ELIM_p0965	3316944	+	ELIM_c3017	P
ELIM_n0077	3317821	+	-	N
ELIM_p0966	3318361	-	ELIM_c3018	P
ELIM_s0034	3318511	+	ELIM_c3019	S
ELIM_p0967	3318711	+	ELIM_c3019	P
ELIM_p0968	3321331	+	ELIM_c3021	P
ELIM_p0969	3323624	+	ELIM_c3024	P
ELIM_p0970	3325892	-	ELIM_c3025	P
ELIM_p0971	3326001	+	ELIM_c3026	P
ELIM_p0972	3330456	+	ELIM_c3034	P
ELIM_a0027	3334868	+	ELIM_c3036	A
ELIM_p0973	3335801	-	ELIM_c3037	P
ELIM_p0974	3335911	+	ELIM_c3038	P
ELIM_p0975	3338540	+	ELIM_c3041	P
ELIM_p0976	3348272	+	ELIM_c3051	P
ELIM_p0977	3349879	+	ELIM_c3053	P
ELIM_p0978	3385235	-	ELIM_c3089	P
ELIM_s0035	3385429	-	ELIM_c3089	S
ELIM_p0979	3387650	-	ELIM_c3091	P
ELIM_n0078	3387859	-	-	N
ELIM_p0980	3389059	+	ELIM_c3093	P
ELIM_p0981	3390541	+	ELIM_c3095	P
ELIM_p0982	3392418	-	ELIM_c3096	P
ELIM_p0983	3398499	-	ELIM_c3102	P
ELIM_p0984	3406656	-	ELIM_c3114	P
ELIM_p0985	3409903	-	ELIM_c3116	P
ELIM_p0986	3409994	+	ELIM_c3117	P
ELIM_p0987	3411204	-	ELIM_c3118	P
ELIM_p0988	3411972	-	ELIM_c3119	P
ELIM_p0989	3417943	-	ELIM_c3121	P
ELIM_p0990	3421012	+	ELIM_c3126	P
ELIM_s0036	3426797	+	ELIM_c3133	S
ELIM_p0991	3427025	+	ELIM_c3133	P
ELIM_p0992	3427942	+	ELIM_c3134	P
ELIM_p0993	3428549	+	ELIM_c3135	P
ELIM_p0994	3433612	+	ELIM_c3140	P
ELIM_p0995	3440172	+	ELIM_c3148	P
ELIM_p0996	3445436	-	ELIM_c3151	P
ELIM_n0079	3446188	-	-	N
ELIM_i0026	3454579	+	ELIM_c3158	I
ELIM_p0997	3464866	-	ELIM_c3166	P
ELIM_n0080	3467212	+	-	N
ELIM_p0998	3468792	-	ELIM_c3168	P
ELIM_p0999	3469524	+	ELIM_c3170	P
ELIM_p1000	3485773	+	ELIM_c3183	P
ELIM_p1001	3490697	+	ELIM_c3185	P
ELIM_n0081	3508136	-	-	N
ELIM_p1002	3508935	+	ELIM_c3199	P
ELIM_p1003	3518901	+	ELIM_c3210	P
ELIM_p1004	3532414	+	ELIM_c3217	P
ELIM_p1005	3536753	-	ELIM_c3220	P
ELIM_p1006	3536830	+	ELIM_c3221	P
ELIM_p1007	3540403	+	ELIM_c3224	P
ELIM_p1008	3554880	+	ELIM_c3240	P
ELIM_p1009	3556327	+	ELIM_c3242	P
ELIM_p1010	3557798	+	ELIM_c3243	P
ELIM_p1011	3559757	+	ELIM_c3244	P
ELIM_p1012	3560610	+	ELIM_c3245	P
ELIM_p1013	3562981	+	ELIM_c3247	P
ELIM_p1014	3564748	+	ELIM_c3250	P
ELIM_p1015	3566789	+	ELIM_c3253	P
ELIM_p1016	3569549	-	ELIM_c3255	P
ELIM_p1017	3569736	+	ELIM_c3256	P
ELIM_p1018	3576335	+	ELIM_c3262	P
ELIM_p1019	3596708	-	ELIM_c3282	P
ELIM_p1020	3598190	+	ELIM_c3286	P
ELIM_p1021	3598507	+	ELIM_c3287	P
ELIM_p1022	3606486	+	ELIM_c3296	P
ELIM_p1023	3610752	-	ELIM_c3299	P
ELIM_p1024	3611685	-	ELIM_c3300	P
ELIM_n0082	3618480	-	-	N
ELIM_p1025	3622616	+	ELIM_c3312	P
ELIM_i0027	3624201	+	ELIM_c3314	I
ELIM_p1026	3630445	+	ELIM_c3319	P
ELIM_n0083	3633432	+	-	N
ELIM_p1027	3634987	-	ELIM_c3323	P
ELIM_p1028	3636628	-	ELIM_c3325	P
ELIM_p1029	3636710	+	ELIM_c3326	P
ELIM_p1030	3638829	-	ELIM_c3329	P
ELIM_p1031	3638993	+	ELIM_c3330	P
ELIM_i0028	3639552	+	ELIM_c3330	I
ELIM_p1032	3648673	+	ELIM_c3340	P
ELIM_p1033	3651965	-	ELIM_c3341	P
ELIM_p1034	3652206	+	ELIM_c3342	P
ELIM_p1035	3654515	+	ELIM_c3345	P
ELIM_p1036	3663086	+	ELIM_c3352	P
ELIM_p1037	3664396	+	ELIM_c3353	P
ELIM_p1038	3668068	-	ELIM_c3356	P
ELIM_p1039	3670114	-	ELIM_c3358	P
ELIM_n0084	3673805	+	-	N
ELIM_p1040	3674333	+	ELIM_c3362	P
ELIM_p1041	3674862	+	ELIM_c3363	P
ELIM_p1042	3677739	-	ELIM_c3367	P
ELIM_p1043	3677926	+	ELIM_c3368	P
ELIM_p1044	3679172	+	ELIM_c3369	P
ELIM_p1045	3680241	+	ELIM_c3370	P
ELIM_p1046	3690090	-	ELIM_c3375	P
ELIM_p1047	3690270	+	ELIM_c3376	P
ELIM_p1048	3693912	+	ELIM_c3379	P
ELIM_p1049	3694611	+	ELIM_c3381	P
ELIM_p1050	3697192	+	ELIM_c3384	P
ELIM_p1051	3697986	+	ELIM_c3385	P
ELIM_p1052	3704953	+	ELIM_c3394	P
ELIM_p1053	3709553	-	ELIM_c3399	P
ELIM_p1054	3712700	+	ELIM_c3405	P
ELIM_a0028	3716810	-	ELIM_c3409	A
ELIM_p1055	3718500	-	ELIM_c3411	P
ELIM_n0085	3718658	+	-	N
ELIM_p1056	3720703	+	ELIM_c3414	P
ELIM_p1057	3726879	+	ELIM_c3416	P
ELIM_p1058	3730843	-	ELIM_c3418	P
ELIM_p1059	3731029	+	ELIM_c3419	P
ELIM_p1060	3740867	+	ELIM_c3423	P
ELIM_p1061	3742951	+	ELIM_c3424	P
ELIM_n0086	3745665	+	-	N
ELIM_p1062	3746441	+	ELIM_c3426	P
ELIM_n0087	3752415	+	-	N
ELIM_p1063	3753455	+	ELIM_c3432	P
ELIM_p1064	3754410	+	ELIM_c3433	P
ELIM_p1065	3758267	-	ELIM_c3437	P
ELIM_a0029	3760405	+	ELIM_c3440	A
ELIM_p1066	3761054	-	ELIM_c3441	P
ELIM_p1067	3761061	+	ELIM_c3442	P
ELIM_p1068	3761570	+	ELIM_c3443	P
ELIM_i0029	3763826	-	ELIM_c3445	I
ELIM_p1069	3767020	-	ELIM_c3447	P
ELIM_p1070	3767221	+	ELIM_c3448	P
ELIM_s0037	3771791	+	ELIM_c3452	S
ELIM_p1071	3771948	+	ELIM_c3452	P
ELIM_p1072	3779558	+	ELIM_c3460	P
ELIM_a0030	3779821	-	ELIM_c3459	A
ELIM_p1073	3780700	+	ELIM_c3461	P
ELIM_p1074	3786173	-	ELIM_c3466	P
ELIM_p1075	3786263	+	ELIM_c3467	P
ELIM_p1076	3789786	+	ELIM_c3471	P
ELIM_p1077	3791195	+	ELIM_c3472	P
ELIM_p1078	3793041	+	ELIM_c3474	P
ELIM_p1079	3793746	+	ELIM_c3475	P
ELIM_p1080	3795223	+	ELIM_c3477	P
ELIM_p1081	3797636	-	ELIM_c3479	P
ELIM_p1082	3798741	-	ELIM_c3480	P
ELIM_i0030	3802929	-	ELIM_c3483	I
ELIM_p1083	3805433	-	ELIM_c3485	P
ELIM_p1084	3806918	-	ELIM_c3488	P
ELIM_p1085	3808929	-	ELIM_c3489	P
ELIM_n0088	3809192	-	-	N
ELIM_p1086	3809318	+	ELIM_c3490	P
ELIM_p1087	3814281	-	ELIM_c3494	P
ELIM_p1088	3816442	-	ELIM_c3497	P
ELIM_p1089	3820603	+	ELIM_c3502	P
ELIM_p1090	3821581	+	ELIM_c3503	P
ELIM_p1091	3825794	-	ELIM_c3507	P
ELIM_p1092	3826888	-	ELIM_c3509	P
ELIM_p1093	3826997	+	ELIM_c3510	P
ELIM_p1094	3829977	-	ELIM_c3511	P
ELIM_p1095	3836721	-	ELIM_c3517	P
ELIM_p1096	3836840	+	ELIM_c3518	P
ELIM_p1097	3840700	-	ELIM_c3521	P
ELIM_p1098	3841576	-	ELIM_c3522	P
ELIM_p1099	3841669	+	ELIM_c3523	P
ELIM_p1100	3847111	-	ELIM_c3526	P
ELIM_p1101	3849363	-	ELIM_c3529	P
ELIM_p1102	3850058	-	ELIM_c3530	P
ELIM_p1103	3852263	-	ELIM_c3531	P
ELIM_p1104	3852322	+	ELIM_c3532	P
ELIM_p1105	3853275	-	ELIM_c3533	P
ELIM_p1106	3853369	+	ELIM_c3534	P
ELIM_p1107	3854953	-	ELIM_c3537	P
ELIM_p1108	3855106	+	ELIM_c3538	P
ELIM_p1109	3860225	-	ELIM_c3543	P
ELIM_p1110	3860362	+	ELIM_c3544	P
ELIM_p1111	3860714	+	ELIM_c3545	P
ELIM_p1112	3861205	-	ELIM_c3546	P
ELIM_n0089	3862379	-	-	N
ELIM_p1113	3863572	-	ELIM_c3548	P
ELIM_p1114	3863678	+	ELIM_c3549	P
ELIM_p1115	3865557	-	ELIM_c3550	P
ELIM_p1116	3870745	-	ELIM_c3557	P
ELIM_p1117	3875164	-	ELIM_c3562	P
ELIM_p1118	3875769	-	ELIM_c3563	P
ELIM_p1119	3876559	-	ELIM_c3565	P
ELIM_p1120	3878785	-	ELIM_c3566	P
ELIM_p1121	3881614	-	ELIM_c3568	P
ELIM_p1122	3883122	+	ELIM_c3570	P
ELIM_p1123	3896001	-	ELIM_c3580	P
ELIM_p1124	3898013	-	ELIM_c3583	P
ELIM_a0031	3902199	-	ELIM_c3586	A
ELIM_p1125	3906203	+	ELIM_c3590	P
ELIM_p1126	3908030	-	ELIM_c3591	P
ELIM_p1127	3908110	+	ELIM_c3592	P
ELIM_p1128	3910520	+	ELIM_c3595	P
ELIM_p1129	3911289	-	ELIM_c3596	P
ELIM_p1130	3911456	+	ELIM_c3597	P
ELIM_p1131	3915194	+	ELIM_t0059	P
ELIM_p1132	3916068	-	ELIM_c3600	P
ELIM_p1133	3916133	+	ELIM_c3601	P
ELIM_p1134	3920708	+	ELIM_c3607	P
ELIM_p1135	3930229	-	ELIM_c3618	P
ELIM_p1136	3932335	-	ELIM_c3619	P
ELIM_p1137	3932482	+	ELIM_c3620	P
ELIM_p1138	3937791	-	ELIM_c3623	P
ELIM_p1139	3938230	-	ELIM_c3624	P
ELIM_p1140	3940099	-	ELIM_c3626	P
ELIM_p1141	3940287	+	ELIM_c3627	P
ELIM_p1142	3941271	+	ELIM_c3628	P
ELIM_p1143	3942240	-	ELIM_c3629	P
ELIM_p1144	3944611	-	ELIM_c3632	P
ELIM_p1145	3949562	+	ELIM_c3637	P
ELIM_p1146	3953486	-	ELIM_c3640	P
ELIM_p1147	3953501	+	ELIM_c3641	P
ELIM_n0090	3957862	+	-	N
ELIM_p1148	3972684	-	ELIM_c3663	P
ELIM_p1149	3976139	-	ELIM_c3665	P
ELIM_p1150	3985076	-	ELIM_c3674	P
ELIM_s0038	3985252	-	ELIM_c3674	S
ELIM_n0091	3985617	+	-	N
ELIM_p1151	3996396	-	ELIM_c3687	P
ELIM_a0032	3997342	+	ELIM_c3688	A
ELIM_p1152	4003943	-	ELIM_c3694	P
ELIM_p1153	4012870	-	ELIM_c3698	P
ELIM_p1154	4013902	-	ELIM_c3699	P
ELIM_p1155	4017310	+	ELIM_c3702	P
ELIM_p1156	4019771	-	ELIM_c3703	P
ELIM_p1157	4022229	-	ELIM_c3704	P
ELIM_p1158	4022390	+	ELIM_c3705	P
ELIM_p1159	4031862	-	ELIM_c3713	P
ELIM_p1160	4032376	-	ELIM_c3714	P
ELIM_p1161	4040383	+	ELIM_c3726	P
ELIM_p1162	4047390	-	ELIM_c3732	P
ELIM_p1163	4050746	-	ELIM_c3736	P
ELIM_p1164	4053246	-	ELIM_c3737	P
ELIM_p1165	4068292	-	ELIM_c3750	P
ELIM_p1166	4070353	-	ELIM_c3752	P
ELIM_p1167	4072854	-	ELIM_c3753	P
ELIM_p1168	4074051	-	ELIM_c3754	P
ELIM_p1169	4074202	+	ELIM_c3755	P
ELIM_p1170	4079484	-	ELIM_c3757	P
ELIM_i0031	4094996	-	ELIM_c3776	I
ELIM_p1171	4105868	-	ELIM_c3785	P
ELIM_p1172	4106045	+	ELIM_c3786	P
ELIM_p1173	4109734	+	ELIM_c3790	P
ELIM_p1174	4110951	-	ELIM_c3792	P
ELIM_p1175	4111568	-	ELIM_c3793	P
ELIM_p1176	4115055	-	ELIM_c3795	P
ELIM_p1177	4116914	-	ELIM_c3797	P
ELIM_p1178	4142309	-	ELIM_c3825	P
ELIM_p1179	4143420	-	ELIM_c3826	P
ELIM_p1180	4149667	-	ELIM_c3832	P
ELIM_p1181	4150254	-	ELIM_c3833	P
ELIM_n0092	4150804	+	-	N
ELIM_p1182	4155262	-	ELIM_c3837	P
ELIM_p1183	4158328	+	ELIM_c3842	P
ELIM_p1184	4161844	-	ELIM_c3844	P
ELIM_p1185	4161921	+	ELIM_c3845	P
ELIM_p1186	4166379	-	ELIM_c3848	P
ELIM_s0039	4166464	-	ELIM_c3848	S
ELIM_p1187	4168233	-	ELIM_c3851	P
ELIM_p1188	4170712	-	ELIM_c3854	P
ELIM_p1189	4171779	-	ELIM_c3855	P
ELIM_p1190	4173938	-	ELIM_c3856	P
ELIM_p1191	4174057	+	ELIM_c3857	P
ELIM_p1192	4178878	-	ELIM_c3859	P
ELIM_p1193	4179741	-	ELIM_c3860	P
ELIM_p1194	4179833	+	ELIM_c3861	P
ELIM_p1195	4183332	-	ELIM_c3864	P
ELIM_p1196	4186796	+	ELIM_c3868	P
ELIM_n0093	4187602	-	-	N
ELIM_p1197	4190464	-	ELIM_c3870	P
ELIM_p1198	4191757	+	ELIM_c3873	P
ELIM_p1199	4193939	-	ELIM_c3875	P
ELIM_p1200	4194129	+	ELIM_c3876	P
ELIM_p1201	4197374	-	ELIM_c3878	P
ELIM_p1202	4202731	-	ELIM_c3884	P
ELIM_p1203	4204349	-	ELIM_c3885	P
ELIM_p1204	4204427	+	ELIM_c3886	P
ELIM_p1205	4209426	-	ELIM_c3889	P
ELIM_p1206	4209499	+	ELIM_c3890	P
ELIM_p1207	4213672	-	ELIM_c3893	P
ELIM_p1208	4216906	-	ELIM_c3895	P
ELIM_i0032	4220870	-	ELIM_c3898	I
ELIM_p1209	4225556	-	ELIM_c3900	P
ELIM_p1210	4229549	+	ELIM_c3905	P
ELIM_p1211	4233347	-	ELIM_c3906	P
ELIM_n0094	4235397	-	-	N
ELIM_p1212	4235499	+	ELIM_c3908	P
ELIM_i0033	4248170	-	ELIM_c3924	I
ELIM_p1213	4259229	-	ELIM_c3934	P
ELIM_p1214	4259320	+	ELIM_c3935	P
ELIM_p1215	4259856	+	ELIM_c3936	P
ELIM_n0095	4262051	+	-	N
ELIM_p1216	4262151	-	ELIM_c3937	P
ELIM_p1217	4277948	-	ELIM_c3947	P
ELIM_p1218	4277971	+	ELIM_c3948	P
ELIM_n0096	4278958	+	-	N
ELIM_p1219	4285783	-	ELIM_c3950	P
ELIM_p1220	4290633	-	ELIM_c3955	P
ELIM_p1221	4291368	-	ELIM_c3956	P
ELIM_p1222	4293958	-	ELIM_c3958	P
ELIM_n0097	4303526	-	-	N
ELIM_p1223	4305641	-	ELIM_c3966	P
ELIM_p1224	4308192	-	ELIM_c3969	P
ELIM_p1225	4312482	-	ELIM_c3972	P
ELIM_p1226	4314001	-	ELIM_c3974	P
ELIM_n0098	4314280	+	-	N
ELIM_p1227	4316591	+	ELIM_c3978	P
ELIM_p1228	4323647	+	ELIM_c3986	P
ELIM_p1229	4325211	+	ELIM_c3988	P
ELIM_p1230	4327573	-	ELIM_c3989	P
ELIM_p1231	4329705	+	ELIM_c3991	P
ELIM_p1232	4336027	-	ELIM_c3997	P
ELIM_p1233	4336186	+	ELIM_c3998	P
ELIM_p1234	4337255	+	ELIM_c3999	P
ELIM_i0034	4342753	+	ELIM_c4004	I
ELIM_p1235	4345595	-	ELIM_c4005	P
ELIM_n0099	4349303	-	-	N
ELIM_p1236	4360737	+	ELIM_c4017	P
ELIM_p1237	4369551	-	ELIM_c4024	P
ELIM_p1238	4372849	-	ELIM_c4028	P
ELIM_p1239	4373798	+	ELIM_c4030	P
ELIM_p1240	4376355	-	ELIM_c4033	P
ELIM_p1241	4380412	-	ELIM_c4039	P
ELIM_p1242	4380529	+	ELIM_c4040	P
ELIM_p1243	4382638	+	ELIM_c4042	P
ELIM_p1244	4383458	-	ELIM_c4043	P
ELIM_p1245	4385148	-	ELIM_c4044	P
ELIM_p1246	4386202	-	ELIM_c4045	P
ELIM_p1247	4387425	-	ELIM_c4048	P
ELIM_p1248	4390427	+	ELIM_c4051	P
ELIM_n0100	4392045	-	-	N
ELIM_p1249	4400091	-	ELIM_c4059	P
ELIM_p1250	4401820	-	ELIM_c4060	P
ELIM_p1251	4402992	+	ELIM_c4062	P
ELIM_p1252	4406496	-	ELIM_c4067	P
ELIM_p1253	4409327	-	ELIM_c4073	P
