# Supplementary material for: Determination of the Genome and Primary Transcriptome of Syngas Fermenting Eubacterium limosum ATCC 8486
Source: Sci Rep. 2017 Oct 20;7:13694. doi: 10.1038/s41598-017-14123-3 (PMC5651825; doi:10.1038/s41598-017-14123-3)
Supplement: Supplementary file 4 — Supplementary Table 8 [file 41598_2017_14123_MOESM4_ESM.xls]

## Sheet: Sheet1
Supplementary Table 8. Ribosome binding site sequence and spacer length of 5'UTR
Locus_tag	Start codon	RBS	RBS length	UTR length	Description
ELIM_c0032	ATG	AGGA	3	27	Hypothetical protein
ELIM_c0033	GTG	AGxAGG/AGGxGG	5	136	HTH_XRE
ELIM_c0034	ATG	GGAG/GAGG	7	169	LexA repressor
ELIM_c0036	ATG	AGGAGG	7	26	Host cell surface-exposed lipoprotein
ELIM_c0037	ATG	AGGAGG	4	48	Hypothetical protein
ELIM_c0039	ATG	AGGA/GGAG/GAGG	83	131	Hypothetical protein
ELIM_c0040	ATG	AGGAG	6	44	hemolysin III
ELIM_c0041	ATG	AGGAGG	4	19	Hypothetical protein
ELIM_c0043	ATG	GGAG/GAGG	4	84	cell division transport system permease protein
ELIM_c0044	ATG	GGAG/GAGG	42	52	Hypothetical protein
ELIM_c0045	ATG	AGGAG	3	31	5-formyltetrahydrofolate cyclo-ligase [EC:6.3.3.2]
ELIM_c0048	ATG	AGGAG	5	24	ABC-2 type transport system ATP-binding protein
ELIM_c0053	GTG	AGGAGG	6	52	phosphoserine aminotransferase [EC:2.6.1.52]
ELIM_c0054	ATG	AGGAG	5	104	Peptidase S8 and S53 subtilisin kexin sedolisin
ELIM_c0056	ATG	GGA/GAG/AGG	8	26	diadenylate cyclase [EC:2.7.7.85]
ELIM_c0057	ATG	AGGAG	5	285	(CBS) domain
ELIM_c0062	ATG	AGGAG	4	50	3-dehydroquinate synthase [EC:4.2.3.4]
ELIM_c0063	ATG	AGGAG	6	45	Hypothetical protein
ELIM_c0064	ATG	GGAG/GAGG	6	31	MarR family Transcriptional regulator
ELIM_c0065	ATG	AGGAG	5	54	Hypothetical protein
ELIM_c0072	ATG	GGA/GAG/AGG	4	23	Hypothetical protein
ELIM_c0073	ATG	AGGAGG	7	34	[Fe] hydrogenase
ELIM_c0075	ATG	AGGAGG	4	70	phosphoglycolate phosphatase [EC:3.1.3.18]
ELIM_c0076	ATG	AGGA	5	63	cysteine synthase B [EC:2.5.1.47]
ELIM_c0077	ATG	AGGAGG	5	23	LemA protein
ELIM_c0080	ATG	GGAG/GAGG	6	25	Hypothetical protein
ELIM_c0081	ATG	AGGAG	2	263	Hypothetical protein
ELIM_c0084	ATG	GGAG/GAGG	5	27	Peptidase propeptide and YpeB domain protein
ELIM_c0098	ATG	GGAGG	6	27	D-serine dehydratase [EC:4.3.1.18]
ELIM_c0100	ATG	AGGAG	3	35	Two-component response regulator
ELIM_c0101	ATG	AGGAG/GGAGG	7	32	Mll6665 protein
ELIM_c0103	ATG	GGAGG	5	23	preprotein translocase subunit SecG
ELIM_c0105	ATG	AGGAG	3	89	triosephosphate isomerase (TIM) [EC:5.3.1.1]
ELIM_c0108	ATG	GGA/GAG/AGG	2	18	central glycolytic genes regulator
ELIM_c0109	ATG	GGAG/GAGG	4	18	RNA polymerase sigma-54 factor
ELIM_c0111	ATG	GGAG/GAGG	2	42	3-dehydroquinate dehydratase I [EC:4.2.1.10]
ELIM_c0118	GTG	GGAG/GAGG	4	49	type IV pilus assembly protein PilB
ELIM_c0122	ATG	GGA/GAG/AGG	2	29	glutamate--cysteine ligase [EC:6.3.2.2]
ELIM_c0123	ATG	AGxAGG/AGGxGG	5	27	Uncharacterized protein
ELIM_c0124	ATG	AGGAG	4	57	thioredoxin reductase (NADPH) [EC:1.8.1.9]
ELIM_c0125	ATG	AGxAGG/AGGxGG	7	93	thioredoxin reductase (NADPH) [EC:1.8.1.9]
ELIM_c0131	GTG	AGxAGG/AGGxGG	6	68	Bacteriophage holin
ELIM_c0132	ATG	GGA/GAG/AGG	4	56	Hypothetical protein
ELIM_c0137	ATG	GGA/GAG/AGG	2	17	Beta-phosphoglucomutase
ELIM_c0141	ATG	GGAG/GAGG	2	29	DAK2 and DegV domain protein
ELIM_c0142	ATG	GGA/GAG/AGG	7	42	Hypothetical protein
ELIM_c0150	GTG	AGGAGG	8	33	ATP-dependent transcriptional regulator
ELIM_c0153	ATG	AGGAG	6	133	Hypothetical protein
ELIM_c0154	ATG	AGGAG	9	24	Cell wall anchor domain protein
ELIM_c0168	ATG	AGxAGG/AGGxGG	7	45	Diguanylate cyclase/phosphodiesterase with PAS/PAC sensor(S)
ELIM_c0175	ATG	AGGAGG	5	32	ornithine carbamoyltransferase [EC:2.1.3.3]
ELIM_c0180	ATG	GGAG/GAGG	6	27	arginine deiminase [EC:3.5.3.6]
ELIM_c0181	ATG	GGAG/GAGG	6	30	Hypothetical protein
ELIM_c0182	ATG	GGAG/GAGG	7	74	DeoR family transcriptional regulator
ELIM_c0189	ATG	GGAGG	7	49	phosphoglycolate phosphatase [EC:3.1.3.18]
ELIM_c0191	ATG	GGAGG	6	33	Hypothetical protein
ELIM_c0192	ATG	GGAG/GAGG	233	255	3-deoxy-7-phosphoheptulonate synthase [EC:2.5.1.54]
ELIM_c0194	ATG	GGAG/GAGG	7	68	Diguanylate cyclase/phosphodiesterase with PAS/PAC sensor(S)
ELIM_c0197	ATG	AGGAG	4	70	Hypothetical protein
ELIM_c0202	ATG	AGGAGG	5	47	Hypothetical protein
ELIM_c0211	TTG	GGAG/GAGG	5	32	AraC family transcriptional regulator
ELIM_c0223	ATG	GGA/GAG/AGG	5	48	Hypothetical protein
ELIM_c0224	GTG	GGAGG	7	27	Membrane spanning protein
ELIM_c0225	ATG	GGAG/GAGG	4	50	Hypothetical protein
ELIM_c0226	ATG	GGAG/GAGG	8	25	Hypothetical protein
ELIM_c0228	ATG	GGAGG	3	33	Carbonic anhydrase, family 3
ELIM_c0236	ATG	AGGA	2	66	Cna protein B-type domain protein
ELIM_c0237	ATG	AGGAG	5	32	virginiamycin A acetyltransferase [EC:2.3.1.-]
ELIM_c0238	ATG	AGGAG	3	98	L-fuculose-phosphate aldolase [EC:4.1.2.17]
ELIM_c0244	ATG	GGAG/GAGG	5	54	Uncharacterized protein
ELIM_c0245	ATG	AGGAG	5	46	exodeoxyribonuclease III [EC:3.1.11.2]
ELIM_c0246	ATG	GGAG/GAGG	5	26	Response regulator
ELIM_c0252	ATG	AGGA	5	36	Transcriptional regulator
ELIM_c0255	ATG	AGGAGG	8	29	PilT protein domain protein
ELIM_c0256	ATG	GGAG/GAGG	6	25	CarD family transcriptional regulator
ELIM_c0258	GTG	AGGAG	5	34	protein Tex
ELIM_c0259	ATG	AGGAGG	5	26	DAK2 domain fusion protein YloV
ELIM_c0262	ATG	GGAG/GAGG	5	18	ABC-2 type transport system ATP-binding protein
ELIM_c0263	ATG	AGGAG	5	61	Transcriptional regulator
ELIM_c0267	ATG	GGAG/GAGG	3	22	putative ABC transport system permease protein
ELIM_c0268	ATG	GGAGG	6	36	Uncharacterized protein
ELIM_c0269	ATG	AGGA	4	29	cation-transporting ATPase E [EC:3.6.3.-]
ELIM_c0270	GTG	AGGAG	6	30	Diguanylate cyclase/phosphodiesterase with PAS/PAC sensor(S)
ELIM_c0272	ATG	GGAG/GAGG	18	37	UDP-N-acetylmuramoyl-L-alanyl-D-glutamate--2,6-diaminopimelate ligase [EC:6.3.2.13]
ELIM_c0273	TTG	GGAG/GAGG	8	27	probable phosphoglycerate mutase [EC:5.4.2.12]
ELIM_c0276	ATG	AGxAGG/AGGxGG	6	36	DNA helicase
ELIM_c0278	ATG	GGAGG	8	39	Hypothetical protein
ELIM_c0279	ATG	GGAG/GAGG	193	233	glucosamine--fructose-6-phosphate aminotransferase (isomerizing) [EC:2.6.1.16]
ELIM_c0280	ATG	GGAG/GAGG	7	38	Hypothetical protein
ELIM_c0281	ATG	GGAGG	5	29	para-nitrobenzyl esterase [EC:3.1.1.-]
ELIM_c0284	ATG	AGGAGG	3	42	Transcriptional regulator, GntR family
ELIM_c0288	ATG	GGAGG	10	-23	Transcriptional regulator, AraC family
ELIM_c0312	ATG	AGGAGG	6	29	benzodiazapine receptor
ELIM_c0316	ATG	AGGAG	4	96	Hypothetical protein
ELIM_c0319	ATG	AGGAG	5	25	Uncharacterized protein
ELIM_c0320	ATG	AGGA	3	30	Transcriptional regulator, ArsR family
ELIM_c0327	ATG	GGxGG	1	66	Transglutaminase
ELIM_c0329	ATG	GGAG/GAGG	4	22	Transcriptional regulator
ELIM_c0330	ATG	GGAG/GAGG	4	69	Uroporphyrinogen-III decarboxylase-like protein
ELIM_c0333	ATG	GGAGG	5	24	DeoR family transcriptional regulator, aga operon transcriptional repressor
ELIM_c0334	ATG	GGAG/GAGG	6	64	L-sorbose 1-phosphate reductase [EC:1.1.1.-]
ELIM_c0335	ATG	AGGAG	5	190	PTS system, mannitol-specific IIA component [EC:2.7.1.197]
ELIM_c0337	ATG	GGAG/GAGG	2	55	Uncharacterized protein
ELIM_c0354	ATG	AGGAG	4	33	Transcriptional regulator, TetR family
ELIM_c0358	ATG	AGxAGG/AGGxGG	7	48	Hypothetical protein
ELIM_c0363	ATG	AGGA	7	36	5-oxoprolinase (ATP-hydrolyzing)
ELIM_c0365	ATG	AGGAGG	7	23	glycerol-3-phosphate dehydrogenase [EC:1.1.5.3]
ELIM_c0375	ATG	GGA/GAG/AGG	4	85	Uroporphyrinogen-III decarboxylase-like protein
ELIM_c0376	ATG	AGGAG	4	24	Transcriptional repressor for acridine efflux pump ACRAB, multidrug efflux system repressor (TetR/AcrR family)
ELIM_c0380	ATG	AGGAG	3	32	polar amino acid transport system substrate-binding protein
ELIM_c0384	ATG	AGGAGG	4	122	Uncharacterized protein
ELIM_c0385	TTG	AGGAGG	6	27	Two component, sigma54 specific, transcriptional regulator, Fis family
ELIM_c0386	ATG	AGGAGG	7	34	ribose 5-phosphate isomerase B [EC:5.3.1.6]
ELIM_c0388	ATG	AGGAG	4	51	Beta-galactosidase
ELIM_c0391	ATG	AGGAGG	7	33	Ferredoxin domain containing protein
ELIM_c0392	ATG	GGA/GAG/AGG	7	54	DNA repair exonuclease family protein
ELIM_c0393	ATG	AGGA	4	28	Uncharacterized protein
ELIM_c0395	ATG	GGAGG	5	24	PEBP family protein
ELIM_c0396	ATG	AGGAGG	4	19	Probable prolyl aminopeptidase
ELIM_c0397	ATG	AGGAGG	7	24	Prevent-host-death family
ELIM_c0403	ATG	AGGAG	6	36	Transcriptional regulator, MerR family
ELIM_c0404	ATG	AGGAGG	5	95	Hydroxylamine reductase
ELIM_c0405	ATG	AGGAG	9	38	glucokinase [EC:2.7.1.2]
ELIM_c0406	ATG	GGAGG	4	35	Hypothetical protein
ELIM_c0407	ATG	GGAGG	4	22	Hydrolase, alpha/beta hydrolase fold family
ELIM_c0408	GTG	AGxAGG/AGGxGG	5	72	Uncharacterized protein
ELIM_c0410	ATG	AGGAGG	3	85	zinc transporter, ZIP family
ELIM_c0411	ATG	GGA/GAG/AGG	7	51	alpha-amylase [EC:3.2.1.1]
ELIM_c0412	ATG	GGAG/GAGG	5	28	cytochrome c-type biogenesis protein
ELIM_c0420	ATG	GGAG/GAGG	2	30	Methyltransferase cognate corrinoid protein
ELIM_c0421	ATG	AGGAG	4	60	fructose-1,6-bisphosphatase III [EC:3.1.3.11]
ELIM_c0422	ATG	GGAGG	6	42	DegV family protein
ELIM_c0426	ATG	GGAG/GAGG	5	56	peroxiredoxin (alkyl hydroperoxide reductase subunit C) [EC:1.11.1.15]
ELIM_c0427	TTG	AGGA	6	28	Uncharacterized protein
ELIM_c0428	ATG	AGGA	5	26	Cyn operon transcriptional regulator
ELIM_c0429	ATG	AGxAGG/AGGxGG	5	123	Helix-turn-helix domain protein
ELIM_c0432	ATG	GGAG/GAGG	6	46	AgrD protein
ELIM_c0434	ATG	GGA/GAG/AGG	4	26	Sensory transduction protein LytT
ELIM_c0441	ATG	AGGAG	4	44	Succinylglutamate desuccinylase/aspartoacylase
ELIM_c0442	ATG	AGGAGG	4	62	Cd2+/Zn2+-exporting ATPase [EC:3.6.3.3 3.6.3.5]
ELIM_c0447	ATG	AGGAG	3	56	putative Mg2+ transporter-C (MgtC) family protein
ELIM_c0450	ATG	AGGAG	6	47	Protein CA_C1420
ELIM_c0451	ATG	AGGAGG	8	33	Hypothetical protein
ELIM_c0452	ATG	AGGAGG	5	34	enolase [EC:4.2.1.11]
ELIM_c0457	ATG	AGGA	4	87	ABC transporter ATP-binding protein
ELIM_c0459	ATG	AGGAGG	5	32	Hypothetical protein
ELIM_c0460	ATG	AGGAGG	3	45	Aldehyde-alcohol dehydrogenase
ELIM_c0461	ATG	AGGAG	4	30	ATP-binding cassette, subfamily B, bacterial
ELIM_c0466	TTG	GGAGG	8	24	Bacterial regulatory proteins, tetR family
ELIM_c0467	ATG	AGGA	2	13	SNARE-like domain protein
ELIM_c0476	ATG	AGGAG	6	27	Uncharacterized protein
ELIM_c0478	GTG	AGGA	5	21	Putative chloride channel protein
ELIM_c0485	ATG	GGAG/GAGG	7	104	Transcriptional regulator gntR family
ELIM_c0490	ATG	AGGAG	5	23	ABC-2 type transport system ATP-binding protein
ELIM_c0492	ATG	AGGAG	2	29	GTP-binding protein
ELIM_c0493	ATG	GGAG/GAGG	2	34	aspartate ammonia-lyase [EC:4.3.1.1]
ELIM_c0497	ATG	AGGA	2	25	Transcriptional regulator
ELIM_c0498	ATG	AGGAG	3	17	D-lactate dehydrogenase [EC:1.1.1.28]
ELIM_c0499	ATG	GGAGG	6	22	ATP-dependent DNA helicase RecQ [EC:3.6.4.12]
ELIM_c0500	ATG	GGAG/GAGG	4	24	Metal dependent phosphohydrolase
ELIM_c0501	ATG	AGGAGG	7	33	Hypothetical protein
ELIM_c0502	ATG	AGGAG	4	30	serpin B
ELIM_c0503	ATG	GGAG/GAGG	4	25	Transcriptional regulator, AsnC family
ELIM_c0505	ATG	AGxAGG/AGGxGG	5	29	D-3-phosphoglycerate dehydrogenase [EC:1.1.1.95]
ELIM_c0514	ATG	GGAGG	3	178	formylmethanofuran dehydrogenase subunit E [EC:1.2.99.5]
ELIM_c0515	ATG	AGGAGG	6	90	Uncharacterized protein
ELIM_c0517	ATG	GGAG/GAGG	6	33	Helix-turn-helix domain protein
ELIM_c0518	ATG	AGGAG	7	50	uroporphyrinogen decarboxylase [EC:4.1.1.37]
ELIM_c0519	ATG	AGGAG	4	18	Cobalamin biosynthesis CobW
ELIM_c0520	TTG	GGAGG	7	24	O-acetylhomoserine/O-acetylserine sulfhydrylase
ELIM_c0523	ATG	AGGAG	4	35	Transcriptional regulator, TetR family
ELIM_c0527	ATG	GGAG/GAGG	5	66	Peptidase U61, LD-carboxypeptidase A
ELIM_c0533	ATG	AGGAGG	7	26	4-carboxymuconolactone decarboxylase [EC:4.1.1.44]
ELIM_c0534	ATG	AGGAG	6	52	DNA-binding transcriptional activator of copper-responsive regulon genes
ELIM_c0535	ATG	AGGAGG	3	20	Hypothetical protein
ELIM_c0536	ATG	AGGAG	3	25	branched-chain amino acid:cation transporter, LIVCS family
ELIM_c0537	ATG	AGGAGG	7	20	NADPH-dependent 7-cyano-7-deazaguanine reductase
ELIM_c0543	ATG	AGGA	3	14	Transcriptional regulator
ELIM_c0545	ATG	GGAG/GAGG	4	47	Accessory gene regulator C
ELIM_c0552	ATG	AGGA	5	66	Putative deoxyribonucleoside regulator
ELIM_c0561	ATG	GGAG/GAGG	3	33	Uncharacterized RNA methyltransferase CTC_01941
ELIM_c0562	ATG	GGAGG	3	20	Acetyltransferase, (GNAT) family
ELIM_c0566	ATG	AGxAG	6	18	N-acetylglucosamine-6-phosphate deacetylase [EC:3.5.1.25]
ELIM_c0568	ATG	AGGAG	3	23	NADPH-dependent FMN reductase
ELIM_c0572	ATG	AGGAGG	6	35	Rubredoxin-type Fe(Cys)4 protein
ELIM_c0573	ATG	GGAGG	4	23	Uncharacterized protein
ELIM_c0576	ATG	AGxAGG/AGGxGG	6	50	betaine/carnitine transporter, BCCT family
ELIM_c0577	ATG	AGGAGG	7	63	betaine/carnitine transporter, BCCT family
ELIM_c0581	ATG	GGAG/GAGG	4	41	Transcriptional regulator, TetR family
ELIM_c0582	ATG	GGAG/GAGG	4	29	TetR family transcriptional regulator protein
ELIM_c0585	ATG	GGAG/GAGG	4	51	Putative sigma54 specific transcriptional regulator with PAS/PAC sensor
ELIM_c0586	ATG	GGA/GAG/AGG	5	28	Ferridoxin
ELIM_c0587	ATG	AGGAG	6	22	PSP1 domain protein
ELIM_c0590	ATG	AGxAGG/AGGxGG	5	29	dTMP kinase [EC:2.7.4.9]
ELIM_c0592	ATG	AGGAG	6	26	thioredoxin 1
ELIM_c0593	ATG	GGAGG	7	56	Helix-turn-helix domain protein
ELIM_c0594	ATG	AGGAG	7	194	Helix-turn-helix domain protein
ELIM_c0595	TTG	AGGAGG	3	195	Putative capsular polysaccharide biosynthesis protein WcbQ
ELIM_c0596	ATG	AGGAGG	5	300	methionyl-tRNA synthetase [EC:6.1.1.10]
ELIM_c0602	ATG	GGAG/GAGG	38	137	Membrane protein
ELIM_c0603	ATG	AGGAG	3	69	molecular chaperone Hsp33
ELIM_c0605	ATG	GGAG/GAGG	4	48	pyridoxal 5'-phosphate synthase pdxS subunit [EC:4.3.3.6]
ELIM_c0606	ATG	GGA/GAG/AGG	2	62	Transcriptional regulator
ELIM_c0610	ATG	AGGAGG	7	56	small subunit ribosomal protein S6
ELIM_c0615	ATG	AGGAG	3	132	chromosome partitioning protein, ParB family
ELIM_c0616	ATG	AGGA	8	60	chromosome partitioning protein
ELIM_c0617	ATG	AGGAG	5	125	chromosome partitioning protein, ParB family
ELIM_c0620	ATG	AGGA	3	59	tRNA modification GTPase [EC:3.6.-.-]
ELIM_c0623	TTG	AGGAG	5	293	ribonuclease P protein component [EC:3.1.26.5]
ELIM_c0624	GTG	GGAGG	6	259	chromosomal replication initiator protein
ELIM_c0631	ATG	GGAG/GAGG	7	76	ribulose-phosphate 3-epimerase [EC:5.1.3.1]
ELIM_c0633	ATG	GGA/GAG/AGG	5	50	Diguanylate cyclase/phosphodiesterase with PAS/PAC sensor(S)
ELIM_c0634	ATG	AGGAGG	5	40	Hypothetical protein
ELIM_c0636	ATG	AGGA	3	27	chromate transporter
ELIM_c0643	ATG	AGGAG/GGAGG	7	28	Hypothetical protein
ELIM_c0645	ATG	GGAGG	6	36	NagD protein
ELIM_c0646	ATG	AGGAG	4	34	Hypothetical protein
ELIM_c0649	ATG	AGGAGG	5	21	Transcriptional regulator, LysR family
ELIM_c0650	TTG	AGGAGG	8	41	Uncharacterized protein
ELIM_c0657	TTG	AGGAG/GGAGG	8	46	Transcriptional regulator, RpiR family
ELIM_c0667	ATG	AGGA/GGAG/GAGG	6	29	Hypothetical protein
ELIM_c0673	ATG	AGxAGG/AGGxGG	7	71	Bacteriophage holin
ELIM_c0674	ATG	AGxAGG/AGGxGG	4	49	Hypothetical protein
ELIM_c0678	ATG	AGGAG	5	77	Hypothetical protein
ELIM_c0679	GTG	AGxAGG/AGGxGG	5	17	Two component, sigma54 specific, transcriptional regulator, Fis family
ELIM_c0688	ATG	AGGA	6	25	PAS domain S-box
ELIM_c0701	ATG	GGAG/GAGG	5	66	XRE family transcriptional regulator
ELIM_c0702	ATG	GGA/GAG/AGG	4	35	toxin-antitoxin system, antitoxin component, Xre family
ELIM_c0707	ATG	GGA/GAG/AGG	8	59	pyrroline-5-carboxylate reductase [EC:1.5.1.2]
ELIM_c0710	ATG	GGAG/GAGG	4	56	DNA-binding transcriptional repressor PuuR
ELIM_c0711	ATG	AGGAG	4	32	Alkaline serine protease, subtilase family
ELIM_c0714	ATG	AGGA/GGAG/GAGG	6	36	Acetyl transferase
ELIM_c0716	ATG	GGAG/GAGG	5	51	Putative transporter
ELIM_c0732	ATG	AGGA	5	49	trimethylamine---corrinoid protein Co-methyltransferase [EC:2.1.1.250]
ELIM_c0741	ATG	GGAG/GAGG	6	35	Uncharacterized protein
ELIM_c0745	ATG	GGAG/GAGG	6	28	ATPase AAA
ELIM_c0751	ATG	AGGAGG	6	18	LysR family transcriptional regulator
ELIM_c0755	ATG	AGGAG	6	53	Transcriptional regulator
ELIM_c0758	ATG	AGGAG	4	46	O-acetylhomoserine (thiol)-lyase [EC:2.5.1.49]
ELIM_c0759	ATG	AGxAGG/AGGxGG	36	99	dGTPase [EC:3.1.5.1]
ELIM_c0760	ATG	AGGA	5	31	Hypothetical protein
ELIM_c0761	ATG	AGGAG	6	105	3-deoxy-7-phosphoheptulonate synthase [EC:2.5.1.54]
ELIM_c0763	ATG	AGGA	6	16	TatD DNase family protein [EC:3.1.21.-]
ELIM_c0775	ATG	AGGA/GGAG/GAGG	6	28	DNA replication protein DnaD
ELIM_c0776	ATG	AGGA	7	32	UDP-N-acetylglucosamine 1-carboxyvinyltransferase [EC:2.5.1.7]
ELIM_c0778	ATG	AGGAG	4	71	Ribonuclease Z
ELIM_c0780	TTG	AGGAG	4	36	lactoylglutathione lyase [EC:4.4.1.5]
ELIM_c0781	ATG	AGGAGG	4	25	Uncharacterized protein
ELIM_c0782	ATG	AGGAGG	6	29	Transcriptional regulator
ELIM_c0786	GTG	AGGAG	5	51	putative glutamine transport system ATP-binding protein [EC:3.6.3.-]
ELIM_c0788	ATG	GGA/GAG/AGG	14	28	Histidine kinase internal region
ELIM_c0789	ATG	GGAGG	4	85	F420-0:Gamma-glutamyl ligase
ELIM_c0790	ATG	GGAG/GAGG	8	46	Diguanylate cyclase (GGDEF) domain
ELIM_c0792	ATG	GGA/GAG/AGG	5	49	Homocysteine S-methyltransferase
ELIM_c0794	ATG	GGAGG	7	68	Transcriptional regulator, DeoR family
ELIM_c0797	ATG	GGAG/GAGG	7	86	Uncharacterized protein
ELIM_c0800	ATG	AGGAGG	6	79	PTS system, glucitol/sorbitol-specific IIA component [EC:2.7.1.198]
ELIM_c0802	ATG	AGGAG	8	36	aspartate aminotransferase [EC:2.6.1.1]
ELIM_c0804	ATG	GGAGG	3	13	A/G-specific adenine glycosylase [EC:3.2.2.-]
ELIM_c0805	TTG	GGA/GAG/AGG	6	60	Hypothetical protein
ELIM_c0806	ATG	GGAG/GAGG	5	31	branched-chain amino acid aminotransferase [EC:2.6.1.42]
ELIM_c0813	ATG	GGA/GAG/AGG	6	27	Hypothetical protein
ELIM_c0836	ATG	AGGAGG	5	36	Hypothetical protein
ELIM_c0841	ATG	GGAGG	6	174	Helix-turn-helix domain protein
ELIM_c0842	ATG	AGGAG	2	39	ArsR family transcriptional regulator
ELIM_c0870	ATG	AGGAGG	4	21	Hypothetical protein
ELIM_c0871	ATG	GGAG/GAGG	5	39	Methylase
ELIM_c0872	ATG	AGGAGG	7	65	endonuclease III [EC:4.2.99.18]
ELIM_c0873	ATG	GGAGG	3	21	Hypothetical protein
ELIM_c0879	ATG	GGAG/GAGG	51	279	Putative aspartate transaminase
ELIM_c0894	ATG	AGxAGG/AGGxGG	11	38	TetR family transcriptional regulator
ELIM_c0900	ATG	AGGAG	129	153	Response regulator receiver protein
ELIM_c0904	ATG	AGGAGG	3	29	succinyl-diaminopimelate desuccinylase [EC:3.5.1.18]
ELIM_c0905	GTG	GGAGG	6	18	Multidrug export protein MepA
ELIM_c0906	ATG	AGGAGG	6	94	electron transfer flavoprotein beta subunit
ELIM_c0908	ATG	AGxAGG/AGGxGG	5	27	amidohydrolase
ELIM_c0909	ATG	AGGAGG	5	23	phosphoglycolate phosphatase [EC:3.1.3.18]
ELIM_c0910	ATG	AGGAG	3	21	L-serine dehydratase [EC:4.3.1.17]
ELIM_c0911	ATG	AGGAG	6	23	Uncharacterized protein
ELIM_c0912	ATG	AGGAG	6	41	gluconate 5-dehydrogenase [EC:1.1.1.69]
ELIM_c0913	ATG	GGAG/GAGG	5	23	glycerophosphoryl diester phosphodiesterase [EC:3.1.4.46]
ELIM_c0914	ATG	AGGAGG	7	23	methylated-DNA-protein-cysteine methyltransferase related protein
ELIM_c0915	ATG	AGGAG/GGAGG	7	51	Coenzyme F420 hydrogenase subunit beta
ELIM_c0916	ATG	GGxGG	5	39	Transcriptional regulator
ELIM_c0917	ATG	GGAG/GAGG	6	106	ethanolamine utilization protein EutL
ELIM_c0918	ATG	GGAG/GAGG	11	26	NADH-quinone oxidoreductase subunit F 2
ELIM_c0920	ATG	GGA/GAG/AGG	2	66	Uncharacterized protein
ELIM_c0921	ATG	GGAG/GAGG	4	25	CO dehydrogenase/acetyl-CoA synthase delta subunit, TIM barrel
ELIM_c0923	ATG	GGAGG	5	22	Arsenite efflux ATP-binding protein ArsA
ELIM_c0927	ATG	AGGAGG	2	16	Predicted transcriptional regulator
ELIM_c0930	ATG	AGGAGG	6	42	TfoX, N-terminal domain protein
ELIM_c0939	ATG	AGGAG	5	114	Multidrug export protein MepA
ELIM_c0948	ATG	GGAGG	4	45	ATP phosphoribosyltransferase regulatory subunit
ELIM_c0949	ATG	GGAG/GAGG	7	131	Diguanylate cyclase/phosphodiesterase with PAS/PAC sensor(S)
ELIM_c0953	ATG	AGxAGG/AGGxGG	6	20	Hypothetical protein
ELIM_c0954	ATG	GGAGG	5	38	Transcriptional regulator
ELIM_c0955	ATG	AGGAG	4	61	4Fe-4S ferredoxin iron-sulfur binding domain protein
ELIM_c0956	ATG	AGGAGG	5	85	5-methyltetrahydrofolate--homocysteine methyltransferase [EC:2.1.1.13]
ELIM_c0957	ATG	GGAGG	7	42	formate--tetrahydrofolate ligase [EC:6.3.4.3]
ELIM_c0963	ATG	AGGAG	6	30	glycine cleavage system H protein
ELIM_c0965	ATG	AGGA	4	52	D-alanyl-D-alanine dipeptidase [EC:3.4.13.22]
ELIM_c0967	ATG	AGGA	5	27	UPF0182 protein ELI_0382
ELIM_c0968	ATG	GGAG/GAGG	8	35	Hypothetical protein
ELIM_c0970	ATG	GGAG/GAGG	4	25	Inner-membrane translocator
ELIM_c0971	ATG	AGGAG/GGAGG	7	31	Hypothetical protein
ELIM_c0989	ATG	GGAG/GAGG	4	26	Uncharacterized protein
ELIM_c1008	ATG	AGGAG	3	40	Uncharacterized protein
ELIM_c1009	GTG	GGAGG	7	23	Peptidase C1A papain
ELIM_c1010	ATG	AGGAG	6	37	GMP synthase (glutamine-hydrolysing) [EC:6.3.5.2]
ELIM_c1011	ATG	GGAGG	3	15	Helix-turn-helix domain protein
ELIM_c1031	TTG	AGGAGG	6	91	HTH_XRE
ELIM_c1035	ATG	AGGAG	5	42	Hypothetical protein
ELIM_c1061	ATG	AGxAGG/AGGxGG	7	24	Hypothetical protein
ELIM_c1074	ATG	AGGAG	6	53	Putative transcriptional regulator
ELIM_c1076	ATG	AGGAG	5	30	Uncharacterized protein
ELIM_c1077	ATG	AGGAGG	7	108	L-iditol 2-dehydrogenase [EC:1.1.1.14]
ELIM_c1087	ATG	4Base/6BMM	35	54	PAS modulated sigma54 specific transcriptional regulator, Fis family
ELIM_c1094	ATG	AGGA	7	36	Hypothetical protein
ELIM_c1096	ATG	GGAG/GAGG	4	26	Lysophospholipase
ELIM_c1097	ATG	AGGAG	3	87	Uncharacterized protein
ELIM_c1101	ATG	GGAG/GAGG	6	46	nicotinate-nucleotide--dimethylbenzimidazole phosphoribosyltransferase [EC:2.4.2.21]
ELIM_c1105	ATG	GGA/GAG/AGG	2	78	Adenosylhomocysteinase
ELIM_c1107	TTG	AGxAGG/AGGxGG	8	31	Hypothetical protein
ELIM_c1112	ATG	AGGAGG	3	45	glutamine synthetase [EC:6.3.1.2]
ELIM_c1119	ATG	AGGAG	5	25	glutamine synthetase [EC:6.3.1.2]
ELIM_c1121	ATG	AGGAGG	9	32	[Fe] hydrogenase
ELIM_c1122	ATG	GGAGG	6	23	Transaldolase
ELIM_c1134	TTG	GGAGG	5	40	large subunit ribosomal protein L7A
ELIM_c1135	ATG	AGGAGG	8	22	small subunit ribosomal protein S12
ELIM_c1136	GTG	AGGAGG	7	118	small subunit ribosomal protein S7
ELIM_c1141	ATG	GGA/GAG/AGG	4	37	B12 binding domain/Pterin binding enzyme
ELIM_c1143	ATG	GGAGG	6	27	Ureidoglycolate lyase
ELIM_c1144	ATG	AGGAGG	5	170	aspartate carbamoyltransferase catalytic subunit [EC:2.1.3.2]
ELIM_c1150	ATG	AGGAGG	6	109	Molecular chaperone (Small heat shock protein)
ELIM_c1151	GTG	GGAGG	4	39	Response regulator receiver:Metal-dependent phosphohydrolase
ELIM_c1153	ATG	AGGAG	5	26	type IV pilus assembly protein PilB
ELIM_c1156	TTG	GGA/GAG/AGG	68	87	DNA-damage-inducible protein J
ELIM_c1158	ATG	AGGAG	6	272	Uncharacterized protein
ELIM_c1161	TTG	GGAGG	6	102	leader peptidase (prepilin peptidase) / N-methyltransferase [EC:3.4.23.43 2.1.1.-]
ELIM_c1172	ATG	AGxAGG/AGGxGG	7	42	Uncharacterized protein
ELIM_c1173	ATG	AGGAG	4	56	nicotinate phosphoribosyltransferase [EC:6.3.4.21]
ELIM_c1175	ATG	AGxAGG/AGGxGG	5	20	Hypothetical protein
ELIM_c1176	ATG	GGAGG	7	31	ribose 5-phosphate isomerase B [EC:5.3.1.6]
ELIM_c1177	TTG	AGGAG	4	68	UDPglucose 6-dehydrogenase [EC:1.1.1.22]
ELIM_c1179	ATG	AGGAGG	5	45	phosphoglucomutase [EC:5.4.2.2]
ELIM_c1181	ATG	GGA/GAG/AGG	19	37	Transferase hexapeptide repeat containing protein
ELIM_c1186	ATG	GGAGG	5	38	Hypothetical protein
ELIM_c1187	ATG	GGAGG	6	92	2-C-methyl-D-erythritol 2,4-cyclodiphosphate synthase [EC:4.6.1.12]
ELIM_c1191	ATG	AGGAG	4	49	transketolase [EC:2.2.1.1]
ELIM_c1196	ATG	AGGAGG	6	80	CTP synthase [EC:6.3.4.2]
ELIM_c1203	ATG	GGAGG	5	60	Major Facilitator
ELIM_c1206	ATG	AGGAGG	1	12	Heavy metal translocating P-type ATPase
ELIM_c1207	ATG	AGGAG	5	24	BirA family transcriptional regulator, biotin operon repressor / biotin-[acetyl-CoA-carboxylase] ligase [EC:6.3.4.15]
ELIM_c1208	ATG	GGAG/GAGG	6	47	Histidine kinase
ELIM_c1210	ATG	AGGAGG	8	38	Predicted microcompartment shellprotein
ELIM_c1229	ATG	AGGAG	6	28	Hypothetical protein
ELIM_c1230	ATG	AGGAG	5	26	Hypothetical protein
ELIM_c1231	ATG	GGAG/GAGG	8	29	VWA
ELIM_c1237	ATG	GGAG/GAGG	4	25	Pseudouridine synthase
ELIM_c1238	ATG	AGxAGG/AGGxGG	4	35	4-diphosphocytidyl-2-C-methyl-D-erythritol kinase [EC:2.7.1.148]
ELIM_c1240	ATG	AGGAG	2	120	signal peptidase II [EC:3.4.23.36]
ELIM_c1241	ATG	AGGAGG	7	35	Putative permease PerM (YfgO)
ELIM_c1242	ATG	AGGA/GGAG/GAGG	6	58	tyrosyl-tRNA synthetase [EC:6.1.1.1]
ELIM_c1245	ATG	AGxAGG/AGGxGG	5	24	23S rRNA (guanosine2251-2'-O)-methyltransferase [EC:2.1.1.185]
ELIM_c1248	ATG	AGGAG	5	88	Cell wall/surface repeat protein
ELIM_c1249	ATG	AGGAGG	6	61	cold shock protein (beta-ribbon, CspA family)
ELIM_c1250	ATG	AGGAG	6	87	elongation factor Tu
ELIM_c1251	ATG	AGGAG	3	24	Hypothetical acetyltransferase
ELIM_c1252	ATG	AGGAGG	8	219	small subunit ribosomal protein S10
ELIM_c1288	ATG	AGGAGG	7	133	large subunit ribosomal protein L13
ELIM_c1291	ATG	AGGA	4	72	Transcriptional regulator
ELIM_c1321	ATG	AGGAG	3	19	lysine-N-methylase [EC:2.1.1.-]
ELIM_c1322	ATG	AGxAGG/AGGxGG	5	160	GTP-binding protein
ELIM_c1323	ATG	AGGAG	4	25	Uncharacterized protein
ELIM_c1324	ATG	AGGAG	6	20	UBA/THIF-type NAD/FAD binding protein
ELIM_c1325	ATG	GGAG/GAGG	5	105	Uncharacterized protein
ELIM_c1327	ATG	AGGAG	3	29	undecaprenyl-diphosphatase [EC:3.6.1.27]
ELIM_c1328	ATG	AGGAG	5	33	undecaprenyl-diphosphatase [EC:3.6.1.27]
ELIM_c1329	ATG	GGAG/GAGG	6	29	raffinose/stachyose/melibiose transport system substrate-binding protein
ELIM_c1331	ATG	AGGAG	3	38	Nickel-resistant pritein NirB
ELIM_c1332	GTG	AGGA	4	30	Transcriptional regulator, TetR family
ELIM_c1336	ATG	GGAG/GAGG	253	296	iron complex transport system substrate-binding protein
ELIM_c1340	ATG	AGGA	6	51	Transcriptional regulator, MarR family
ELIM_c1341	TTG	GGA/GAG/AGG	2	45	DNA primase (Bacterial type)
ELIM_c1345	ATG	AGGAG	5	40	Hypothetical protein
ELIM_c1346	ATG	GGAG/GAGG	23	44	phosphate butyryltransferase [EC:2.3.1.19]
ELIM_c1348	ATG	AGGAG	4	21	integral membrane protein
ELIM_c1350	ATG	AGGAG	2	38	ATP-binding cassette, subfamily B, bacterial
ELIM_c1353	TTG	AGGAG	6	35	Uncharacterized protein
ELIM_c1354	ATG	AGGAG	6	27	Hypothetical protein
ELIM_c1355	TTG	GGAGG	6	34	Hypothetical protein
ELIM_c1357	ATG	AGGAG	5	68	cyclopropane-fatty-acyl-phospholipid synthase [EC:2.1.1.79]
ELIM_c1358	ATG	GGAG/GAGG	39	79	KUP system potassium uptake protein
ELIM_c1361	ATG	AGGAGG	7	24	Formate/nitrite family of transporter
ELIM_c1363	ATG	4Base/6BMM	7	61	ABC transporter, ATP-binding protein / methyltransferase
ELIM_c1369	ATG	AGxAGG/AGGxGG	6	26	Arsenite efflux ATP-binding protein ArsA
ELIM_c1382	ATG	AGGAGG	6	23	Uncharacterized protein
ELIM_c1385	ATG	GGAG/GAGG	8	30	ErfK YbiS YcfS YnhG family
ELIM_c1390	ATG	AGGAG	37	287	SmcR-like protein VvpR
ELIM_c1406	ATG	AGGA	29	93	adenylosuccinate synthase [EC:6.3.4.4]
ELIM_c1409	ATG	GGA/GAG/AGG	6	62	transcription elongation factor GreA
ELIM_c1416	ATG	AGGA	6	61	1,4-alpha-glucan branching enzyme [EC:2.4.1.18]
ELIM_c1420	ATG	AGGAG	5	48	aconitate hydratase [EC:4.2.1.3]
ELIM_c1421	ATG	GGAG/GAGG	5	67	Function transcriptional attenuator common domain
ELIM_c1422	ATG	GGA/GAG/AGG	4	39	dTDP-4-dehydrorhamnose reductase [EC:1.1.1.133]
ELIM_c1433	TTG	AGGAGG	6	48	Putative N-acetylmuramoyl-L-alanine amidase
ELIM_c1434	ATG	GGAG/GAGG	2	13	Glycosyl transferase GT2 family
ELIM_c1435	ATG	GGAG/GAGG	3	32	Glycosyltransferase/rhamnosyltransferase
ELIM_c1442	ATG	GGAG/GAGG	31	45	Function transcriptional attenuator common domain
ELIM_c1443	ATG	GGAG/GAGG	7	71	Hypothetical protein
ELIM_c1445	ATG	AGGAGG	6	31	Glutamine ABC transport system substrate binding protein GlnH1
ELIM_c1448	ATG	GGAG/GAGG	7	101	Glycosyl transferase, group 2 family
ELIM_c1449	ATG	AGGAG	6	79	membrAne
ELIM_c1452	ATG	AGGA	3	31	Putative 3-methyladenine DNA glycosylase
ELIM_c1453	ATG	AGGA	3	25	ATP-dependent RNA helicase DeaD [EC:3.6.4.13]
ELIM_c1455	ATG	AGGAGG	5	17	Type 1 capsular polysaccharide biosynthesis protein J
ELIM_c1457	ATG	AGGAGG	6	69	superoxide reductase [EC:1.15.1.2]
ELIM_c1459	ATG	GGAG/GAGG	9	64	[Fe] hydrogenase
ELIM_c1460	ATG	GGAGG	5	25	Hypothetical protein
ELIM_c1462	ATG	AGGAG	4	26	Arsenite efflux ATP-binding protein ArsA
ELIM_c1463	ATG	AGGAG	5	99	Hypothetical protein
ELIM_c1464	ATG	AGGAGG	4	110	Hypothetical protein
ELIM_c1466	ATG	AGGAGG	5	26	Hypothetical protein
ELIM_c1467	ATG	AGGAGG	6	22	Hypothetical protein
ELIM_c1468	TTG	AGGAG	5	30	UDP-N-acetylmuramate--alanine ligase [EC:6.3.2.8]
ELIM_c1469	ATG	GGA/GAG/AGG	3	35	purine operon repressor
ELIM_c1470	ATG	GGAGG	7	55	stage V sporulation protein G
ELIM_c1471	ATG	GGAG/GAGG	6	71	bifunctional UDP-N-acetylglucosamine pyrophosphorylase / Glucosamine-1-phosphate N-acetyltransferase [EC:2.7.7.23 2.3.1.157]
ELIM_c1475	ATG	AGGAG	4	24	Peptidylprolyl isomerase
ELIM_c1476	GTG	GGAG/GAGG	6	25	stage V sporulation protein B
ELIM_c1478	ATG	GGAGG	6	44	DNA-binding protein HU-beta
ELIM_c1480	GTG	AGxAGG/AGGxGG	9	49	Septum formation initiator
ELIM_c1483	TTG	AGGAG	4	248	hypoxanthine phosphoribosyltransferase [EC:2.4.2.8]
ELIM_c1490	ATG	AGGAG	5	24	Uncharacterized protein
ELIM_c1491	ATG	AGxAGG/AGGxGG	6	151	enoyl-CoA hydratase [EC:4.2.1.17]
ELIM_c1494	ATG	GGAG/GAGG	5	46	Transcriptional regulator, MarR family
ELIM_c1497	ATG	AGxAGG/AGGxGG	5	21	Nuclease-related domain
ELIM_c1505	ATG	AGGAG	5	67	Hpt domain
ELIM_c1507	ATG	AGGAG	7	18	Uncharacterized protein
ELIM_c1508	ATG	AGGAG	4	31	PhoP family transcriptional regulator
ELIM_c1512	GTG	AGGAGG	6	43	Rrf2 family transcriptional regulator
ELIM_c1515	ATG	GGA/GAG/AGG	13	54	PerM protein
ELIM_c1516	ATG	GGA/GAG/AGG	3	40	Hypothetical protein
ELIM_c1519	ATG	AGGAGG	8	27	UPF0297 protein
ELIM_c1520	ATG	AGGA	5	25	Oxidoreductase, aldo/keto reductase family
ELIM_c1522	ATG	GGAG/GAGG	8	22	Hypothetical protein
ELIM_c1525	ATG	AGGA	6	25	UPF0342 protein
ELIM_c1528	TTG	AGGAG	6	26	Peptidase U32
ELIM_c1543	ATG	AGGAG	6	48	Hypothetical protein
ELIM_c1546	ATG	AGGAG	2	41	Multidrug transporter
ELIM_c1553	ATG	GGAGG	6	30	molybdate transport system regulatory protein
ELIM_c1556	ATG	AGGAGG	7	39	processive 1,2-diacylglycerol beta-glucosyltransferase [EC:2.4.1.315]
ELIM_c1557	TTG	GGAG/GAGG	6	27	phosphoserine phosphatase RsbU/P [EC:3.1.3.3]
ELIM_c1558	ATG	AGxAGG/AGGxGG	67	127	Hypothetical protein
ELIM_c1561	ATG	AGGAG	7	51	Hypothetical protein
ELIM_c1562	ATG	AGGAG	5	36	Sel1 domain and tetratricopeptide repeat-containing protein
ELIM_c1563	ATG	GGAG/GAGG	5	119	Hypothetical protein
ELIM_c1567	ATG	AGGAGG	8	115	Cell wall anchor domain protein
ELIM_c1570	TTG	GGAGG	7	30	arginine utilization regulatory protein
ELIM_c1578	ATG	AGGAG	7	72	Membrane-bound hydrogenase subunit ehbK
ELIM_c1586	ATG	AGGAGG	3	13	Vitamin B12 dependent methionine synthase, activation domain
ELIM_c1587	ATG	AGGAG	5	23	Von Willebrand factor, type A
ELIM_c1588	ATG	GGAGG	4	48	Hypothetical protein
ELIM_c1589	ATG	GGA/GAG/AGG	13	36	Transcriptional regulator, AraC family
ELIM_c1594	ATG	GGAG/GAGG	5	35	glycine betaine transporter
ELIM_c1600	ATG	GGAGG	4	49	uroporphyrinogen decarboxylase [EC:4.1.1.37]
ELIM_c1604	ATG	GGAG/GAGG	5	27	VanZ-like protein
ELIM_c1605	ATG	GGAGG	6	145	DNA repair protein RadA/Sms
ELIM_c1606	GTG	AGGAGG	5	281	holliday junction DNA helicase RuvA [EC:3.6.4.12]
ELIM_c1610	ATG	AGGAG	6	99	preprotein translocase subunit YajC
ELIM_c1611	ATG	AGGAG	8	300	Hypothetical protein
ELIM_c1612	ATG	AGxAG	4	84	Radical SAM domain-containing protein
ELIM_c1613	ATG	AGGAG	6	76	Hypothetical protein
ELIM_c1615	ATG	GGA/GAG/AGG	1	61	Hypothetical protein
ELIM_c1616	TTG	AGGAG	6	56	preprotein translocase subunit SecA
ELIM_c1618	ATG	AGGAG	3	188	Hypothetical protein
ELIM_c1622	ATG	AGxAGG/AGGxGG	2	57	SOS response transcriptional repressor, RecA-mediated autopeptidase
ELIM_c1623	ATG	AGGAG	3	16	FMN-binding domain protein
ELIM_c1624	ATG	AGGAG/GGAGG	7	26	manganese-dependent inorganic pyrophosphatase [EC:3.6.1.1]
ELIM_c1626	ATG	AGGAG	5	52	cystathionine gamma-synthase [EC:2.5.1.48]
ELIM_c1627	ATG	GGAGG	7	57	cysteine synthase A [EC:2.5.1.47]
ELIM_c1629	ATG	GGAGG	7	38	ribonucleoside-triphosphate reductase [EC:1.17.4.2]
ELIM_c1630	ATG	AGGAGG	5	41	Hypothetical protein
ELIM_c1631	ATG	GGAGG	4	82	Hypothetical protein
ELIM_c1632	ATG	AGGAG	4	71	peptide/nickel transport system substrate-binding protein
ELIM_c1633	ATG	GGAG/GAGG	5	41	4-alpha-glucanotransferase [EC:2.4.1.25]
ELIM_c1634	ATG	GGAGG	5	125	transaldolase [EC:2.2.1.2]
ELIM_c1635	ATG	GGAGG	6	33	conserved inner membrane protein
ELIM_c1636	ATG	AGGAG	4	25	phosphoglycolate phosphatase [EC:3.1.3.18]
ELIM_c1637	ATG	AGGA	5	41	Hypothetical protein
ELIM_c1641	ATG	GGAG/GAGG	5	115	DegV family protein
ELIM_c1644	ATG	AGGAG	6	28	dTDP-4-dehydrorhamnose reductase [EC:1.1.1.133]
ELIM_c1646	ATG	GGAG/GAGG	3	26	cardiolipin synthase A/B [EC:2.7.8.-]
ELIM_c1647	ATG	AGGAGG	7	129	CO dehydrogenase maturation factor
ELIM_c1650	ATG	AGGAGG	9	32	acetyl-CoA decarbonylase/synthase complex subunit delta [EC:2.1.1.245]
ELIM_c1656	ATG	GGAGG	6	22	Hypothetical protein
ELIM_c1657	ATG	AGGAG	7	95	Predicted RNA-binding protein
ELIM_c1660	ATG	AGGAGG	7	24	D-alanyl-D-alanine carboxypeptidase [EC:3.4.16.4]
ELIM_c1664	GTG	AGGAG	7	27	Hypothetical protein
ELIM_c1666	ATG	GGAG/GAGG	179	249	preprotein translocase subunit SecE
ELIM_c1670	ATG	AGGAG(G)/GGAGG	129	178	large subunit ribosomal protein L10
ELIM_c1672	ATG	AGGA	4	30	prolyl-tRNA synthetase [EC:6.1.1.15]
ELIM_c1678	ATG	AGGA	32	145	Hypothetical protein
ELIM_c1685	ATG	AGGAG	3	46	Redoxin
ELIM_c1702	ATG	GGAG/GAGG	4	22	Transcription activator, effector binding
ELIM_c1704	ATG	AGGAG	4	36	protein-tyrosine phosphatase [EC:3.1.3.48]
ELIM_c1706	ATG	GGAG/GAGG	7	49	heat-inducible transcriptional repressor
ELIM_c1713	ATG	GGAG/GAGG	5	29	Transcriptional regulator, MarR family
ELIM_c1714	ATG	AGGAGG	5	21	DNA repair protein RadC
ELIM_c1715	ATG	GGAG/GAGG	6	66	23S rRNA pseudouridine1911/1915/1917 synthase [EC:5.4.99.23]
ELIM_c1719	ATG	AGGAGG	7	37	branched-chain amino acid transport system substrate-binding protein
ELIM_c1724	ATG	GGAGG	4	39	trigger factor
ELIM_c1730	ATG	AGGAG	4	52	nondiscriminating glutamyl-tRNA synthetase [EC:6.1.1.24]
ELIM_c1734	ATG	AGxAGG/AGGxGG	9	45	adenine phosphoribosyltransferase [EC:2.4.2.7]
ELIM_c1739	ATG	GGA/GAG/AGG	7	28	GCN5-related N-acetyltransferase
ELIM_c1740	ATG	GGAG/GAGG	6	42	Tetr family transcriptional regulator
ELIM_c1745	ATG	AGxAGG/AGGxGG	9	48	Nitroreductase
ELIM_c1747	ATG	GGAG/GAGG	7	57	Uroporphyrinogen decarboxylase (URO-D)
ELIM_c1748	ATG	GGAG/GAGG	3	23	Transcriptional regulator
ELIM_c1749	ATG	AGGAGG	6	46	aspartyl-tRNA synthetase [EC:6.1.1.12]
ELIM_c1750	ATG	AGGA/GGAG/GAGG	6	30	sigma-E factor negative regulatory protein RseC
ELIM_c1751	ATG	AGGA	3	49	Uncharacterized protein
ELIM_c1754	ATG	GGAGG	8	63	Metal-dependent hydrolases of the beta-lactamase superfamily III
ELIM_c1756	ATG	GGAG/GAGG	4	159	DNA polymerase III subunit delta [EC:2.7.7.7]
ELIM_c1757	ATG	AGGAGG	4	26	small subunit ribosomal protein S20
ELIM_c1758	TTG	GGAGG	6	64	GTP-binding protein LepA
ELIM_c1759	TTG	GGAGG	5	77	transcription termination factor Rho
ELIM_c1760	ATG	GGAG/GAGG	7	59	large subunit ribosomal protein L31
ELIM_c1762	ATG	GGAGG	9	48	elongation factor P
ELIM_c1773	ATG	AGGAGG	4	25	Two-component system, response regulator
ELIM_c1774	ATG	AGGAGG	6	61	FAD-dependent pyridine nucleotide-disulphide oxidoreductase
ELIM_c1776	ATG	AGGAGG	3	26	glycyl-tRNA synthetase [EC:6.1.1.14]
ELIM_c1777	ATG	GGAGG	7	182	Putative uncharacterized protein
ELIM_c1781	ATG	AGGAG	4	40	5'-nucleotidase / UDP-sugar diphosphatase [EC:3.1.3.5 3.6.1.45]
ELIM_c1782	ATG	AGGAGG	4	63	glycerol dehydrogenase [EC:1.1.1.6]
ELIM_c1783	ATG	AGGAGG	6	72	fructose-bisphosphate aldolase, class I [EC:4.1.2.13]
ELIM_c1786	GTG	GGAG/GAGG	5	25	Bacterial regulatory proteins, tetR family
ELIM_c1792	ATG	AGGAG	84	101	branched-chain amino acid:cation transporter, LIVCS family
ELIM_c1801	ATG	GGAGG	8	259	Putative exported protein
ELIM_c1811	ATG	GGAGG	4	32	Putative permease
ELIM_c1822	ATG	GGxGG	7	45	Transcriptional regulator
ELIM_c1825	ATG	AGGAG	6	27	Hypothetical protein
ELIM_c1827	ATG	AGGAG	3	43	peroxiredoxin Q/BCP [EC:1.11.1.15]
ELIM_c1828	ATG	AGGAG	5	69	MarR family transcriptional regulator
ELIM_c1829	ATG	GGAG/GAGG	5	85	Hypothetical protein
ELIM_c1832	ATG	AGGA/GGAG/GAGG	10	166	phosphate:Na+ symporter
ELIM_c1836	GTG	AGGAGG	6	17	Pathogenicity locus
ELIM_c1837	ATG	AGGAGG	4	20	Transcriptional regulator, AraC family
ELIM_c1838	ATG	AGGAGG	4	37	Transcriptional regulator, MerR family
ELIM_c1839	ATG	AGGA	4	24	Uncharacterized protein
ELIM_c1849	ATG	AGGAGG	3	16	Transcriptional regulator
ELIM_c1853	ATG	AGGAGG	8	23	bacitracin transport system ATP-binding protein
ELIM_c1856	ATG	AGGA	2	35	Methyltransferase, type 11
ELIM_c1857	ATG	AGGA	3	27	Hypothetical protein
ELIM_c1863	ATG	AGGAGG	5	23	peptide methionine sulfoxide reductase msrA/msrB [EC:1.8.4.11 1.8.4.12]
ELIM_c1865	ATG	GGAGG	7	108	Predicted transcriptional regulator
ELIM_c1868	ATG	AGGA	3	34	Possible TetR-type transcriptional regulator
ELIM_c1869	ATG	AGGAGG	5	25	virginiamycin A acetyltransferase [EC:2.3.1.-]
ELIM_c1870	ATG	GGAGG	6	28	ribosomal-protein-alanine N-acetyltransferase [EC:2.3.1.128]
ELIM_c1872	TTG	AGxAGG/AGGxGG	5	27	Transcriptional regulator SinR
ELIM_c1873	GTG	GGAGG	7	60	Hypothetical protein
ELIM_c1875	ATG	GGAGG	6	26	Hypothetical protein
ELIM_c1878	ATG	GGAG/GAGG	3	191	Hypothetical protein
ELIM_c1883	ATG	AGGAG	8	50	Phosphate propanoyltransferase
ELIM_c1885	ATG	AGGAGG	6	51	ethanolamine utilization protein EutS
ELIM_c1887	ATG	GGA/GAG/AGG	4	42	Hypothetical protein
ELIM_c1888	ATG	AGGAG/GGAGG	8	50	Putative hybrid sensor and regulator
ELIM_c1890	ATG	AGGAG	4	36	Cell wall/surface repeat protein
ELIM_c1891	ATG	GGAG/GAGG	173	199	Uncharacterized protein
ELIM_c1895	ATG	GGAG/GAGG	5	44	DtxR family transcriptional regulator
ELIM_c1897	ATG	AGxAGG/AGGxGG	82	119	Zinc metalloprotease
ELIM_c1906	ATG	AGGAG/GGAGG	7	66	Sensor kinase
ELIM_c1910	ATG	AGGAGG	7	48	NADPH-dependent FMN reductase
ELIM_c1913	ATG	AGGAG	5	297	iron complex transport system substrate-binding protein
ELIM_c1914	ATG	GGAG/GAGG	8	78	Response receiver histidine kinase
ELIM_c1917	ATG	AGGA	5	26	Methylase involved in ubiquinone/menaquinone biosynthesis
ELIM_c1918	ATG	GGAGG	5	18	Uncharacterized protein
ELIM_c1919	ATG	AGGAG	6	51	thymidylate synthase (FAD) [EC:2.1.1.148]
ELIM_c1925	ATG	AGGA	3	255	Aspartate ammonia-lyase
ELIM_c1928	ATG	AGGAGG	7	48	MarR family regulatory protein
ELIM_c1929	ATG	AGGAG	4	182	S-ribosylhomocysteine lyase [EC:4.4.1.21]
ELIM_c1931	ATG	AGGA	2	27	23S rRNA pseudouridine955/2504/2580 synthase [EC:5.4.99.24]
ELIM_c1932	ATG	AGGAGG	4	48	fructose-bisphosphate aldolase, class II [EC:4.1.2.13]
ELIM_c1936	ATG	GGAGG	5	212	GTP cyclohydrolase I [EC:3.5.4.16]
ELIM_c1937	ATG	AGGAGG	3	226	Hypothetical protein
ELIM_c1938	ATG	AGGAG	5	33	Hypothetical protein
ELIM_c1939	ATG	GGAG/GAGG	6	39	Hypothetical protein
ELIM_c1941	ATG	GGAGG	7	23	Amidotransferase subunit
ELIM_c1942	ATG	AGGAG	5	29	Hypothetical protein
ELIM_c1944	ATG	GGAG/GAGG	112	247	Sporulation protein YtaF
ELIM_c1945	ATG	AGGAG	3	247	phosphomethylpyrimidine synthase [EC:4.1.99.17]
ELIM_c1947	ATG	AGGA	2	44	thiamine-phosphate pyrophosphorylase [EC:2.5.1.3]
ELIM_c1949	ATG	GGAGG	5	29	Probable multidrug resistance protein NorM
ELIM_c1950	ATG	AGGAG	5	29	NreA
ELIM_c1951	ATG	GGAG/GAGG	9	114	Fusaric acid resistance protein
ELIM_c1953	ATG	AGGAG	4	23	Protein serine/threonine phosphatase
ELIM_c1958	ATG	AGGAG	5	134	cell division inhibitor SepF
ELIM_c1961	TTG	GGAG/GAGG	5	32	Uncharacterized protein
ELIM_c1964	ATG	GGA/GAG/AGG	5	57	Fibronectin-binding protein
ELIM_c1965	ATG	GGA/GAG/AGG	12	32	diaminopimelate epimerase [EC:5.1.1.7]
ELIM_c1972	ATG	GGAG/GAGG	4	28	Putative neutral zinc metallopeptidase
ELIM_c1974	TTG	GGA/GAG/AGG	40	50	23S rRNA (adenine2503-C2)-methyltransferase [EC:2.1.1.192]
ELIM_c1979	ATG	GGAGG	6	37	large subunit ribosomal protein L28
ELIM_c1980	ATG	AGGAG	7	38	Alkaline-shock protein
ELIM_c1984	ATG	AGGA/GGAG/GAGG	184	207	pantetheine-phosphate adenylyltransferase [EC:2.7.7.3]
ELIM_c1991	ATG	AGGAG	3	159	NADH-quinone oxidoreductase subunit E [EC:1.6.5.3]
ELIM_c1994	ATG	GGA/GAG/AGG	3	34	Hypothetical protein
ELIM_c1995	ATG	GGAG/GAGG	4	17	Uncharacterized protein
ELIM_c1996	ATG	AGGAG	5	40	Flavodoxin
ELIM_c1997	ATG	AGGA	5	53	Hypothetical protein
ELIM_c1998	ATG	GGAG/GAGG	4	46	Transcriptional regulator
ELIM_c2001	ATG	GGA/GAG/AGG	24	54	Cof-like hydrolase
ELIM_c2003	ATG	AGGAGG	6	82	seryl-tRNA synthetase [EC:6.1.1.11]
ELIM_c2004	ATG	GGAG/GAGG	7	26	Hypothetical protein
ELIM_c2006	ATG	AGGAG	5	27	Transglycosylase associated protein
ELIM_c2007	ATG	AGGAG	3	65	Hypothetical protein
ELIM_c2009	ATG	AGGAG/GGAGG	7	26	Adenine-specific DNA methylase
ELIM_c2010	GTG	GGA/GAG/AGG	8	147	putative ATPase
ELIM_c2013	ATG	AGGAGG	7	35	Peptidase family protein U32
ELIM_c2015	ATG	AGGAG/GGAGG	7	30	Fur family transcriptional regulator, peroxide stress response regulator
ELIM_c2016	TTG	AGGAG	5	33	Putative osmoprotectant ABC transporter, substrate-binding/permease protein
ELIM_c2019	ATG	GGAGG	4	21	peptidyl-prolyl cis-trans isomerase B (cyclophilin B) [EC:5.2.1.8]
ELIM_c2027	ATG	AGGAGG	5	66	Function transcriptional attenuator common domain
ELIM_c2030	ATG	AGGA	7	18	Uncharacterized protein
ELIM_c2032	ATG	GGAGG	4	39	Putative intracellular protease/amidase
ELIM_c2035	ATG	GGAG/GAGG	4	37	Hypothetical protein
ELIM_c2042	ATG	AGGAGG	5	153	PTS system, glucose-specific IIA component [EC:2.7.1.199]
ELIM_c2044	ATG	AGGAG	5	25	Amidohydrolase
ELIM_c2047	ATG	AGGA/GGAG/GAGG	5	27	Vitamin B12 dependent methionine synthase
ELIM_c2048	ATG	GGA/GAG/AGG	7	30	NLP P60 protein
ELIM_c2049	ATG	AGGAG	3	80	Hypothetical protein
ELIM_c2050	ATG	GGAGG	7	25	Nitric oxide dioxygenase
ELIM_c2051	ATG	AGGA	7	30	Histone acetyltransferase HPA2 and related acetyltransferases
ELIM_c2054	ATG	AGGAG	5	43	Hypothetical protein
ELIM_c2057	ATG	AGGAG	3	40	Hypothetical protein
ELIM_c2058	ATG	AGGAGG	4	20	Hypothetical protein
ELIM_c2059	ATG	AGxAGG/AGGxGG	3	32	alpha-amylase [EC:3.2.1.1]
ELIM_c2061	ATG	AGGA	9	27	large conductance mechanosensitive channel
ELIM_c2063	ATG	GGAGG	4	28	Transcriptional regulator, TetR family
ELIM_c2065	ATG	AGGAG	8	33	Metal Dependent Phosphohydrolase
ELIM_c2066	GTG	GGAGG	6	18	large conductance mechanosensitive channel
ELIM_c2067	TTG	GGAG/GAGG	5	44	L-serine dehydratase [EC:4.3.1.17]
ELIM_c2072	ATG	AGGAG	4	20	Adenylate cyclase
ELIM_c2077	ATG	GGAG/GAGG	8	33	Uncharacterized protein
ELIM_c2078	TTG	AGGAG	8	39	Peptidoglycan-binding LysM
ELIM_c2080	ATG	GGAGG	8	35	Lactate dehydrogenase-like dehydrogenase
ELIM_c2082	ATG	AGGAG	5	40	putative GTP pyrophosphokinase [EC:2.7.6.5]
ELIM_c2085	ATG	GGAG/GAGG	8	45	Sensor histidine kinase response regulator, PAS and PAS domain-containing
ELIM_c2086	ATG	AGGAGG	3	25	Uncharacterized protein
ELIM_c2087	ATG	AGGA	5	30	carboxypeptidase PM20D1 [EC:3.4.17.-]
ELIM_c2088	ATG	AGGAG	6	37	Transcriptional regulator of sugar metabolism
ELIM_c2089	ATG	AGGAGG	9	60	L-ribulokinase [EC:2.7.1.16]
ELIM_c2090	ATG	GGAGG	6	62	L-ribulose-5-phosphate 4-epimerase [EC:5.1.3.4]
ELIM_c2092	ATG	AGGAG	3	30	Uncharacterized protein
ELIM_c2093	ATG	GGAG/GAGG	7	25	Hypothetical protein
ELIM_c2094	ATG	GGAGG	6	21	DEAD_2 domain protein
ELIM_c2101	ATG	AGGAGG	6	163	alanine or glycine:cation symporter, AGCS family
ELIM_c2102	ATG	AGGAG	3	33	Hypothetical protein
ELIM_c2106	ATG	AGGAGG	8	64	cold shock protein (beta-ribbon, CspA family)
ELIM_c2107	ATG	AGGAG	7	25	conserved protein domain typically associated with flavoprotein
ELIM_c2108	ATG	AGGA	6	34	ferredoxin
ELIM_c2109	ATG	AGGAGG	8	40	Hypothetical protein
ELIM_c2110	ATG	GGAGG	4	27	Hypothetical protein
ELIM_c2111	ATG	AGGAG	5	25	Hypothetical protein
ELIM_c2112	ATG	GGA/GAG/AGG	1	35	Cyn operon positive regulator (LysR family)
ELIM_c2113	ATG	GGAGG	7	25	Hypothetical protein
ELIM_c2114	ATG	AGGAG	4	247	Diguanylate cyclase/phosphodiesterase with PAS/PAC sensor(S)
ELIM_c2115	ATG	GGAGG	6	36	GntR domain protein
ELIM_c2116	ATG	GGAGG	6	26	TetR family transcriptional regulator
ELIM_c2117	ATG	GGAG/GAGG	6	61	DAK2 domain fusion protein YloV
ELIM_c2119	GTG	AGGA	4	27	putative ABC transport system ATP-binding protein
ELIM_c2120	ATG	AGGAG	6	23	Carboxymuconolactone decarboxylase family protein
ELIM_c2121	ATG	GGAG/GAGG	6	28	dTDP-4-amino-4,6-dideoxygalactose transaminase [EC:2.6.1.59]
ELIM_c2128	ATG	GGAGG	4	50	NADPH-flavin oxidoreductase
ELIM_c2129	ATG	AGGA	7	25	Hypothetical protein
ELIM_c2130	ATG	GGAG/GAGG	8	52	4-hydroxy-tetrahydrodipicolinate reductase [EC:1.17.1.8]
ELIM_c2131	ATG	AGGA	6	17	Phosphoglycerate dehydrogenase
ELIM_c2136	TTG	AGGA/GGAG/GAGG	5	36	Cys-tRNA(Pro)/Cys-tRNA(Cys) deacylase [EC:3.1.1.-]
ELIM_c2137	ATG	AGGAG	6	48	glycerol-3-phosphate dehydrogenase (NAD(P)+) [EC:1.1.1.94]
ELIM_c2138	ATG	GGA/GAG/AGG	7	51	deoxyribonucleoside regulator
ELIM_c2140	ATG	AGGAGG	5	19	Hypothetical protein
ELIM_c2142	ATG	GGAGG	6	53	Exoenzyme regulatory protein
ELIM_c2164	ATG	AGGAGG	4	69	Transcriptional regulator
ELIM_c2171	TTG	AGGAGG	7	144	ribosome biogenesis GTPase [EC:3.6.1.-]
ELIM_c2172	ATG	AGGAGG	6	21	Transcriptional regulator
ELIM_c2178	ATG	GGAGG	5	33	Acetyltransferase, (GNAT) family
ELIM_c2181	TTG	AGxAGG/AGGxGG	9	34	Mg2+-importing ATPase [EC:3.6.3.2]
ELIM_c2186	ATG	AGGAG	6	113	DNA mismatch repair protein MutS domain protein
ELIM_c2198	TTG	GGAGG	8	46	Transcriptional regulator
ELIM_c2248	ATG	GGAG/GAGG	5	27	Hypothetical protein
ELIM_c2249	ATG	GGAG/GAGG	6	79	Hypothetical protein
ELIM_c2254	ATG	GGAGG	4	278	iron complex transport system substrate-binding protein
ELIM_c2265	ATG	AGGA	10	69	phenylacetate-CoA ligase [EC:6.2.1.30]
ELIM_c2267	ATG	AGGAGG	7	39	fructose-bisphosphate aldolase, class II [EC:4.1.2.13]
ELIM_c2268	TTG	AGGAG	5	134	Glc operon transcriptional activator
ELIM_c2273	ATG	AGGA/GGAG/GAGG	6	147	porphobilinogen synthase [EC:4.2.1.24]
ELIM_c2284	ATG	AGGAG	4	28	Protein translocase subunit SecA
ELIM_c2302	ATG	AGGA	4	31	2-oxoglutarate/2-oxoacid ferredoxin oxidoreductase subunit alpha [EC:1.2.7.3 1.2.7.11]
ELIM_c2304	ATG	AGGAG	4	23	DNA polymerase III subunit gamma/tau [EC:2.7.7.7]
ELIM_c2305	ATG	AGGAGG	4	33	Nucleoid-associated protein ELI_0795
ELIM_c2309	ATG	AGGAGG	8	38	Hypothetical protein
ELIM_c2315	ATG	AGxAGG/AGGxGG	10	26	Uroporphyrinogen-III decarboxylase-like protein
ELIM_c2317	ATG	GGAGG	3	14	Transcription regulator protein
ELIM_c2319	ATG	AGGAGG	4	171	anti-sigma B factor antagonist
ELIM_c2323	ATG	GGA/GAG/AGG	8	43	xanthine phosphoribosyltransferase [EC:2.4.2.22]
ELIM_c2330	ATG	AGxAGG/AGGxGG	40	75	glycerol uptake operon antiterminator
ELIM_c2331	ATG	GGAG/GAGG	8	21	Hypothetical protein
ELIM_c2333	GTG	GGAGG	5	31	ATP-dependent helicase/nuclease subunit B [EC:3.1.-.- 3.6.4.12]
ELIM_c2335	ATG	AGGAGG	7	27	Ribbon-helix-helix protein, copG family
ELIM_c2339	ATG	GGAG/GAGG	6	65	phosphate butyryltransferase [EC:2.3.1.19]
ELIM_c2340	ATG	GGAGG	7	28	Nuclease SbcCD, D subunit
ELIM_c2347	TTG	AGGAGG	6	51	NADH dehydrogenase (Quinone)
ELIM_c2352	ATG	GGA/GAG/AGG	5	26	Beta-phosphoglucomutase
ELIM_c2360	ATG	AGGA	7	45	tRNA nucleotidyltransferase/poly(A) polymerase
ELIM_c2367	GTG	GGAG/GAGG	3	58	electron transfer flavoprotein beta subunit
ELIM_c2372	ATG	GGAG/GAGG	7	25	Hypothetical protein
ELIM_c2373	ATG	GGAGG	3	13	Probable prolyl aminopeptidase
ELIM_c2374	ATG	AGGAG	6	27	PadR family transcriptional regulator, regulatory protein PadR
ELIM_c2377	ATG	AGGAG	8	109	Deoxyribonuclease, TatD family
ELIM_c2378	ATG	AGGAGG	6	21	Histidine kinase
ELIM_c2386	ATG	GGAG/GAGG	90	117	RNase II stability modulator
ELIM_c2405	ATG	GGAG/GAGG	7	19	Hypothetical protein
ELIM_c2410	ATG	AGGAG	6	33	ethanolamine utilization protein EutS
ELIM_c2411	ATG	GGAGG	5	70	ribosomal protein L11 methyltransferase [EC:2.1.1.-]
ELIM_c2414	ATG	GGAG/GAGG	5	49	histidine triad (HIT) family protein
ELIM_c2415	ATG	AGGAG	7	37	glutathione peroxidase [EC:1.11.1.9]
ELIM_c2416	ATG	AGxAGG/AGGxGG	8	63	small subunit ribosomal protein S21
ELIM_c2418	ATG	GGAG/GAGG	5	24	cation-transporting ATPase E [EC:3.6.3.-]
ELIM_c2419	ATG	GGA/GAG/AGG	3	14	B12 binding domain/Pterin binding enzyme
ELIM_c2425	ATG	GGA/GAG/AGG	3	40	Uncharacterized protein
ELIM_c2436	ATG	GGA/GAG/AGG	8	75	Hypothetical protein
ELIM_c2442	ATG	GGAG/GAGG	3	37	Demethylmenaquinone methyltransferase
ELIM_c2443	ATG	AGGA	5	32	aspartyl-tRNA(Asn)/glutamyl-tRNA(Gln) amidotransferase subunit C [EC:6.3.5.6 6.3.5.7]
ELIM_c2450	ATG	AGGAG	5	58	Uncharacterized protein
ELIM_c2451	ATG	GGAGG	6	23	Hypothetical protein
ELIM_c2452	ATG	AGGAG	4	40	Hypothetical protein
ELIM_c2453	ATG	GGAGG	3	26	orotate phosphoribosyltransferase [EC:2.4.2.10]
ELIM_c2454	ATG	AGGAG/GGAGG	7	48	LOR SDH bifunctional protein
ELIM_c2455	ATG	AGGAGG	4	76	D-methionine transport system ATP-binding protein
ELIM_c2458	ATG	GGAG/GAGG	9	31	shikimate dehydrogenase [EC:1.1.1.25]
ELIM_c2462	ATG	AGGA	4	77	Transcription repressor of multidrug efflux pump acrAB operon, TetR (AcrR) family
ELIM_c2463	ATG	AGGAG	4	52	NAD+ diphosphatase [EC:3.6.1.22]
ELIM_c2465	ATG	AGGAGG	8	38	glutamate:GABA antiporter
ELIM_c2466	TTG	AGGAG/GGAGG	7	36	Putative methyltransferase CheR
ELIM_c2467	ATG	GGAGG	106	191	magnesium transporter
ELIM_c2468	ATG	AGGAGG	6	235	Membrane protein
ELIM_c2469	ATG	AGxAGG/AGGxGG	3	138	Hypothetical protein
ELIM_c2470	ATG	AGGAG	7	46	NAD-dependent formate dehydrogenase catalytic subunit
ELIM_c2474	ATG	AGGA	2	59	DNA topoisomerase III [EC:5.99.1.2]
ELIM_c2475	ATG	AGGA	3	28	Putative membrane protein
ELIM_c2476	ATG	AGGAG	7	25	ribokinase [EC:2.7.1.15]
ELIM_c2479	ATG	GGAG/GAGG	3	25	Transcriptional regulator
ELIM_c2489	ATG	GGAGG	5	25	pyrroline-5-carboxylate reductase [EC:1.5.1.2]
ELIM_c2499	ATG	AGGAG	6	27	Response regulator with CheY-like receiver domain and winged-helix DNA-binding domain
ELIM_c2503	ATG	AGGAGG	6	32	Hypothetical protein
ELIM_c2504	ATG	AGGAGG	9	44	glutamate dehydrogenase [EC:1.4.1.2]
ELIM_c2506	ATG	GGA/GAG/AGG	5	34	Hypothetical protein
ELIM_c2508	ATG	AGGAGG	3	26	Membrane protein
ELIM_c2510	ATG	GGAGG	4	27	Nitrogen regulatory protein P-II
ELIM_c2516	ATG	AGGAG	7	41	Acetyltransferase, (GNAT) family
ELIM_c2519	ATG	AGGAGG	6	43	trimethylamine---corrinoid protein Co-methyltransferase [EC:2.1.1.250]
ELIM_c2528	ATG	GGAGG	7	52	arginine utilization regulatory protein
ELIM_c2535	GTG	AGGAG	3	90	Uncharacterized protein
ELIM_c2541	ATG	GGAGG	5	29	dihydroxyacetone kinase, C-terminal domain [EC:2.7.1.-]
ELIM_c2542	GTG	AGGAG	4	33	Deoxyribonucleoside regulator
ELIM_c2544	TTG	GGAG/GAGG	236	279	Hypothetical protein
ELIM_c2545	ATG	AGxAGG/AGGxGG	51	96	Peptidoglycan-binding LysM
ELIM_c2549	ATG	AGGAG	6	32	phosphocarrier protein
ELIM_c2553	ATG	AGGAGG	6	28	Hypothetical protein
ELIM_c2554	ATG	AGGAG	3	26	Hypothetical protein
ELIM_c2559	ATG	GGAGG	3	55	Hypothetical protein
ELIM_c2560	ATG	GGAG/GAGG	9	46	5-methylcytosine-specific restriction related enzyme
ELIM_c2561	TTG	AGGA	4	27	HTH_GNTR
ELIM_c2562	ATG	AGGAG	3	22	Hypothetical protein
ELIM_c2565	ATG	AGGAG	3	29	cysteinyl-tRNA synthetase [EC:6.1.1.16]
ELIM_c2567	ATG	AGxAGG/AGGxGG	8	30	UPF0246 protein ELI_1110
ELIM_c2568	ATG	GGAG/GAGG	62	80	YerC YecD family
ELIM_c2576	TTG	AGGAG	6	27	phytoene desaturase [EC:1.3.99.26 1.3.99.28 1.3.99.29 1.3.99.31]
ELIM_c2577	ATG	AGGAGG	5	23	Conserved protein
ELIM_c2579	ATG	GGAGG	6	80	pyruvate dehydrogenase E1 component alpha subunit [EC:1.2.4.1]
ELIM_c2584	ATG	AGGAGG	6	22	GMP synthase (glutamine-hydrolysing) [EC:6.3.5.2]
ELIM_c2585	ATG	GGAGG	3	15	Helix-turn-helix domain protein
ELIM_c2592	ATG	AGGA/GGAG/GAGG	203	218	ATPase involved in dna repair
ELIM_c2594	ATG	AGGA	3	140	response regulator NasT
ELIM_c2610	ATG	GGA/GAG/AGG	2	68	Diguanylate cyclase/phosphodiesterase with PAS/PAC sensor(S)
ELIM_c2611	ATG	AGGAG	6	33	Hypothetical protein
ELIM_c2612	ATG	AGGAGG	4	28	Hypothetical protein
ELIM_c2613	ATG	AGGAG/GGAGG	6	133	IMP dehydrogenase [EC:1.1.1.205]
ELIM_c2614	ATG	GGA/GAG/AGG	4	22	exodeoxyribonuclease V alpha subunit [EC:3.1.11.5]
ELIM_c2616	ATG	AGxAGG/AGGxGG	7	24	protein-tyrosine phosphatase [EC:3.1.3.48]
ELIM_c2617	ATG	GGA/GAG/AGG	5	29	UDP-N-acetylmuramate dehydrogenase [EC:1.3.1.98]
ELIM_c2623	ATG	AGGA	7	44	starch phosphorylase [EC:2.4.1.1]
ELIM_c2625	ATG	AGGAGG	8	41	pyrroline-5-carboxylate reductase [EC:1.5.1.2]
ELIM_c2628	ATG	AGGA/GGAG/GAGG	271	296	Hypothetical protein
ELIM_c2629	ATG	AGGAGG	6	43	Internalin
ELIM_c2645	ATG	GGAGG	8	25	3-oxoacyl-[acyl-carrier protein] reductase [EC:1.1.1.100]
ELIM_c2648	ATG	GGAGG	4	27	Metal dependent hydrolase
ELIM_c2649	GTG	AGxAGG/AGGxGG	6	25	phosphoribosylformylglycinamidine synthase [EC:6.3.5.3]
ELIM_c2658	ATG	AGGAG	6	74	Uncharacterized protein
ELIM_c2662	ATG	AGGAGG	5	226	tungstate transport system substrate-binding protein
ELIM_c2663	ATG	AGGAG	4	43	Hydrogenase, Fe-only
ELIM_c2671	ATG	GGAG/GAGG	11	83	peptide/nickel transport system substrate-binding protein
ELIM_c2681	ATG	AGGAGG	5	23	PhoP-like protein
ELIM_c2683	ATG	GGAG/GAGG	7	25	Response regulator of the LytR/AlgR family
ELIM_c2686	GTG	AGGAG	4	30	Protease
ELIM_c2688	ATG	AGGAG	4	31	Glycoside hydrolase family 18
ELIM_c2706	ATG	AGGAG	3	31	putative MFS transporter, AGZA family, xanthine/uracil permease
ELIM_c2708	ATG	GGAGG	3	29	Peptidase S8 and S53 subtilisin kexin sedolisin
ELIM_c2710	ATG	GGAGG	4	100	dipeptidase D [EC:3.4.13.-]
ELIM_c2711	ATG	AGGAG	6	106	C_GCAxxG_C_C family
ELIM_c2713	GTG	AGGAG	7	71	Beta-lactamase domain protein
ELIM_c2715	ATG	AGGAG	7	42	Transcriptional regulator
ELIM_c2723	ATG	GGAGG	5	31	threonine synthase [EC:4.2.3.1]
ELIM_c2724	TTG	GGAG/GAGG	9	53	homoserine dehydrogenase [EC:1.1.1.3]
ELIM_c2726	ATG	AGGAGG	5	26	Hypothetical protein
ELIM_c2727	ATG	AGGAG	7	25	Hypothetical protein
ELIM_c2728	ATG	GGAGG	5	26	quinolinate synthase [EC:2.5.1.72]
ELIM_c2732	ATG	GGAG/GAGG	5	21	Tetratricopeptide repeat
ELIM_c2737	ATG	AGxAGG/AGGxGG	163	265	glycerol kinase [EC:2.7.1.30]
ELIM_c2738	ATG	AGGAGG	7	32	dihydroxyacetone kinase, N-terminal domain [EC:2.7.1.-]
ELIM_c2743	ATG	GGA/GAG/AGG	5	42	Non-specific protein-tyrosine kinase
ELIM_c2747	ATG	AGGAG/GGAGG	6	31	Transcriptional activator
ELIM_c2748	ATG	AGGA	109	140	DNA polymerase III subunit alpha [EC:2.7.7.7]
ELIM_c2751	ATG	AGGAGG	8	35	Uncharacterized protein
ELIM_c2755	ATG	AGGAG	2	24	PP-loop family protein
ELIM_c2756	ATG	AGGAG	4	64	small multi-drug export
ELIM_c2759	ATG	GGAGG	4	14	Heme response regulator HssR
ELIM_c2762	ATG	AGGA	6	32	Xaa-Pro aminopeptidase [EC:3.4.11.9]
ELIM_c2764	ATG	AGGA	7	136	cell division transport system ATP-binding protein
ELIM_c2767	ATG	AGGA	3	37	carboxyl-terminal processing protease [EC:3.4.21.102]
ELIM_c2770	ATG	AGGAGG	5	75	Hypothetical protein
ELIM_c2773	ATG	GGAGG	4	29	O-acetylhomoserine/O-acetylserine sulfhydrylase
ELIM_c2774	ATG	GGAGG	5	31	Uncharacterized protein
ELIM_c2775	ATG	GGAG/GAGG	1	21	Alanine racemase domain protein
ELIM_c2776	ATG	GGAGG	4	41	leucyl-tRNA synthetase [EC:6.1.1.4]
ELIM_c2787	ATG	AGGAGG	6	156	ferrous iron transport protein B
ELIM_c2789	GTG	AGGAG	5	23	NADPH-dependent FMN reductase
ELIM_c2791	ATG	GGAGG	5	25	deoxyribonucleoside regulator
ELIM_c2792	ATG	AGGAG	6	27	glycerol-3-phosphate dehydrogenase (NAD(P)+) [EC:1.1.1.94]
ELIM_c2794	ATG	AGGAGG	6	111	Hypothetical protein
ELIM_c2800	ATG	AGGA	6	25	SsrA-binding protein
ELIM_c2801	ATG	GGA/GAG/AGG	2	14	ribonuclease R [EC:3.1.-.-]
ELIM_c2802	ATG	AGGAG	4	40	NADPH-dependent FMN reductase
ELIM_c2805	ATG	GGAGG	3	67	UPF0348 protein
ELIM_c2807	ATG	GGAG/GAGG	5	19	Uncharacterized protein
ELIM_c2814	ATG	GGA/GAG/AGG	26	42	UPF0122 protein ELI_2883
ELIM_c2823	ATG	AGGAGG	7	43	Site-specific recombinase for integration and excision
ELIM_c2826	ATG	GGAG/GAGG	9	67	Transcriptional regulator
ELIM_c2832	ATG	AGGAG	5	79	Response regulator of the LytR/AlgR family
ELIM_c2849	ATG	AGGAG	8	38	Uncharacterized protein
ELIM_c2854	ATG	GGAG/GAGG	8	31	two-component system, OmpR family, response regulator VanR
ELIM_c2857	ATG	AGGAGG	4	49	PAS/PAC sensor hybrid histidine kinase
ELIM_c2860	ATG	GGAG/GAGG	4	18	Hypothetical protein
ELIM_c2862	ATG	GGAGG	6	87	Hypothetical protein
ELIM_c2869	ATG	AGGAGG	6	60	glucose-6-phosphate isomerase [EC:5.3.1.9]
ELIM_c2870	ATG	AGGAGG	6	22	neurotransmitter:Na+ symporter, NSS family
ELIM_c2871	ATG	GGA/GAG/AGG	8	30	sodium/proline symporter
ELIM_c2872	ATG	AGGAGG	6	36	MarR family transcriptional regulator
ELIM_c2873	ATG	GGA/GAG/AGG	3	101	Glyoxalase bleomycin resistance protein dioxygenase
ELIM_c2880	GTG	AGGA	4	23	Transcriptional regulator, Rrf2 family
ELIM_c2881	ATG	AGGAG	4	25	Hypothetical protein
ELIM_c2884	ATG	AGGAG	6	37	Hypothetical conserved protein
ELIM_c2885	ATG	AGGAGG	5	64	pyruvate-ferredoxin/flavodoxin oxidoreductase [EC:1.2.7.1 1.2.7.-]
ELIM_c2886	ATG	AGGAG	7	26	glyceraldehyde-3-phosphate dehydrogenase (NADP+) [EC:1.2.1.9]
ELIM_c2887	ATG	AGGAGG	5	58	Hypothetical protein
ELIM_c2888	ATG	GGAGG	3	24	Aminotransferase class-III
ELIM_c2889	ATG	GGAGG	6	37	Hydroxylamine reductase
ELIM_c2894	TTG	AGGA	7	23	23S rRNA (uracil1939-C5)-methyltransferase [EC:2.1.1.190]
ELIM_c2902	GTG	AGGAGG	5	41	Hypothetical protein
ELIM_c2903	ATG	GGA/GAG/AGG	4	60	Major facilitator superfamily
ELIM_c2905	ATG	AGGA	7	56	Diguanylate cyclase/phosphodiesterase with PAS/PAC sensor(S)
ELIM_c2908	ATG	GGA/GAG/AGG	5	26	Preprotein translocase
ELIM_c2911	ATG	AGGAG	6	29	YitT family
ELIM_c2914	ATG	GGAG/GAGG	96	109	K+-transporting ATPase ATPase A chain [EC:3.6.3.12]
ELIM_c2917	ATG	GGAGG	5	81	two-component system, OmpR family, sensor histidine kinase KdpD [EC:2.7.13.3]
ELIM_c2919	ATG	GGA/GAG/AGG	5	24	Uncharacterized protein
ELIM_c2922	ATG	GGAG/GAGG	5	23	undecaprenyl diphosphate synthase [EC:2.5.1.31]
ELIM_c2927	ATG	GGAG/GAGG	42	93	Hypothetical 1041 kDa protein in hypE 3'region
ELIM_c2932	ATG	AGGAG	7	52	GntR-family transcriptional regulator
ELIM_c2936	ATG	AGGA	2	38	GntR family transcriptional regulator
ELIM_c2940	ATG	GGAG/GAGG	6	21	ribosomal-protein-alanine N-acetyltransferase [EC:2.3.1.128]
ELIM_c2941	ATG	GGxGG	7	20	DeoR family transcriptional regulator, aga operon transcriptional repressor
ELIM_c2942	ATG	GGAG/GAGG	61	116	glycerol uptake operon antiterminator
ELIM_c2953	ATG	AGGAG	5	25	Alcohol dehydrogenase
ELIM_c2954	ATG	GGAG/GAGG	7	24	Putative metal-dependent hydrolase of the TIM-barrel fold
ELIM_c2956	GTG	AGGAGG	7	27	acyl carrier protein
ELIM_c2968	TTG	GGAG/GAGG	7	55	valyl-tRNA synthetase [EC:6.1.1.9]
ELIM_c2971	ATG	GGAGG	6	24	Uncharacterized protein
ELIM_c2975	GTG	GGAGG	6	33	Hypothetical protein
ELIM_c2976	ATG	AGGAG	7	117	O-acetylhomoserine (Thiol)-lyase (O-acetylhomoserinesulfhydrylase) (OAH sulfhydrylase) (Homocysteine synthase)
ELIM_c2979	TTG	GGA/GAG/AGG	37	63	oxidoreductase
ELIM_c2982	ATG	GGAG/GAGG	5	41	Hypothetical protein
ELIM_c2985	ATG	AGGAG	4	275	L-iditol 2-dehydrogenase [EC:1.1.1.14]
ELIM_c2986	ATG	AGGAGG	5	46	Hypothetical protein
ELIM_c2987	ATG	GGAG/GAGG	3	31	two-component system, OmpR family, alkaline phosphatase synthesis response regulator PhoP
ELIM_c2995	ATG	AGGAG	6	24	Hypothetical protein
ELIM_c2997	ATG	GGAG/GAGG	5	28	1-deoxy-D-xylulose-5-phosphate reductoisomerase [EC:1.1.1.267]
ELIM_c2998	ATG	AGGAGG	7	30	Putative ATPase (AAA+ superfamily)
ELIM_c3001	ATG	AGGAGG	7	35	Two component transcriptional regulator, LytTR family
ELIM_c3015	GTG	AGGAGG	9	29	Hypothetical protein
ELIM_c3017	ATG	AGGAG	8	24	lysozyme
ELIM_c3018	ATG	GGA/GAG/AGG	2	33	Hypothetical protein
ELIM_c3019	ATG	GGAGG	4	38	malate dehydrogenase (oxaloacetate-decarboxylating) [EC:1.1.1.38]
ELIM_c3021	ATG	AGGAGG	2	12	NADPH-dependent 7-cyano-7-deazaguanine reductase
ELIM_c3024	ATG	GGAGG	5	26	alanine or glycine:cation symporter, AGCS family
ELIM_c3025	ATG	AGGA	3	28	sortase B [EC:3.4.22.70]
ELIM_c3026	ATG	AGGAGG	9	80	large subunit ribosomal protein L21
ELIM_c3034	ATG	GGAG/GAGG	6	38	ribosome-binding ATPase
ELIM_c3037	ATG	AGGAGG	7	22	Uncharacterized transcriptional regulatory protein YkoG
ELIM_c3038	ATG	AGGAG	4	29	DNA-binding response regulator
ELIM_c3041	ATG	GGA/GAG/AGG	1	55	Uncharacterized protein
ELIM_c3051	ATG	AGGAGG	6	38	histidinol-phosphatase (PHP family) [EC:3.1.3.15]
ELIM_c3053	ATG	AGxAGG/AGGxGG	6	30	(CBS) domain
ELIM_c3091	ATG	GGAGG	6	119	phosphoribosylaminoimidazolecarboxamide formyltransferase / IMP cyclohydrolase [EC:2.1.2.3 3.5.4.10]
ELIM_c3093	ATG	AGGA	2	275	Hypothetical protein
ELIM_c3095	GTG	AGxAG	124	133	sortase B [EC:3.4.22.70]
ELIM_c3096	ATG	AGGA/GGAG/GAGG	5	24	LysR family transcriptional regulator
ELIM_c3102	ATG	GGAG/GAGG	4	40	ArsR family transcriptional regulator
ELIM_c3114	ATG	AGGAG	4	24	Hypothetical protein
ELIM_c3116	ATG	AGGAGG	4	37	molecular chaperone HscC
ELIM_c3117	ATG	GGAGG	4	32	Cadmium resistance
ELIM_c3118	ATG	AGGAG	3	51	ATP:cob(I)alamin adenosyltransferase
ELIM_c3119	ATG	AGGAG	5	37	Hypothetical protein
ELIM_c3121	ATG	GGAG/GAGG	6	29	lactaldehyde reductase [EC:1.1.1.77]
ELIM_c3126	ATG	AGGA	4	-18	Hypothetical protein
ELIM_c3133	ATG	AGxAGG/AGGxGG	3	25	integral membrane protein
ELIM_c3134	ATG	AGGAG	4	48	menaquinone-dependent protoporphyrinogen oxidase [EC:1.3.5.3]
ELIM_c3135	ATG	AGGAG	6	69	succinyl-diaminopimelate desuccinylase [EC:3.5.1.18]
ELIM_c3140	ATG	AGGA/GGAG/GAGG	7	24	Sensory transduction protein LytT
ELIM_c3148	ATG	AGGAG	4	41	Uncharacterized protein
ELIM_c3151	ATG	AGGAG/GGAGG	6	53	RNA polymerase sigma-70 factor, ECF subfamily
ELIM_c3168	ATG	GGAGG	5	29	choloylglycine hydrolase [EC:3.5.1.24]
ELIM_c3170	ATG	AGGAGG	6	25	Site-specific recombinases, DNA invertase Pin homologs
ELIM_c3183	ATG	AGxAGG/AGGxGG	8	61	Basal-body rod modification protein FlgD
ELIM_c3185	ATG	AGGAGG	6	34	Transcriptional antiterminator, BglG family
ELIM_c3199	TTG	GGAG/GAGG	8	27	Hypothetical protein
ELIM_c3210	ATG	AGGA	4	47	Putative variant SH3 domain protein
ELIM_c3217	ATG	GGAGG	7	198	Hypothetical protein
ELIM_c3220	ATG	GGAGG	6	26	Transcriptional regulator
ELIM_c3221	ATG	AGxAGG/AGGxGG	6	53	Hypothetical protein
ELIM_c3224	ATG	AGGA/GGAG/GAGG	7	32	Uncharacterized protein
ELIM_c3240	ATG	GGAGG	6	71	cell filamentation protein
ELIM_c3242	ATG	GGAGG	6	41	Integrase family protein
ELIM_c3243	ATG	AGGAGG	6	35	hydroxylamine reductase [EC:1.7.99.1]
ELIM_c3244	ATG	GGA/GAG/AGG	10	26	Transcriptional regulator
ELIM_c3245	ATG	GGAG/GAGG	5	32	deoxyribose-phosphate aldolase [EC:4.1.2.4]
ELIM_c3247	ATG	GGAG/GAGG	6	26	Cys-tRNA(Pro)/Cys-tRNA(Cys) deacylase
ELIM_c3250	ATG	AGGAG	6	84	Iron-sulfur cluster carrier protein
ELIM_c3253	ATG	GGA/GAG/AGG	6	26	putative ABC transport system ATP-binding protein
ELIM_c3255	ATG	AGGAG	2	18	GntR family transcriptional regulator, transcriptional repressor for pyruvate dehydrogenase complex
ELIM_c3256	ATG	AGGAG	14	61	electron transfer flavoprotein beta subunit
ELIM_c3262	ATG	GGAGG	7	31	Metal-dependent hydrolase of the beta-lactamase superfamily
ELIM_c3282	ATG	GGAGG	6	33	Acetyltransferase (GNAT) family
ELIM_c3286	ATG	GGxGG	20	33	Hypothetical protein
ELIM_c3287	ATG	AGGAGG	6	30	Predicted nitroreductase family protein
ELIM_c3296	ATG	AGGAG	5	24	Uncharacterized protein yciR
ELIM_c3299	TTG	AGGAG	5	25	Putative metal-binding protein
ELIM_c3319	ATG	GGAG/GAGG	7	23	Protein CA_C1420
ELIM_c3323	ATG	AGGAGG	8	49	Putative uncharacterized protein
ELIM_c3325	ATG	AGGAGG	5	37	Uncharacterized protein
ELIM_c3326	ATG	AGGA	4	33	Hypothetical protein
ELIM_c3329	ATG	AGGAGG	3	17	DNA alkylation repair enzyme
ELIM_c3330	ATG	3Base/5BMM	7	25	DNA primase [EC:2.7.7.-]
ELIM_c3340	TTG	AGGAG	5	55	ribonucleoside-diphosphate reductase alpha chain [EC:1.17.4.1]
ELIM_c3341	ATG	AGGAGG	5	27	UPF0337 protein
ELIM_c3342	ATG	GGAGG	7	101	glutamate 5-kinase [EC:2.7.2.11]
ELIM_c3345	ATG	AGGAG/GGAGG	27	87	small subunit ribosomal protein S15
ELIM_c3352	ATG	AGGAG	6	50	nicotinamide-nucleotide amidase [EC:3.5.1.42]
ELIM_c3353	ATG	AGGAG	4	52	recombination protein RecA
ELIM_c3356	ATG	AGGAGG	5	115	glycerol uptake facilitator protein
ELIM_c3358	GTG	AGGAGG	4	59	Hypothetical protein
ELIM_c3362	ATG	AGGAGG	7	40	Hypothetical protein
ELIM_c3363	ATG	GGA/GAG/AGG	35	69	Hypothetical protein
ELIM_c3367	ATG	GGAGG	7	65	Uncharacterized protein
ELIM_c3368	ATG	GGAGG	4	23	Uncharacterized protein
ELIM_c3369	ATG	AGGAG	5	282	Hypothetical protein
ELIM_c3370	ATG	AGxAGG/AGGxGG	5	56	Response regulator receiver:Metal-dependent phosphohydrolase
ELIM_c3375	GTG	GGAG/GAGG	1	11	putative membrane protein
ELIM_c3376	TTG	GGAGG	7	31	Putative transcriptional regulator, TetR family
ELIM_c3379	ATG	AGGAG	7	25	Hypothetical protein
ELIM_c3381	GTG	GGAGG	1	-18	Transcriptional regulator
ELIM_c3384	ATG	AGGAGG	4	89	virginiamycin A acetyltransferase [EC:2.3.1.-]
ELIM_c3385	ATG	GGAGG	9	29	Alpha/beta hydrolase fold protein
ELIM_c3394	ATG	GGAGG	7	36	pyridoxamine 5-phosphate
ELIM_c3399	TTG	AGGAGG	7	26	Trans-aconitate 2-methyltransferase
ELIM_c3405	TTG	AGGAGG	5	26	RNA polymerase sigma-70 factor, ECF subfamily
ELIM_c3411	ATG	GGAGG	4	18	repressor LexA [EC:3.4.21.88]
ELIM_c3414	TTG	GGAG/GAGG	21	54	Sugar kinase, putative
ELIM_c3416	GTG	GGA/GAG/AGG	255	276	cellulose synthase (UDP-forming) [EC:2.4.1.12]
ELIM_c3418	ATG	AGGAGG	5	40	Na+/H+ antiporter NhaC-like protein
ELIM_c3419	ATG	AGGA	6	27	ATP-binding cassette, subfamily B, bacterial
ELIM_c3423	GTG	AGGAGG	6	19	Predicted alkyl sulfatase
ELIM_c3424	ATG	GGAG/GAGG	4	30	Radical SAM domain protein
ELIM_c3426	ATG	AGGAG	6	81	Hypothetical protein
ELIM_c3432	ATG	AGGAGG	5	27	polar amino acid transport system substrate-binding protein
ELIM_c3433	ATG	AGGAG/GGAGG	7	24	Hypothetical protein
ELIM_c3437	ATG	AGGAG	5	28	Metallo-beta-lactamase family protein
ELIM_c3441	ATG	AGGAG	5	29	Ala-tRNA(Pro) deacylase [EC:3.1.1.-]
ELIM_c3442	ATG	AGGAG	8	67	Hypothetical protein
ELIM_c3443	ATG	GGA/GAG/AGG	11	-90	Hypothetical protein
ELIM_c3447	ATG	AGGAGG	7	61	argininosuccinate synthase [EC:6.3.4.5]
ELIM_c3448	ATG	GGAG/GAGG	5	91	N-acetyl-gamma-glutamyl-phosphate reductase [EC:1.2.1.38]
ELIM_c3452	ATG	AGxAGG/AGGxGG	6	64	V/A-type H+/Na+-transporting ATPase subunit G/H
ELIM_c3460	ATG	AGGAGG	7	300	V/A-type H+/Na+-transporting ATPase subunit D
ELIM_c3461	ATG	AGGAG/GGAGG	9	118	conserved domain protein
ELIM_c3466	ATG	AGGA	1	38	threonine dehydratase [EC:4.3.1.19]
ELIM_c3467	ATG	AGGAGG	6	87	Hypothetical protein
ELIM_c3471	ATG	GGAG/GAGG	6	34	phosphoglucosamine mutase [EC:5.4.2.10]
ELIM_c3472	ATG	AGGAG	118	189	purine nucleosidase [EC:3.2.2.1]
ELIM_c3474	ATG	AGGAGG	9	40	HD Domain
ELIM_c3475	ATG	GGAGG	4	23	Bacterial regulatory proteins, tetR family
ELIM_c3477	ATG	AGGA	6	47	Tyrosine recombinase XerC
ELIM_c3479	TTG	AGGAGG	6	41	Cell division protein ZapA
ELIM_c3480	ATG	AGxAGG/AGGxGG	4	158	DNA processing protein
ELIM_c3485	ATG	GGAG/GAGG	4	33	trk system potassium uptake protein
ELIM_c3488	ATG	GGA/GAG/AGG	1	94	translation initiation factor IF-3
ELIM_c3489	ATG	GGAGG	5	49	threonyl-tRNA synthetase [EC:6.1.1.3]
ELIM_c3490	TTG	AGGAG	6	33	UPF0754 membrane protein
ELIM_c3494	ATG	GGAGG	4	27	Transcriptional regulator, TetR family
ELIM_c3497	ATG	AGGAGG	5	24	2-keto-3-deoxygluconate permease
ELIM_c3502	ATG	GGAG/GAGG	4	27	LysR family transcriptional regulator
ELIM_c3503	ATG	GGAGG	5	40	Hypothetical protein
ELIM_c3507	ATG	GGAG/GAGG	5	27	NADPH-dependent FMN reductase
ELIM_c3509	ATG	AGGAG	2	35	Transcriptional regulator
ELIM_c3510	ATG	GGAG/GAGG	4	27	Hypothetical protein
ELIM_c3511	ATG	GGAG/GAGG	6	37	citrate synthase [EC:2.3.3.1]
ELIM_c3517	ATG	AGGAGG	4	28	Sensor histidine protein kinase UhpB, glucose-6-phosphate specific
ELIM_c3518	ATG	AGGAGG	6	22	ABC-2 type transport system ATP-binding protein
ELIM_c3521	ATG	GGA/GAG/AGG	6	25	formylmethanofuran dehydrogenase subunit E [EC:1.2.99.5]
ELIM_c3522	ATG	AGGAGG	8	53	Membrane protein
ELIM_c3523	ATG	AGGA/GGAG/GAGG	7	30	phosphopantothenoylcysteine decarboxylase / phosphopantothenate--cysteine ligase [EC:4.1.1.36 6.3.2.5]
ELIM_c3526	ATG	AGGAG	5	262	Ca2+-transporting ATPase [EC:3.6.3.8]
ELIM_c3529	ATG	AGGAG	3	22	biotin transport system substrate-specific component
ELIM_c3530	ATG	AGGA/GGAG/GAGG	5	28	Flavin reductase domain-containing protein
ELIM_c3531	ATG	AGxAGG/AGGxGG	7	65	penicillin-binding protein
ELIM_c3532	ATG	AGGAGG	7	46	Acetyltransferase
ELIM_c3533	ATG	GGA/GAG/AGG	1	33	Acetyltransferase, (GNAT) family
ELIM_c3534	ATG	AGGA	5	25	Filamentous hemagglutinin family outer membrane protein
ELIM_c3537	ATG	GGAGG	5	27	Hypothetical protein
ELIM_c3538	ATG	AGxAGG/AGGxGG	6	58	Pirin domain protein
ELIM_c3543	ATG	GGAG/GAGG	3	25	Response regulator
ELIM_c3544	ATG	AGGAGG	4	21	bioY protein
ELIM_c3545	ATG	AGGAG	7	25	Hypothetical protein
ELIM_c3546	ATG	GGAGG	6	26	Hypothetical protein
ELIM_c3548	ATG	GGAG/GAGG	3	247	2-dehydropantoate 2-reductase [EC:1.1.1.169]
ELIM_c3549	ATG	AGGA	6	26	benzodiazapine receptor
ELIM_c3550	ATG	AGGAGG	3	25	Peptidase M23B
ELIM_c3557	ATG	AGxAGG/AGGxGG	8	23	Hypothetical protein
ELIM_c3562	TTG	AGGAGG	6	267	diaminohydroxyphosphoribosylaminopyrimidine deaminase / 5-amino-6-(5-phosphoribosylamino)uracil reductase [EC:3.5.4.26 1.1.1.193]
ELIM_c3563	ATG	AGGAG	5	51	Carboxymuconolactone decarboxylase
ELIM_c3565	ATG	AGGAGG	4	42	Alpha beta hydrolase
ELIM_c3566	ATG	GGAG/GAGG	6	107	Uncharacterized protein
ELIM_c3568	ATG	AGGAGG	6	49	secernin
ELIM_c3570	ATG	AGxAGG/AGGxGG	8	77	Putative anionic nitroalkane dioxygenase
ELIM_c3580	TTG	AGGAGG	5	17	DeoR family transcriptional regulator, aga operon transcriptional repressor
ELIM_c3583	ATG	AGGAGG	3	24	Hypothetical protein
ELIM_c3590	ATG	AGGAGG	7	28	phosphonoacetaldehyde hydrolase [EC:3.11.1.1]
ELIM_c3591	ATG	AGGAG	6	54	pyridoxine kinase [EC:2.7.1.35]
ELIM_c3592	ATG	AGGA	5	27	Membrane
ELIM_c3595	ATG	GGA/GAG/AGG	9	33	Hypothetical protein
ELIM_c3596	ATG	AGGAG	5	38	Hypothetical protein
ELIM_c3597	ATG	AGGAGG	4	38	Dihydrofolate reductase family protein
ELIM_c3600	ATG	GGAGG	8	21	Hypothetical protein
ELIM_c3601	ATG	AGGA	7	27	Conserved domain protein
ELIM_c3607	ATG	AGGAGG	6	23	Hypothetical protein
ELIM_c3618	ATG	AGGAG	6	24	Ig-like domain-containing protein,Transglutaminase-like superfamily protein
ELIM_c3619	ATG	GGAG/GAGG	6	36	oleate hydratase [EC:4.2.1.53]
ELIM_c3620	ATG	AGGAGG	6	23	PurC-like protein
ELIM_c3623	ATG	GGAGG	5	36	Multidrug-efflux transporter 1 regulator
ELIM_c3624	ATG	AGGAGG	4	24	Hypothetical protein
ELIM_c3626	ATG	AGGA	16	108	lactoylglutathione lyase [EC:4.4.1.5]
ELIM_c3627	ATG	GGAGG	5	53	methylenetetrahydrofolate reductase (NADPH) [EC:1.5.1.20]
ELIM_c3628	ATG	AGxAGG/AGGxGG	7	30	Molybdenum-pterin-binding protein
ELIM_c3629	ATG	GGAG/GAGG	3	28	Hypothetical protein
ELIM_c3632	ATG	AGGAGG	7	27	Cytosolic protein
ELIM_c3637	ATG	AGGAG	5	37	glutaminyl-tRNA synthetase [EC:6.1.1.18]
ELIM_c3640	ATG	AGGAG	4	51	Pyridoxamine 5''-phosphate oxidase
ELIM_c3641	ATG	AGxAGG/AGGxGG	6	54	Transcriptional regulator
ELIM_c3663	ATG	AGGAG	90	201	O-antigen biosynthesis protein WbqP
ELIM_c3674	ATG	AGGAGG	7	40	Hypothetical protein
ELIM_c3687	ATG	AGGAG	4	70	YheO domain protein
ELIM_c3694	ATG	AGGA	6	80	YheO domain protein
ELIM_c3698	ATG	AGGAG	5	147	Xanthine dehydrogenase, molybdenum binding subunit apoprotein
ELIM_c3699	GTG	AGGAG	5	94	Elongation factor Tu
ELIM_c3702	ATG	GGAG/GAGG	7	20	glutaminase [EC:3.5.1.2]
ELIM_c3703	ATG	AGGAGG	4	16	HTH_GNTR
ELIM_c3704	TTG	GGAGG	6	232	Response regulator receiver:Metal-dependent phosphohydrolase
ELIM_c3705	ATG	AGGAGG	5	31	NADPH-dependent FMN reductase
ELIM_c3713	ATG	GGAG/GAGG	7	19	Methyltransferase cognate corrinoid protein
ELIM_c3714	ATG	GGA/GAG/AGG	4	30	Pyridoxamine 5-phosphate
ELIM_c3726	ATG	AGGAG	5	30	Transcriptional regulator, DeoR family
ELIM_c3732	ATG	AGGAGG	3	19	uncharacterized protein
ELIM_c3736	ATG	AGxAGG/AGGxGG	38	203	uridylate kinase [EC:2.7.4.22]
ELIM_c3737	ATG	GGAGG	4	22	cation-transporting ATPase E [EC:3.6.3.-]
ELIM_c3750	ATG	AGGAGG	5	105	small subunit ribosomal protein S2
ELIM_c3752	ATG	GGAG/GAGG	6	36	ATP-dependent HslUV protease, peptidase subunit HslV [EC:3.4.25.2]
ELIM_c3753	ATG	AGGAGG	4	72	DNA topoisomerase I [EC:5.99.1.2]
ELIM_c3754	ATG	GGA/GAG/AGG	4	26	DNA processing protein
ELIM_c3755	ATG	GGA/GAG/AGG	5	32	Diguanylate cyclase/phosphodiesterase with PAS/PAC sensor(S)
ELIM_c3757	TTG	GGAGG	7	43	amidophosphoribosyltransferase [EC:2.4.2.14]
ELIM_c3785	ATG	GGxGG	6	60	MraZ protein
ELIM_c3786	ATG	AGGAG/GGAGG	7	50	UPF0237 protein ELI_2535
ELIM_c3790	ATG	AGxAGG/AGGxGG	4	16	Hypothetical protein
ELIM_c3792	ATG	GGAGG	5	47	Lipolytic protein, GDSL
ELIM_c3793	TTG	AGGAGG	5	42	glycerol uptake operon antiterminator
ELIM_c3795	ATG	GGAG/GAGG	3	24	Hypothetical protein
ELIM_c3797	ATG	GGAG/GAGG	4	33	Multidrug export protein mepA
ELIM_c3825	ATG	GGAG/GAGG	5	32	Uncharacterized protein
ELIM_c3826	GTG	AGxAGG/AGGxGG	3	51	serine O-acetyltransferase [EC:2.3.1.30]
ELIM_c3833	ATG	AGGAGG	4	16	Uncharacterized protein
ELIM_c3844	ATG	GGAG/GAGG	5	27	maltose O-acetyltransferase [EC:2.3.1.79]
ELIM_c3845	ATG	GGAG/GAGG	9	28	Signal peptidase I
ELIM_c3848	ATG	AGGAG	2	64	cell division protease FtsH [EC:3.4.24.-]
ELIM_c3851	ATG	GGAGG	5	27	UPF0251 protein CA_C3166
ELIM_c3854	ATG	AGGAGG	5	18	Hypothetical protein
ELIM_c3855	ATG	AGGAG	6	21	Hypothetical protein
ELIM_c3856	GTG	GGA/GAG/AGG	7	28	Permease IIC component
ELIM_c3857	ATG	AGGAG	6	30	Response regulator receiver protein
ELIM_c3859	ATG	AGxAGG/AGGxGG	4	29	multiple sugar transport system substrate-binding protein
ELIM_c3860	ATG	AGGAGG	4	20	OsmC family protein
ELIM_c3861	ATG	GGAGG	5	27	CRP/FNR family transcriptional regulator, anaerobic regulatory protein
ELIM_c3864	ATG	AGGAGG	5	25	Nodulation efficiency protein D
ELIM_c3868	ATG	GGAGG	7	34	Hypothetical protein
ELIM_c3870	ATG	GGA/GAG/AGG	5	31	cysteine desulfurase [EC:2.8.1.7]
ELIM_c3873	ATG	GGA/GAG/AGG	45	65	LexA repressor family protein
ELIM_c3875	ATG	AGGAG	5	39	Hypothetical protein
ELIM_c3876	ATG	AGGAG	5	23	Hypothetical protein
ELIM_c3878	ATG	GGA/GAG/AGG	12	53	ABC transporter, fused ATPase subunits
ELIM_c3884	TTG	GGAG/GAGG	6	41	electron transport complex protein RnfC
ELIM_c3885	ATG	AGGAGG	5	30	M18 family aminopeptidase
ELIM_c3886	ATG	AGGA	6	25	ribonuclease Z [EC:3.1.26.11]
ELIM_c3889	ATG	GGAG/GAGG	2	73	ATP-binding cassette, subfamily B, bacterial
ELIM_c3890	ATG	AGGAG	8	27	Hypothetical protein
ELIM_c3893	ATG	GGAGG	4	63	trk system potassium uptake protein
ELIM_c3895	ATG	AGGAG	6	42	peptide methionine sulfoxide reductase msrA/msrB [EC:1.8.4.11 1.8.4.12]
ELIM_c3900	ATG	GGAG/GAGG	22	104	ADP-dependent NAD(P)H-hydrate dehydratase [EC:4.2.1.136]
ELIM_c3905	ATG	AGGAGG	6	32	penicillin-binding protein 1A [EC:2.4.1.- 3.4.-.-]
ELIM_c3906	ATG	AGGAGG	5	27	Hypothetical protein
ELIM_c3908	ATG	AGGAGG	6	24	Molybdopterin biosynthesis protein
ELIM_c3934	ATG	AGGA	6	77	glutaredoxin 3
ELIM_c3935	ATG	AGGAG	6	27	uracil phosphoribosyltransferase [EC:2.4.2.9]
ELIM_c3936	ATG	AGGAGG	8	139	basic amino acid/polyamine antiporter, APA family
ELIM_c3937	ATG	AGGAG	4	153	Hypothetical protein
ELIM_c3947	ATG	AGGAG	4	28	ATP-binding cassette, subfamily B, bacterial
ELIM_c3948	ATG	AGGAG	3	64	Bacterial regulatory helix-turn-helix , lysR family protein
ELIM_c3950	ATG	AGGA	3	256	Uncharacterized protein
ELIM_c3955	ATG	AGGAG	5	297	phosphate transport system substrate-binding protein
ELIM_c3956	ATG	AGxAGG/AGGxGG	6	30	Cytidylate kinase
ELIM_c3966	ATG	AGGAGG	4	33	Alpha amylase catalytic region
ELIM_c3969	ATG	AGGAG	4	171	NitT/TauT family transport system substrate-binding protein
ELIM_c3972	ATG	AGxAGG/AGGxGG	3	50	MarR family Transcriptional regulator
ELIM_c3974	ATG	AGxAGG/AGGxGG	5	49	Transcriptional regulator, TetR family
ELIM_c3978	ATG	AGGAGG	4	57	ferrous iron transport protein A
ELIM_c3986	ATG	AGGAGG	3	13	Purine or other phosphorylase family 1
ELIM_c3988	ATG	AGGAG	7	30	peptidyl-prolyl cis-trans isomerase C [EC:5.2.1.8]
ELIM_c3989	ATG	GGAGG	3	201	Multidrug export protein mepA
ELIM_c3991	ATG	GGAG/GAGG	6	18	Transcriptional regulator, AraC family
ELIM_c3997	ATG	AGGAG	6	23	2,3-bisphosphoglycerate-dependent phosphoglycerate mutase [EC:5.4.2.11]
ELIM_c3998	ATG	GGAG/GAGG	8	58	Uncharacterized protein
ELIM_c3999	ATG	AGGAG	4	123	iron complex transport system substrate-binding protein
ELIM_c4005	ATG	GGAG/GAGG	1	73	Transcriptional regulatory protein ZraR
ELIM_c4017	ATG	AGGAGG	4	56	Transcriptional regulator
ELIM_c4024	ATG	GGAG/GAGG	3	24	B12 binding domain/Pterin binding enzyme
ELIM_c4028	ATG	AGGAGG	4	287	cobalt/nickel transport system permease protein
ELIM_c4030	ATG	GGAG/GAGG	8	58	Uroporphyrinogen decarboxylase (URO-D)
ELIM_c4033	ATG	AGGAGG	7	220	lactoylglutathione lyase [EC:4.4.1.5]
ELIM_c4039	ATG	GGA/GAG/AGG	1	18	alpha-ribazole phosphatase [EC:3.1.3.73]
ELIM_c4040	ATG	AGGAG	4	22	Uncharacterized protein
ELIM_c4042	ATG	AGxAGG/AGGxGG	6	52	Aminoglycoside adenylyltransferase
ELIM_c4043	ATG	AGGAG(G)/GGAGG	58	127	Hypothetical protein
ELIM_c4044	ATG	GGAGG	3	53	Acetyl-CoA hydrolase/transferase
ELIM_c4045	ATG	GGAG/GAGG	6	48	Hypothetical protein
ELIM_c4048	ATG	AGxAGG/AGGxGG	2	22	Hypothetical protein
ELIM_c4051	ATG	AGGA	8	31	Bacterial regulatory proteins, tetR family
ELIM_c4059	ATG	GGA/GAG/AGG	4	15	glycerol uptake operon antiterminator
ELIM_c4060	ATG	AGGAGG	6	38	glycerol kinase [EC:2.7.1.30]
ELIM_c4062	ATG	GGAG/GAGG	1	11	Hypothetical protein
ELIM_c4067	ATG	AGGAGG	5	78	large subunit ribosomal protein L19
ELIM_c4073	ATG	AGGAG	120	152	Hypothetical protein
