# Supplementary material for: Determination of the Genome and Primary Transcriptome of Syngas Fermenting Eubacterium limosum ATCC 8486
Source: Sci Rep. 2017 Oct 20;7:13694. doi: 10.1038/s41598-017-14123-3 (PMC5651825; doi:10.1038/s41598-017-14123-3)
Supplement: Supplementary file 5 — Supplementary Table 9 [file 41598_2017_14123_MOESM5_ESM.xls]

## Sheet: Sheet1
Supplementary Table 9. Predicted RNAs using TSS and Rfam database
Start Site	End Site	Strand	Description	TSS Position	TSS category	Length
80612	81028	-	Hypothetical	81028	P	416
82823	83049	-	Hypothetical	83049	N	226
143679	144376	-	Hypothetical	144376	P	697
237104	237347	-	T-box	237347	N	243
294199	294302	-	Hypothetical	294302	N	103
311845	311995	-	glmS	312058	P	150
353887	353964	-	Hypothetical	354152	P	77
360134	360418	+	Hypothetical	360134	N	284
375983	376054	-	Hypothetical	376054	N	71
376705	376998	-	Hypothetical	376998	N	293
376897	376956	+	Hypothetical	376897	N	59
445758	445941	+	HPnc0260	445941	P	183
475826	475941	-	Hypothetical	475923	P	115
476157	476435	-	Hypothetical	-	-	278
480226	480434	-	Cobalamin	480434	N	208
487390	487576	-	AdoCbl_riboswitch	-	-	186
524364	524670	-	Archaea_SRP	524670	N	306
527637	527733	-	tRNA-Sec	527724	P	96
533578	533784	-	Hypothetical	533784	N	206
627350	627608	-	T-box	627608	N	258
658097	658201	+	c-di-GMP-I	658097	P	104
660694	660854	-	Clostridiales-1	660862	P	160
662909	663152	-	T-box	663165	P	243
900505	900591	+	tRNA-Sec	-	-	86
900652	900719	+	Hypothetical	900651	P	67
929092	929194	-	Hypothetical	929183	N	102
939789	940182	+	Hypothetical	939786	N	393
954943	955233	-	Hypothetical	955225	N	290
977330	978007	-	Hypothetical	978007	A	677
1112671	1112770	+	PYLIS_1	4285783	P	99
1127823	1127967	-	Hypothetical	1127967	P	144
1180963	1181289	-	Hypothetical	-	-	326
1198201	1198392	-	Cobalamin	1198388	N	191
1210628	1210913	-	Hypothetical	1210912	N	285
1231686	1231841	-	Hypothetical	1231841	N	155
1249547	1249719	-	Hypothetical	-	-	172
1268046	1268139	+	c-di-GMP-I	1268048	P	93
1372245	1372614	+	cspA	4285783	P	369
1441224	1441474	-	T-box	1441474	N	250
1479035	1479158	+	MOCO_RNA_motif	-	-	123
1507226	1507393	-	AdoCbl_riboswitch	1507393	N	167
1508678	1508846	+	Cobalamin	1508678	P	168
1509826	1510140	+	Hypothetical	1509826	N	314
1544144	1544336	+	Hypothetical	1544144	P	192
1606354	1606749	+	Hypothetical	1606354	A	395
1666839	1667068	+	T-box	1666839	N	229
1782512	1782742	+	Hypothetical	-	-	230
1794254	1794386	+	Hypothetical	1794254	N	132
2012090	2012355	+	T-box	2012090	N	265
2038663	2038825	+	ykoK	2038505	N	162
2051617	2052203	+	OLE	2051617	N	586
2098348	2098526	-	Cobalamin	2098532	P	178
2121324	2121427	-	THF	2121427	P	103
2162577	2162833	-	Hypothetical	2162833	P	256
2185099	2185197	-	Hypothetical	2185188	N	98
2230928	2231109	-	Lysine	2231109	N	181
2288698	2288816	+	Glycine	2288698	P	118
2381615	2381812	-	Hypothetical	2381812	N	197
2410339	2410548	-	Hypothetical	2410548	N	209
2418396	2418569	+	Cobalamin	2418396	P	173
2434110	2434328	+	Cobalamin	2434110	N	218
2577796	2577940	-	Hypothetical	-	-	144
2671098	2671244	+	FMN	2671098	P	146
2671656	2671773	-	Hypothetical	2671098	P	117
2770356	2770522	-	Cobalamin	2770522	P	166
2911557	2912074	+	Hypothetical	2911574	P	517
2915426	2915557	-	MOCO_RNA_motif	2915557	P	131
2987583	2987787	+	Hypothetical	2987584	A	204
3034594	3034703	+	SAM	-	-	109
3050396	3050607	-	Hypothetical	-	-	211
3069740	3069831	-	yjdF	3069832	P	91
3077293	3077693	-	tmRNA	3077689	N	400
3144348	3144526	+	Cobalamin	3144348	N	178
3287905	3288083	-	Cobalamin	3288083	P	178
3309434	3309728	+	T-box	3309434	N	294
3387576	3387650	-	pfl	3387650	P	74
3389059	3389225	+	Cobalamin	3389059	P	166
3421013	3421126	+	MOCO_RNA_motif	3421012	P	113
3445866	3446188	+	Hypothetical	3446188	N	322
3467212	3467386	+	Hypothetical	3467212	N	174
3536409	3536753	+	Hypothetical	3536753	P	344
3673806	3674152	+	RNaseP_bact_a	3673805	N	346
3713853	3713974	-	Hypothetical	-	-	121
3716659	3716808	-	Hypothetical	3716810	A	149
3718658	3718863	+	Hypothetical	3718658	N	205
3745665	3746328	+	Hypothetical	3745665	N	663
3752415	3752952	+	Hypothetical	3752415	N	537
3806799	3806918	-	L20_leader	3806918	P	119
3808975	3809192	-	T-box	3809192	N	217
3808992	3809192	-	Hypothetical	3809192	N	200
3812221	3812329	+	TPP	-	-	108
3862220	3862379	-	Hypothetical	3862379	N	159
3863389	3863572	-	Hypothetical	3863572	P	183
3901682	3902199	-	Hypothetical	3902199	A	517
3915194	3915294	+	Hypothetical	3915194	P	100
3997343	3997516	+	Hypothetical	3997342	A	173
4150749	4150911	+	Hypothetical	4150804	N	162
4187325	4187602	-	Hypothetical	4187602	N	277
4235124	4235397	-	T-box	4235397	N	273
4261343	4261571	-	Hypothetical	-	-	228
4278947	4279125	+	Cobalamin	4278958	N	178
4278958	4279451	+	Hypothetical	4278958	N	493
4292888	4293128	-	Hypothetical	-	-	240
4303227	4303526	-	T-box	4303526	N	299
4337255	4337387	+	MOCO_RNA_motif	4337255	P	132
4372711	4372859	-	Cobalamin	4372849	P	148
4391902	4392045	-	Hypothetical	4392045	N	143
